# Supplementary material for: A multivariate Bayesian modeling strategy coupled with QTL analysis reveals genetic loci linking important sensory wine quality attributes with their corresponding wine aroma compounds
Source: Front Plant Sci. 2026 Jun 26;17:1851889. doi: 10.3389/fpls.2026.1851889 (PMC13350352; doi:10.3389/fpls.2026.1851889)
Supplement: Supplementary file 1 [file DataSheet1.zip]

Archive with 11 entries (9 files):
- Supplementary_Files_3/
- Supplementary_Files_3/brms_files/
- Supplementary_Files_3/brms_files/brms_results_and_validation.txt
- Supplementary_Files_3/brms_files/posterior_predictive_checks.pdf
- Supplementary_Files_3/brms_files/trace_plot_1.pdf
- Supplementary_Files_3/brms_files/trace_plot_2.pdf
- Supplementary_Files_3/brms_files/trace_plot_3.pdf
- Supplementary_Files_3/brms_files/trace_plot_4.pdf
- Supplementary_Files_3/dunn_test_attributes.csv
- Supplementary_Files_3/dunn_test_compounds.csv
- Supplementary_Files_3/sommer_results.txt
