# Supplementary material for: A multivariate Bayesian modeling strategy coupled with QTL analysis reveals genetic loci linking important sensory wine quality attributes with their corresponding wine aroma compounds
Source: Front Plant Sci. 2026 Jun 26;17:1851889. doi: 10.3389/fpls.2026.1851889 (PMC13350352; doi:10.3389/fpls.2026.1851889)
Supplement: Supplementary file 1 [file DataSheet1.zip › Supplementary_Files_3/brms_files/brms_results_and_validation.txt]

#------------------------- sensory genotype x environment model summary

Family: MV(gaussian, gaussian, gaussian, gaussian, gaussian, gaussian, gaussian, gaussian, gaussian) 
  Links: mu = identity; sigma = log
         mu = identity; sigma = log
         mu = identity; sigma = log
         mu = identity; sigma = log
         mu = identity; sigma = log
         mu = identity; sigma = log
         mu = identity; sigma = log
         mu = identity; sigma = log
         mu = identity; sigma = log 
Formula: fruity ~ 1 + environment + (1 | taster) + (1 | gr(genotype, cov = G)) + (1 | genotype:environment) 
         sigma ~ 1 + (1 | taster)
         tropical_fruit ~ 1 + environment + (1 | taster) + (1 | gr(genotype, cov = G)) + (1 | genotype:environment) 
         sigma ~ 1 + (1 | taster)
         floral ~ 1 + environment + (1 | taster) + (1 | gr(genotype, cov = G)) + (1 | genotype:environment) 
         sigma ~ 1 + (1 | taster)
         green ~ 1 + environment + (1 | taster) + (1 | gr(genotype, cov = G)) + (1 | genotype:environment) 
         sigma ~ 1 + (1 | taster)
         sour ~ 1 + environment + (1 | taster) + (1 | gr(genotype, cov = G)) + (1 | genotype:environment) 
         sigma ~ 1 + (1 | taster)
         bitter ~ 1 + environment + (1 | taster) + (1 | gr(genotype, cov = G)) + (1 | genotype:environment) 
         sigma ~ 1 + (1 | taster)
         sweet ~ 1 + environment + (1 | taster) + (1 | gr(genotype, cov = G)) + (1 | genotype:environment) 
         sigma ~ 1 + (1 | taster)
         off_flavor ~ 1 + environment + (1 | taster) + (1 | gr(genotype, cov = G)) + (1 | genotype:environment) 
         sigma ~ 1 + (1 | taster)
         total_quality_score ~ 1 + environment + (1 | taster) + (1 | gr(genotype, cov = G)) + (1 | genotype:environment) 
         sigma ~ 1 + (1 | taster)
   Data: input (Number of observations: 25284) 
  Draws: 4 chains, each with iter = 5000; warmup = 2000; thin = 1;
         total post-warmup draws = 12000

Multilevel Hyperparameters:
~genotype (Number of levels: 147) 
                                Estimate Est.Error l-95% CI u-95% CI Rhat Bulk_ESS Tail_ESS
sd(fruity_Intercept)                0.29      0.02     0.25     0.34 1.00     5642     7669
sd(tropicalfruit_Intercept)         0.38      0.03     0.32     0.44 1.00     4972     8143
sd(floral_Intercept)                0.39      0.03     0.33     0.46 1.00     5540     8168
sd(green_Intercept)                 0.06      0.01     0.03     0.09 1.00     3375     4796
sd(sour_Intercept)                  0.03      0.02     0.00     0.06 1.00     2565     5851
sd(bitter_Intercept)                0.03      0.02     0.00     0.06 1.00     3000     5424
sd(sweet_Intercept)                 0.12      0.02     0.08     0.16 1.00     3025     5415
sd(offflavor_Intercept)             0.11      0.02     0.08     0.15 1.00     2739     4470
sd(totalqualityscore_Intercept)     0.24      0.02     0.20     0.28 1.00     5155     8210

~genotype:environment (Number of levels: 1326) 
                                Estimate Est.Error l-95% CI u-95% CI Rhat Bulk_ESS Tail_ESS
sd(fruity_Intercept)                0.04      0.02     0.00     0.08 1.00     1279     3622
sd(tropicalfruit_Intercept)         0.12      0.01     0.10     0.15 1.00     3125     4818
sd(floral_Intercept)                0.20      0.01     0.17     0.23 1.00     4079     7382
sd(green_Intercept)                 0.08      0.02     0.04     0.10 1.00     1797     1328
sd(sour_Intercept)                  0.13      0.01     0.11     0.15 1.00     4609     7852
sd(bitter_Intercept)                0.09      0.01     0.07     0.12 1.00     3429     5635
sd(sweet_Intercept)                 0.28      0.01     0.26     0.30 1.00     5099     7681
sd(offflavor_Intercept)             0.25      0.01     0.23     0.27 1.00     4197     7198
sd(totalqualityscore_Intercept)     0.18      0.01     0.17     0.20 1.00     4574     7815

~taster (Number of levels: 56) 
                                      Estimate Est.Error l-95% CI u-95% CI Rhat Bulk_ESS Tail_ESS
sd(fruity_Intercept)                      1.16      0.11     0.96     1.41 1.00     2139     4396
sd(sigma_fruity_Intercept)                0.32      0.03     0.26     0.39 1.00     2175     4651
sd(tropicalfruit_Intercept)               1.35      0.13     1.12     1.64 1.00     2293     4390
sd(sigma_tropicalfruit_Intercept)         0.32      0.03     0.26     0.39 1.00     2397     4374
sd(floral_Intercept)                      1.45      0.14     1.20     1.76 1.00     1676     3331
sd(sigma_floral_Intercept)                0.30      0.03     0.25     0.37 1.00     2258     4732
sd(green_Intercept)                       1.29      0.13     1.07     1.56 1.00     1954     3997
sd(sigma_green_Intercept)                 0.44      0.04     0.37     0.54 1.00     2309     4939
sd(sour_Intercept)                        1.52      0.15     1.26     1.84 1.00     2075     3695
sd(sigma_sour_Intercept)                  0.40      0.04     0.33     0.49 1.00     2149     3912
sd(bitter_Intercept)                      1.52      0.15     1.26     1.85 1.00     2256     4225
sd(sigma_bitter_Intercept)                0.42      0.04     0.35     0.51 1.00     2182     3951
sd(sweet_Intercept)                       1.43      0.14     1.18     1.73 1.00     2183     3910
sd(sigma_sweet_Intercept)                 0.42      0.04     0.35     0.52 1.00     2206     4435
sd(offflavor_Intercept)                   0.97      0.10     0.80     1.19 1.00     2448     4367
sd(sigma_offflavor_Intercept)             0.45      0.04     0.37     0.55 1.00     2675     4483
sd(totalqualityscore_Intercept)           1.11      0.11     0.92     1.36 1.00     2453     4367
sd(sigma_totalqualityscore_Intercept)     0.35      0.04     0.29     0.43 1.00     2456     4316

Regression Coefficients:
                                     Estimate Est.Error l-95% CI u-95% CI Rhat Bulk_ESS Tail_ESS
fruity_Intercept                         5.07      0.22     4.64     5.51 1.00     1845     3984
sigma_fruity_Intercept                   0.50      0.04     0.41     0.58 1.01     1103     2110
tropicalfruit_Intercept                  3.88      0.28     3.32     4.45 1.00     1897     3924
sigma_tropicalfruit_Intercept            0.63      0.04     0.55     0.72 1.01      998     2442
floral_Intercept                         3.90      0.29     3.34     4.47 1.00     1960     3810
sigma_floral_Intercept                   0.63      0.04     0.55     0.71 1.01     1119     2144
green_Intercept                          2.22      0.18     1.87     2.58 1.01      833     1615
sigma_green_Intercept                    0.29      0.06     0.17     0.41 1.00     1000     1795
sour_Intercept                           5.20      0.20     4.81     5.60 1.00      848     1661
sigma_sour_Intercept                     0.26      0.05     0.15     0.36 1.00     1056     2122
bitter_Intercept                         3.21      0.21     2.80     3.63 1.01      637     1219
sigma_bitter_Intercept                   0.36      0.06     0.25     0.47 1.00     1013     2470
sweet_Intercept                          3.14      0.21     2.75     3.56 1.00     1049     2312
sigma_sweet_Intercept                    0.10      0.06    -0.01     0.22 1.00      848     1880
offflavor_Intercept                      2.02      0.16     1.72     2.33 1.00     1043     2378
sigma_offflavor_Intercept                0.39      0.06     0.27     0.51 1.00      964     1655
totalqualityscore_Intercept              4.87      0.20     4.48     5.26 1.00     1442     3025
sigma_totalqualityscore_Intercept        0.38      0.05     0.29     0.48 1.00     1100     2403
fruity_environment2017_SB               -0.51      0.05    -0.61    -0.41 1.00     3643     5751
fruity_environment2018_NW               -0.36      0.06    -0.47    -0.24 1.00     2590     4940
fruity_environment2018_SB               -0.08      0.06    -0.19     0.04 1.00     2625     5249
fruity_environment2019_NW               -0.17      0.06    -0.29    -0.06 1.00     2497     4833
fruity_environment2019_SB                0.04      0.06    -0.07     0.16 1.00     2392     4504
fruity_environment2020_NW               -0.30      0.06    -0.41    -0.19 1.00     2401     4353
fruity_environment2020_SB               -0.17      0.06    -0.28    -0.05 1.00     2385     4683
fruity_environment2021_NW               -0.25      0.06    -0.36    -0.13 1.00     2528     5108
fruity_environment2021_SB               -0.05      0.06    -0.16     0.07 1.00     2489     4588
tropicalfruit_environment2017_SB        -0.23      0.07    -0.36    -0.10 1.00     3811     7155
tropicalfruit_environment2018_NW        -0.65      0.08    -0.81    -0.51 1.00     2876     4912
tropicalfruit_environment2018_SB        -0.32      0.07    -0.47    -0.17 1.00     2811     5160
tropicalfruit_environment2019_NW        -0.56      0.07    -0.70    -0.41 1.00     2604     5243
tropicalfruit_environment2019_SB        -0.42      0.07    -0.56    -0.28 1.00     2566     5018
tropicalfruit_environment2020_NW        -0.52      0.07    -0.66    -0.38 1.00     2538     4521
tropicalfruit_environment2020_SB        -0.29      0.07    -0.43    -0.14 1.00     2559     4687
tropicalfruit_environment2021_NW        -0.69      0.07    -0.84    -0.55 1.00     2606     4914
tropicalfruit_environment2021_SB        -0.42      0.07    -0.57    -0.28 1.00     2568     4692
floral_environment2017_SB                0.02      0.07    -0.11     0.15 1.00     4605     7604
floral_environment2018_NW               -0.47      0.07    -0.62    -0.33 1.00     3214     5843
floral_environment2018_SB               -0.22      0.07    -0.36    -0.07 1.00     3359     5627
floral_environment2019_NW               -0.29      0.07    -0.44    -0.15 1.00     3057     5409
floral_environment2019_SB               -0.10      0.07    -0.24     0.04 1.00     2961     5651
floral_environment2020_NW               -0.33      0.07    -0.47    -0.18 1.00     2890     5553
floral_environment2020_SB               -0.12      0.07    -0.27     0.02 1.00     2977     5712
floral_environment2021_NW               -0.35      0.07    -0.50    -0.21 1.00     3025     5220
floral_environment2021_SB               -0.29      0.07    -0.44    -0.15 1.00     3019     5739
green_environment2017_SB                -0.10      0.05    -0.19    -0.01 1.00     6239     8479
green_environment2018_NW                 0.08      0.05    -0.02     0.18 1.00     4950     7918
green_environment2018_SB                 0.19      0.05     0.09     0.29 1.00     4598     6961
green_environment2019_NW                -0.11      0.05    -0.21    -0.02 1.00     4480     6965
green_environment2019_SB                -0.13      0.05    -0.23    -0.04 1.00     4361     7208
green_environment2020_NW                 0.08      0.05    -0.01     0.17 1.00     4349     6367
green_environment2020_SB                 0.10      0.05     0.00     0.19 1.00     4466     7391
green_environment2021_NW                 0.59      0.05     0.50     0.69 1.00     4480     7165
green_environment2021_SB                 0.59      0.05     0.50     0.69 1.00     4607     6888
sour_environment2017_SB                  0.00      0.05    -0.09     0.10 1.00     5118     7915
sour_environment2018_NW                  0.13      0.05     0.03     0.23 1.00     4872     7644
sour_environment2018_SB                  0.07      0.05    -0.03     0.17 1.00     4535     7006
sour_environment2019_NW                  1.01      0.05     0.91     1.11 1.00     4441     6815
sour_environment2019_SB                  0.95      0.05     0.85     1.05 1.00     4565     7209
sour_environment2020_NW                  0.60      0.05     0.50     0.70 1.00     4264     7002
sour_environment2020_SB                  0.48      0.05     0.38     0.57 1.00     4301     6886
sour_environment2021_NW                  0.83      0.05     0.73     0.93 1.00     4483     7236
sour_environment2021_SB                  0.78      0.05     0.68     0.88 1.00     4337     6891
bitter_environment2017_SB                0.03      0.05    -0.07     0.12 1.00     5565     7548
bitter_environment2018_NW                0.19      0.05     0.09     0.30 1.00     4720     7284
bitter_environment2018_SB                0.02      0.05    -0.08     0.13 1.00     4476     7728
bitter_environment2019_NW                0.39      0.05     0.29     0.49 1.00     4491     7107
bitter_environment2019_SB                0.34      0.05     0.24     0.44 1.00     4370     6624
bitter_environment2020_NW                0.50      0.05     0.40     0.60 1.00     4161     7320
bitter_environment2020_SB                0.40      0.05     0.31     0.50 1.00     4127     7185
bitter_environment2021_NW                0.41      0.05     0.30     0.51 1.00     4302     7511
bitter_environment2021_SB                0.36      0.05     0.26     0.46 1.00     4332     7290
sweet_environment2017_SB                -0.34      0.05    -0.44    -0.24 1.00     5923     8982
sweet_environment2018_NW                -0.35      0.06    -0.46    -0.24 1.00     5448     7771
sweet_environment2018_SB                -0.09      0.05    -0.19     0.02 1.00     5437     8551
sweet_environment2019_NW                -0.29      0.06    -0.40    -0.18 1.00     5660     8408
sweet_environment2019_SB                -0.12      0.05    -0.23    -0.02 1.00     5387     8248
sweet_environment2020_NW                -0.57      0.05    -0.68    -0.47 1.00     5197     7491
sweet_environment2020_SB                -0.13      0.05    -0.24    -0.03 1.00     5276     7871
sweet_environment2021_NW                -0.50      0.06    -0.61    -0.39 1.00     5619     7506
sweet_environment2021_SB                -0.43      0.06    -0.53    -0.32 1.00     5329     7960
offflavor_environment2017_SB            -0.48      0.06    -0.60    -0.36 1.00     4507     8239
offflavor_environment2018_NW            -0.18      0.06    -0.30    -0.05 1.00     3578     6357
offflavor_environment2018_SB            -0.38      0.06    -0.50    -0.26 1.00     3557     6419
offflavor_environment2019_NW            -0.21      0.06    -0.33    -0.08 1.00     3141     6562
offflavor_environment2019_SB            -0.43      0.06    -0.55    -0.30 1.00     3254     5972
offflavor_environment2020_NW            -0.35      0.06    -0.47    -0.22 1.00     3149     6426
offflavor_environment2020_SB            -0.34      0.06    -0.46    -0.22 1.00     3039     6467
offflavor_environment2021_NW            -0.26      0.06    -0.38    -0.13 1.00     3214     6259
offflavor_environment2021_SB            -0.31      0.06    -0.44    -0.19 1.00     3062     5877
totalqualityscore_environment2017_SB     0.13      0.05     0.03     0.23 1.00     3831     6908
totalqualityscore_environment2018_NW    -0.46      0.06    -0.58    -0.35 1.00     3107     6368
totalqualityscore_environment2018_SB     0.00      0.06    -0.11     0.11 1.00     2992     6232
totalqualityscore_environment2019_NW     0.09      0.06    -0.02     0.20 1.00     2807     5863
totalqualityscore_environment2019_SB     0.46      0.05     0.35     0.57 1.00     2685     5680
totalqualityscore_environment2020_NW     0.13      0.05     0.02     0.24 1.00     2640     5234
totalqualityscore_environment2020_SB     0.40      0.06     0.29     0.51 1.00     2646     5134
totalqualityscore_environment2021_NW     0.15      0.06     0.04     0.26 1.00     2739     5254
totalqualityscore_environment2021_SB     0.32      0.06     0.21     0.44 1.00     2732     4812

Residual Correlations: 
                                        Estimate Est.Error l-95% CI u-95% CI Rhat Bulk_ESS Tail_ESS
rescor(fruity,tropicalfruit)                0.71      0.00     0.70     0.71 1.00    22330    10108
rescor(fruity,floral)                       0.53      0.00     0.52     0.54 1.00    21589     9800
rescor(tropicalfruit,floral)                0.48      0.01     0.47     0.49 1.00    23461     8745
rescor(fruity,green)                        0.10      0.01     0.09     0.12 1.00    27257     8922
rescor(tropicalfruit,green)                 0.10      0.01     0.09     0.11 1.00    27138     8964
rescor(floral,green)                        0.11      0.01     0.09     0.12 1.00    25960     8767
rescor(fruity,sour)                         0.03      0.01     0.02     0.04 1.00    26250     9285
rescor(tropicalfruit,sour)                  0.01      0.01    -0.01     0.02 1.00    26957     9554
rescor(floral,sour)                         0.02      0.01     0.01     0.04 1.00    25237     9344
rescor(green,sour)                          0.06      0.01     0.05     0.07 1.00    27259     9529
rescor(fruity,bitter)                      -0.07      0.01    -0.08    -0.05 1.00    27687     8859
rescor(tropicalfruit,bitter)               -0.06      0.01    -0.07    -0.04 1.00    26736     9711
rescor(floral,bitter)                      -0.04      0.01    -0.06    -0.03 1.00    26200     9529
rescor(green,bitter)                        0.02      0.01     0.00     0.03 1.00    26388     9868
rescor(sour,bitter)                         0.23      0.01     0.22     0.24 1.00    25653     9098
rescor(fruity,sweet)                        0.10      0.01     0.08     0.11 1.00    24537     9541
rescor(tropicalfruit,sweet)                 0.07      0.01     0.06     0.09 1.00    25689     9665
rescor(floral,sweet)                        0.07      0.01     0.05     0.08 1.00    25529     9493
rescor(green,sweet)                         0.04      0.01     0.03     0.06 1.00    28646    10084
rescor(sour,sweet)                         -0.19      0.01    -0.20    -0.18 1.00    26554     8956
rescor(bitter,sweet)                       -0.08      0.01    -0.10    -0.07 1.00    28806     8923
rescor(fruity,offflavor)                   -0.39      0.01    -0.40    -0.38 1.00    19313    10101
rescor(tropicalfruit,offflavor)            -0.32      0.01    -0.33    -0.30 1.00    23108     9570
rescor(floral,offflavor)                   -0.29      0.01    -0.30    -0.28 1.00    24989    10307
rescor(green,offflavor)                    -0.07      0.01    -0.08    -0.06 1.00    25302     9465
rescor(sour,offflavor)                     -0.01      0.01    -0.02     0.00 1.00    24924     8934
rescor(bitter,offflavor)                    0.12      0.01     0.11     0.13 1.00    24791    10128
rescor(sweet,offflavor)                    -0.01      0.01    -0.03    -0.00 1.00    24082     9537
rescor(fruity,totalqualityscore)            0.59      0.00     0.58     0.60 1.00    18192    10431
rescor(tropicalfruit,totalqualityscore)     0.52      0.00     0.51     0.53 1.00    21457     9317
rescor(floral,totalqualityscore)            0.48      0.01     0.47     0.49 1.00    21990     9718
rescor(green,totalqualityscore)             0.11      0.01     0.10     0.12 1.00    25988     9308
rescor(sour,totalqualityscore)             -0.02      0.01    -0.03    -0.01 1.00    22897     9787
rescor(bitter,totalqualityscore)           -0.29      0.01    -0.30    -0.27 1.00    24494    10055
rescor(sweet,totalqualityscore)             0.18      0.01     0.17     0.20 1.00    22427     9956
rescor(offflavor,totalqualityscore)        -0.54      0.00    -0.55    -0.53 1.00    22421     9965

Draws were sampled using sample(hmc). For each parameter, Bulk_ESS
and Tail_ESS are effective sample size measures, and Rhat is the potential
scale reduction factor on split chains (at convergence, Rhat = 1).


#------------------------- R2 results

R²	Estimate	Est.Error	Q2.5	Q97.5
fruity	0.309482	0.004398	0.300834	0.318132
tropicalfruit	0.334946	0.003885	0.32727	0.342624
floral 0.40138	0.003812	0.393724	0.408776
green	0.453966	0.003497	0.447146	0.460863
sour	0.536407	0.002592	0.531298	0.541499
bitter	0.51091	0.002809	0.505345	0.516397
sweet	0.577513	0.002787	0.572032	0.582898
off-flavor	0.223013	0.004731	0.213732	0.232256
Total quality score	0.307224	0.004146	0.299163	0.315421


#------------------------- loo results

$fruity

Computed from 3000 by 25284 log-likelihood matrix.

         Estimate    SE
elpd_loo -46546.9 131.4
p_loo       205.2   3.6
looic     93093.8 262.8
------
MCSE of elpd_loo is 0.3.
MCSE and ESS estimates assume MCMC draws (r_eff in [0.7, 1.3]).

All Pareto k estimates are good (k < 0.7).
See help('pareto-k-diagnostic') for details.

$tropicalfruit

Computed from 3000 by 25284 log-likelihood matrix.

         Estimate    SE
elpd_loo -50977.8 123.9
p_loo       301.3   4.7
looic    101955.7 247.7
------
MCSE of elpd_loo is 0.3.
MCSE and ESS estimates assume MCMC draws (r_eff in [0.6, 1.3]).

All Pareto k estimates are good (k < 0.7).
See help('pareto-k-diagnostic') for details.

$floral

Computed from 3000 by 25284 log-likelihood matrix.

         Estimate    SE
elpd_loo -50426.7 125.1
p_loo       448.7   6.6
looic    100853.4 250.2
------
MCSE of elpd_loo is 0.4.
MCSE and ESS estimates assume MCMC draws (r_eff in [0.6, 1.4]).

All Pareto k estimates are good (k < 0.7).
See help('pareto-k-diagnostic') for details.

$green

Computed from 3000 by 25284 log-likelihood matrix.

         Estimate    SE
elpd_loo -41789.0 157.7
p_loo       320.9   9.1
looic     83578.0 315.3
------
MCSE of elpd_loo is 0.4.
MCSE and ESS estimates assume MCMC draws (r_eff in [0.7, 1.3]).

All Pareto k estimates are good (k < 0.7).
See help('pareto-k-diagnostic') for details.

$sour

Computed from 3000 by 25284 log-likelihood matrix.

         Estimate    SE
elpd_loo -39854.0 166.0
p_loo       438.3  14.1
looic     79707.9 332.0
------
MCSE of elpd_loo is NA.
MCSE and ESS estimates assume MCMC draws (r_eff in [0.7, 1.4]).

Pareto k diagnostic values:
                         Count Pct.    Min. ESS
(-Inf, 0.7]   (good)     25282 100.0%  334     
   (0.7, 1]   (bad)          2   0.0%  <NA>    
   (1, Inf)   (very bad)     0   0.0%  <NA>    
See help('pareto-k-diagnostic') for details.

$bitter

Computed from 3000 by 25284 log-likelihood matrix.

         Estimate    SE
elpd_loo -42715.2 147.6
p_loo       291.7   6.5
looic     85430.4 295.1
------
MCSE of elpd_loo is 0.3.
MCSE and ESS estimates assume MCMC draws (r_eff in [0.7, 1.4]).

All Pareto k estimates are good (k < 0.7).
See help('pareto-k-diagnostic') for details.

$sweet

Computed from 3000 by 25284 log-likelihood matrix.

         Estimate    SE
elpd_loo -38863.3 156.4
p_loo       900.0  16.3
looic     77726.6 312.8
------
MCSE of elpd_loo is NA.
MCSE and ESS estimates assume MCMC draws (r_eff in [0.5, 1.4]).

Pareto k diagnostic values:
                         Count Pct.    Min. ESS
(-Inf, 0.7]   (good)     25278 100.0%  106     
   (0.7, 1]   (bad)          6   0.0%  <NA>    
   (1, Inf)   (very bad)     0   0.0%  <NA>    
See help('pareto-k-diagnostic') for details.

$offflavor

Computed from 3000 by 25284 log-likelihood matrix.

         Estimate    SE
elpd_loo -42468.9 216.2
p_loo       757.7  22.7
looic     84937.9 432.4
------
MCSE of elpd_loo is NA.
MCSE and ESS estimates assume MCMC draws (r_eff in [0.6, 1.4]).

Pareto k diagnostic values:
                         Count Pct.    Min. ESS
(-Inf, 0.7]   (good)     25268 99.9%   69      
   (0.7, 1]   (bad)         14  0.1%   <NA>    
   (1, Inf)   (very bad)     2  0.0%   <NA>    
See help('pareto-k-diagnostic') for details.

$totalqualityscore

Computed from 3000 by 25284 log-likelihood matrix.

         Estimate    SE
elpd_loo -44913.0 142.0
p_loo       438.5   9.9
looic     89826.0 284.0
------
MCSE of elpd_loo is NA.
MCSE and ESS estimates assume MCMC draws (r_eff in [0.6, 1.3]).

Pareto k diagnostic values:
                         Count Pct.    Min. ESS
(-Inf, 0.7]   (good)     25282 100.0%  262     
   (0.7, 1]   (bad)          2   0.0%  <NA>    
   (1, Inf)   (very bad)     0   0.0%  <NA>    
See help('pareto-k-diagnostic') for details.
