# Supplementary material for: A multivariate Bayesian modeling strategy coupled with QTL analysis reveals genetic loci linking important sensory wine quality attributes with their corresponding wine aroma compounds
Source: Front Plant Sci. 2026 Jun 26;17:1851889. doi: 10.3389/fpls.2026.1851889 (PMC13350352; doi:10.3389/fpls.2026.1851889)
Supplement: Supplementary file 1 [file DataSheet1.zip › Supplementary_Files_3/dunn_test_attributes.csv]

	attribute	comparison	Z	P.unadj	p_adj
1	fruity	average - best	-25.1838645158911	6.01846137779197e-140	1.20369227555839e-139
2	fruity	average - worst	10.8491556278581	2.01276102340499e-27	2.01276102340499e-27
3	fruity	best - worst	29.1995552594693	1.96459170332401e-187	5.89377510997202e-187
4	tropical_fruit	average - best	-25.9858222541409	7.16266299629062e-149	1.43253259925812e-148
5	tropical_fruit	average - worst	8.31402194377773	9.25120343128913e-17	9.25120343128913e-17
6	tropical_fruit	best - worst	27.7619840779812	1.24888167589845e-169	3.74664502769536e-169
7	floral	average - best	-21.518442547828	1.04617938067803e-102	2.09235876135607e-102
8	floral	average - worst	8.86761261690913	7.47307830058543e-19	7.47307830058543e-19
9	floral	best - worst	24.6188838750158	7.93063038756934e-134	2.3791891162708e-133
10	green	average - best	-1.6695898756717	0.0950005348823341	0.0950005348823341
11	green	average - worst	2.25276607086888	0.0242739025492615	0.0485478050985231
12	green	best - worst	3.19611429682226	0.00139291921503127	0.00417875764509382
13	sour	average - best	1.28016533586404	0.200486994287965	0.601460982863894
14	sour	average - worst	0.306012257840044	0.759595312796079	0.759595312796079
15	sour	best - worst	-0.779562230105653	0.435648594924884	0.871297189849768
16	bitter	average - best	4.32995985375196	1.49136528174801e-05	2.98273056349602e-05
17	bitter	average - worst	-2.88527378229338	0.00391073403659067	0.00391073403659067
18	bitter	best - worst	-5.85861760582895	4.66736027551798e-09	1.40020808265539e-08
19	sweet	average - best	-1.75369953630356	0.0794820050488706	0.0794820050488706
20	sweet	average - worst	4.52425232374894	6.06093821684411e-06	1.21218764336882e-05
21	sweet	best - worst	5.1306552031605	2.8873537648928e-07	8.6620612946784e-07
22	off_flavor	average - best	11.1069802839049	1.16016704766872e-28	1.16016704766872e-28
23	off_flavor	average - worst	-11.6142035778918	3.49025402608153e-31	6.98050805216307e-31
24	off_flavor	best - worst	-18.4906676751847	2.45495962701411e-76	7.36487888104232e-76
