# Supplementary material for: A multivariate Bayesian modeling strategy coupled with QTL analysis reveals genetic loci linking important sensory wine quality attributes with their corresponding wine aroma compounds
Source: Front Plant Sci. 2026 Jun 26;17:1851889. doi: 10.3389/fpls.2026.1851889 (PMC13350352; doi:10.3389/fpls.2026.1851889)
Supplement: Supplementary file 1 [file DataSheet1.zip › Supplementary_Files_3/dunn_test_compounds.csv]

	terpenoid	comparison	Z	P.unadj	p_adj
1	alpha_terpineol	average - best	-12.9976345102114	1.26186299601881e-38	3.78558898805642e-38
2	alpha_terpineol	average - worst	2.89050146431253	0.00384627739379532	0.00384627739379532
3	alpha_terpineol	best - worst	12.880578323512	5.79000659184755e-38	1.15800131836951e-37
4	beta_damascenone	average - best	-2.81225801566925	0.00491950239101142	0.0147585071730343
5	beta_damascenone	average - worst	-0.761673825858157	0.44625470073506	0.44625470073506
6	beta_damascenone	best - worst	1.64645382190125	0.0996703598899761	0.199340719779952
7	cis_rose_oxide	average - best	-12.1977138803745	3.19673355632748e-34	9.59020066898244e-34
8	cis_rose_oxide	average - worst	1.42088661687523	0.155349724276004	0.155349724276004
9	cis_rose_oxide	best - worst	11.0257905064663	2.86985874937822e-28	5.73971749875644e-28
10	citronellol	average - best	-6.70253586477942	2.04833278938204e-11	6.14499836814611e-11
11	citronellol	average - worst	-0.172441241680059	0.863090651592224	0.863090651592224
12	citronellol	best - worst	5.27483630046372	1.32874641937122e-07	2.65749283874244e-07
13	geraniol	average - best	-12.0834638631123	1.29161581118241e-33	2.58323162236482e-33
14	geraniol	average - worst	3.86470769109699	0.000111222316506136	0.000111222316506136
15	geraniol	best - worst	12.9428008455986	2.58047269920216e-38	7.74141809760649e-38
16	linalool	average - best	-13.7264781319251	7.04769955991951e-43	1.4095399119839e-42
17	linalool	average - worst	3.52797488600988	0.00041875188404984	0.00041875188404984
18	linalool	best - worst	13.9937283157382	1.70247724546084e-44	5.10743173638252e-44
19	nerol	average - best	-11.5085387309251	1.1948582659566e-30	3.58457479786979e-30
20	nerol	average - worst	2.43548731875561	0.0148717458728264	0.0148717458728264
21	nerol	best - worst	11.303054829582	1.26731362015077e-29	2.53462724030154e-29
