# Supplementary material for: A multivariate Bayesian modeling strategy coupled with QTL analysis reveals genetic loci linking important sensory wine quality attributes with their corresponding wine aroma compounds
Source: Front Plant Sci. 2026 Jun 26;17:1851889. doi: 10.3389/fpls.2026.1851889 (PMC13350352; doi:10.3389/fpls.2026.1851889)
Supplement: Supplementary file 1 [file DataSheet1.zip › Supplementary_Files_3/sommer_results.txt]

#------------------------- sensory genotype x environment model summary

cis_rose_oxide ~ DOY_veraison + environment 

$groups
           cis_rose_oxide
u:genotype            147

$varcomp
                                             VarComp    VarCompSE    Zratio Constraint
u:genotype.cis_rose_oxide-cis_rose_oxide 0.021227816 0.0027951486  7.594521   Positive
units.cis_rose_oxide-cis_rose_oxide      0.004337648 0.0001985045 21.851642   Positive

$betas
            Trait             Effect     Estimate    Std.Error   t.value
1  cis_rose_oxide        (Intercept)  0.404954934 0.1480331550  2.735569
2  cis_rose_oxide       DOY_veraison -0.001260106 0.0005323831 -2.366916
3  cis_rose_oxide environment2017_NW  0.070077447 0.0362213531  1.934700
4  cis_rose_oxide environment2017_SB  0.092254914 0.0122938321  7.504163
5  cis_rose_oxide environment2018_NW -0.104602977 0.0195812751 -5.341990
6  cis_rose_oxide environment2018_SB -0.102176239 0.0189281568 -5.398108
7  cis_rose_oxide environment2019_NW -0.059049061 0.0138546411 -4.262042
8  cis_rose_oxide environment2019_SB -0.024105073 0.0120608151 -1.998627
9  cis_rose_oxide environment2020_NW -0.095845579 0.0131832371 -7.270261
10 cis_rose_oxide environment2020_SB -0.072046647 0.0126673907 -5.687568
11 cis_rose_oxide environment2021_NW -0.052154657 0.0096488832 -5.405253
12 cis_rose_oxide environment2021_SB -0.034586034 0.0094712341 -3.651692

$method
[1] "NR"

$logo
         logLik      AIC      BIC Method Converge
Value -66.03167 156.0633 216.2195     NR     TRUE

attr(,"class")
[1] "summary.mmer" "list"        


trans_linalool_oxide_furanoid ~ DOY_veraison + environment 

$groups
           trans_linalool_oxide_furanoid
u:genotype                           147

$varcomp
                                                                         VarComp VarCompSE
u:genotype.trans_linalool_oxide_furanoid-trans_linalool_oxide_furanoid 516.43166 65.401619
units.trans_linalool_oxide_furanoid-trans_linalool_oxide_furanoid       64.66601  2.960943
                                                                          Zratio Constraint
u:genotype.trans_linalool_oxide_furanoid-trans_linalool_oxide_furanoid  7.896313   Positive
units.trans_linalool_oxide_furanoid-trans_linalool_oxide_furanoid      21.839666   Positive

$betas
                           Trait             Effect    Estimate   Std.Error    t.value
1  trans_linalool_oxide_furanoid        (Intercept) 24.84692970 20.08828798  1.2368864
2  trans_linalool_oxide_furanoid       DOY_veraison -0.04201699  0.06730148 -0.6243101
3  trans_linalool_oxide_furanoid environment2017_NW -5.47468336  4.43604840 -1.2341352
4  trans_linalool_oxide_furanoid environment2017_SB -6.80779008  1.53087114 -4.4470040
5  trans_linalool_oxide_furanoid environment2018_NW -9.29563553  2.45965756 -3.7792397
6  trans_linalool_oxide_furanoid environment2018_SB -9.28392855  2.37749544 -3.9049196
7  trans_linalool_oxide_furanoid environment2019_NW  2.25578717  1.71871064  1.3124880
8  trans_linalool_oxide_furanoid environment2019_SB  5.08826594  1.49330047  3.4073959
9  trans_linalool_oxide_furanoid environment2020_NW -8.62893836  1.64383536 -5.2492716
10 trans_linalool_oxide_furanoid environment2020_SB -5.16278056  1.57720474 -3.2733737
11 trans_linalool_oxide_furanoid environment2021_NW -7.22489216  1.18062526 -6.1195473
12 trans_linalool_oxide_furanoid environment2021_SB -4.72844144  1.15797656 -4.0833654

$method
[1] "NR"

$logo
        logLik       AIC      BIC Method Converge
Value 25.39597 -26.79195 33.36424     NR     TRUE

attr(,"class")
[1] "summary.mmer" "list"        


cis_Linalool_oxid_furanoid ~ DOY_veraison + environment 

$groups
           cis_Linalool_oxid_furanoid
u:genotype                        147

$varcomp
                                                                   VarComp  VarCompSE    Zratio
u:genotype.cis_Linalool_oxid_furanoid-cis_Linalool_oxid_furanoid 286.71727 35.2590492  8.131736
units.cis_Linalool_oxid_furanoid-cis_Linalool_oxid_furanoid       21.15683  0.9705775 21.798187
                                                                 Constraint
u:genotype.cis_Linalool_oxid_furanoid-cis_Linalool_oxid_furanoid   Positive
units.cis_Linalool_oxid_furanoid-cis_Linalool_oxid_furanoid        Positive

$betas
                        Trait             Effect    Estimate   Std.Error    t.value
1  cis_Linalool_oxid_furanoid        (Intercept)  7.86622608 13.12355150  0.5993977
2  cis_Linalool_oxid_furanoid       DOY_veraison  0.00302807  0.03960877  0.0764495
3  cis_Linalool_oxid_furanoid environment2017_NW -2.30316625  2.54349097 -0.9055138
4  cis_Linalool_oxid_furanoid environment2017_SB -2.70927626  0.89026255 -3.0432329
5  cis_Linalool_oxid_furanoid environment2018_NW -3.38635156  1.43953345 -2.3523952
6  cis_Linalool_oxid_furanoid environment2018_SB -3.45054039  1.39082268 -2.4809348
7  cis_Linalool_oxid_furanoid environment2019_NW -0.84035107  0.99643286 -0.8433595
8  cis_Linalool_oxid_furanoid environment2019_SB  1.36713873  0.86449998  1.5814214
9  cis_Linalool_oxid_furanoid environment2020_NW -5.33375938  0.95692754 -5.5738383
10 cis_Linalool_oxid_furanoid environment2020_SB -4.03223750  0.91717306 -4.3963759
11 cis_Linalool_oxid_furanoid environment2021_NW -5.70549822  0.67652679 -8.4335141
12 cis_Linalool_oxid_furanoid environment2021_SB -4.37151529  0.66310405 -6.5925028

$method
[1] "NR"

$logo
        logLik       AIC      BIC Method Converge
Value 32.58751 -41.17501 18.94873     NR     TRUE

attr(,"class")
[1] "summary.mmer" "list"        


nerol_oxide ~ DOY_veraison + environment 

$groups
           nerol_oxide
u:genotype         147

$varcomp
                                     VarComp VarCompSE    Zratio Constraint
u:genotype.nerol_oxide-nerol_oxide 30.283597 3.8596246  7.846255   Positive
units.nerol_oxide-nerol_oxide       4.136355 0.1902871 21.737440   Positive

$betas
         Trait             Effect    Estimate  Std.Error     t.value
1  nerol_oxide        (Intercept)  8.63559020 4.99209483  1.72985300
2  nerol_oxide       DOY_veraison -0.02607735 0.01698781 -1.53506210
3  nerol_oxide environment2017_NW -0.36661921 1.12168658 -0.32684639
4  nerol_oxide environment2017_SB -0.02386589 0.38677563 -0.06170475
5  nerol_oxide environment2018_NW -1.41036299 0.62207174 -2.26720311
6  nerol_oxide environment2018_SB -0.90153233 0.60053781 -1.50120827
7  nerol_oxide environment2019_NW  1.34922036 0.43446125  3.10550218
8  nerol_oxide environment2019_SB  2.08149740 0.37754167  5.51329185
9  nerol_oxide environment2020_NW -1.54930801 0.41585179 -3.72562547
10 nerol_oxide environment2020_SB -0.54015649 0.39842107 -1.35574277
11 nerol_oxide environment2021_NW -0.68982610 0.29856253 -2.31049119
12 nerol_oxide environment2021_SB -0.05869644 0.29288836 -0.20040552

$method
[1] "NR"

$logo
        logLik       AIC      BIC Method Converge
Value 19.56052 -15.12103 44.93755     NR     TRUE

attr(,"class")
[1] "summary.mmer" "list"        


linalool ~ DOY_veraison + environment 

$groups
           linalool
u:genotype      147

$varcomp
                               VarComp VarCompSE    Zratio Constraint
u:genotype.linalool-linalool 6642.0997 836.35927  7.941682   Positive
units.linalool-linalool       768.9099  35.17501 21.859550   Positive

$betas
      Trait             Effect    Estimate  Std.Error     t.value
1  linalool        (Intercept)  57.7060721 70.5261309  0.81822257
2  linalool       DOY_veraison  -0.1437381  0.2330476 -0.61677576
3  linalool environment2017_NW   0.4566038 15.3021550  0.02983918
4  linalool environment2017_SB  17.4923480  5.2914132  3.30579890
5  linalool environment2018_NW  -6.7667931  8.5107807 -0.79508489
6  linalool environment2018_SB   2.5625349  8.2142892  0.31196063
7  linalool environment2019_NW   1.3063824  5.9386550  0.21997951
8  linalool environment2019_SB  11.0061610  5.1580145  2.13379799
9  linalool environment2020_NW -11.8251089  5.6822852 -2.08104811
10 linalool environment2020_SB   4.7838969  5.4515950  0.87752243
11 linalool environment2021_NW  -9.7085201  4.0720874 -2.38416302
12 linalool environment2021_SB  -0.7920995  3.9934859 -0.19834788

$method
[1] "NR"

$logo
         logLik      AIC      BIC Method Converge
Value -80.15623 184.3125 244.4902     NR     TRUE

attr(,"class")
[1] "summary.mmer" "list"        


alpha_terpineol ~ DOY_veraison + environment 

$groups
           alpha_terpineol
u:genotype             147

$varcomp
                                            VarComp VarCompSE    Zratio Constraint
u:genotype.alpha_terpineol-alpha_terpineol 12706.26 1676.6221  7.578486   Positive
units.alpha_terpineol-alpha_terpineol       2653.21  121.2842 21.875975   Positive

$betas
             Trait             Effect   Estimate   Std.Error    t.value
1  alpha_terpineol        (Intercept) 53.7311411 115.2313880  0.4662891
2  alpha_terpineol       DOY_veraison -0.1456131   0.4154588 -0.3504874
3  alpha_terpineol environment2017_NW 11.1954096  28.3229240  0.3952773
4  alpha_terpineol environment2017_SB -5.9488540   9.6028582 -0.6194879
5  alpha_terpineol environment2018_NW 34.3452069  15.2870520  2.2466861
6  alpha_terpineol environment2018_SB 48.7153918  14.7542532  3.3017863
7  alpha_terpineol environment2019_NW 67.5209246  10.8258931  6.2369842
8  alpha_terpineol environment2019_SB 83.6446298   9.4244002  8.8753266
9  alpha_terpineol environment2020_NW 14.9283381  10.2957637  1.4499496
10 alpha_terpineol environment2020_SB 40.1511500   9.8949180  4.0577547
11 alpha_terpineol environment2021_NW  3.7528679   7.5452145  0.4973839
12 alpha_terpineol environment2021_SB 12.9128271   7.4064636  1.7434538

$method
[1] "NR"

$logo
         logLik      AIC     BIC Method Converge
Value -157.4376 338.8753 399.053     NR     TRUE

attr(,"class")
[1] "summary.mmer" "list"        


citronellol ~ DOY_veraison + environment 

$groups
           citronellol
u:genotype         147

$varcomp
                                     VarComp  VarCompSE    Zratio Constraint
u:genotype.citronellol-citronellol 0.2762308 0.04754428  5.809968   Positive
units.citronellol-citronellol      0.3213035 0.01458395 22.031302   Positive

$betas
         Trait             Effect     Estimate   Std.Error    t.value
1  citronellol        (Intercept)  4.114092559 0.902988627  4.5560846
2  citronellol       DOY_veraison -0.008976731 0.003656844 -2.4547756
3  citronellol environment2017_NW  0.415643000 0.305752494  1.3594100
4  citronellol environment2017_SB  0.519053173 0.094398237  5.4985473
5  citronellol environment2018_NW -0.371016817 0.141377989 -2.6242898
6  citronellol environment2018_SB  0.028988098 0.136544786  0.2122974
7  citronellol environment2019_NW  0.127652121 0.108828676  1.1729640
8  citronellol environment2019_SB  0.037500270 0.095890553  0.3910737
9  citronellol environment2020_NW -0.701088276 0.100284101 -6.9910212
10 citronellol environment2020_SB -0.480559513 0.097341604 -4.9368358
11 citronellol environment2021_NW -0.610830051 0.082081759 -7.4417271
12 citronellol environment2021_SB -0.522465629 0.080883513 -6.4594824

$method
[1] "NR"

$logo
         logLik      AIC      BIC Method Converge
Value -265.7497 555.4994 615.6663     NR     TRUE

attr(,"class")
[1] "summary.mmer" "list"        


nerol ~ DOY_veraison + environment

$groups
           nerol
u:genotype   147

$varcomp
                        VarComp  VarCompSE    Zratio Constraint
u:genotype.nerol-nerol 7.513885 0.95811434  7.842367   Positive
units.nerol-nerol      1.045270 0.04786017 21.840071   Positive

$betas
   Trait             Effect     Estimate   Std.Error    t.value
1  nerol        (Intercept)  3.671940877 2.498964176  1.4693852
2  nerol       DOY_veraison -0.008018696 0.008528145 -0.9402625
3  nerol environment2017_NW  0.105760602 0.563740309  0.1876052
4  nerol environment2017_SB  0.641411747 0.194237047  3.3022112
5  nerol environment2018_NW -0.089794075 0.311853607 -0.2879366
6  nerol environment2018_SB  0.161474655 0.301141002  0.5362095
7  nerol environment2019_NW  0.065264829 0.218124196  0.2992095
8  nerol environment2019_SB  0.570621934 0.189620033  3.0092914
9  nerol environment2020_NW -1.088769612 0.208158577 -5.2304816
10 nerol environment2020_SB -0.551186220 0.200131889 -2.7541149
11 nerol environment2021_NW -0.864501110 0.150046015 -5.7615733
12 nerol environment2021_SB -0.543464742 0.147189240 -3.6922858

$method
[1] "NR"

$logo
         logLik      AIC      BIC Method Converge
Value -63.25622 150.5124 210.6686     NR     TRUE

attr(,"class")
[1] "summary.mmer" "list"        


beta_damascenone ~ DOY_veraison + environment 

$groups
           beta_damascenone
u:genotype              147

$varcomp
                                                VarComp   VarCompSE    Zratio Constraint
u:genotype.beta_damascenone-beta_damascenone 0.04143718 0.011020960  3.759852   Positive
units.beta_damascenone-beta_damascenone      0.21005628 0.009403529 22.338027   Positive

$betas
              Trait             Effect    Estimate   Std.Error    t.value
1  beta_damascenone        (Intercept)  2.93711112 0.540282031  5.4362554
2  beta_damascenone       DOY_veraison -0.01011115 0.002259142 -4.4756600
3  beta_damascenone environment2017_NW  0.72248799 0.241704512  2.9891374
4  beta_damascenone environment2017_SB -0.03853021 0.068712217 -0.5607476
5  beta_damascenone environment2018_NW  0.22593570 0.094915654  2.3803840
6  beta_damascenone environment2018_SB  0.18836171 0.091743634  2.0531312
7  beta_damascenone environment2019_NW -0.22109242 0.081024577 -2.7287081
8  beta_damascenone environment2019_SB -0.26228976 0.072245679 -3.6305252
9  beta_damascenone environment2020_NW -0.17614401 0.072181133 -2.4403055
10 beta_damascenone environment2020_SB -0.13595950 0.070929031 -1.9168385
11 beta_damascenone environment2021_NW -0.27687432 0.065696892 -4.2144203
12 beta_damascenone environment2021_SB -0.11257267 0.064910504 -1.7342752

$method
[1] "NR"

$logo
        logLik     AIC      BIC Method Converge
Value -361.723 747.446 807.6238     NR     TRUE

attr(,"class")
[1] "summary.mmer" "list"        


FORMULA: geraniol ~ DOY_veraison + environment 

$groups
           geraniol
u:genotype      147

$varcomp
                              VarComp  VarCompSE    Zratio Constraint
u:genotype.geraniol-geraniol 97.86664 12.7125679  7.698416   Positive
units.geraniol-geraniol      17.25903  0.7891965 21.869114   Positive

$betas
      Trait             Effect    Estimate  Std.Error     t.value
1  geraniol        (Intercept)  7.92307022 9.62508672  0.82316871
2  geraniol       DOY_veraison -0.01426141 0.03396405 -0.41989710
3  geraniol environment2017_NW  0.84713531 2.28704328  0.37040633
4  geraniol environment2017_SB  2.73740471 0.78039982  3.50769520
5  geraniol environment2018_NW  0.04765419 1.24628010  0.03823714
6  geraniol environment2018_SB  1.77713153 1.20380456  1.47626250
7  geraniol environment2019_NW  5.19433802 0.87849382  5.91277693
8  geraniol environment2019_SB  6.26083226 0.76423713  8.19226389
9  geraniol environment2020_NW -1.54184406 0.83715793 -1.84176009
10 geraniol environment2020_SB  0.91660192 0.80409151  1.13992240
11 geraniol environment2021_NW -1.12290258 0.60903959 -1.84372675
12 geraniol environment2021_SB  0.54695551 0.59764115  0.91519052

$method
[1] "NR"

$logo
         logLik      AIC     BIC Method Converge
Value -117.4121 258.8242 319.002     NR     TRUE

attr(,"class")
[1] "summary.mmer" "list"        
