# Supplementary material for: A multivariate Bayesian modeling strategy coupled with QTL analysis reveals genetic loci linking important sensory wine quality attributes with their corresponding wine aroma compounds
Source: Front Plant Sci. 2026 Jun 26;17:1851889. doi: 10.3389/fpls.2026.1851889 (PMC13350352; doi:10.3389/fpls.2026.1851889)
Supplement: Supplementary file 2 [file DataSheet2.zip]

Archive with 763 entries (729 files):
- Supplementary_Files_4/
- Supplementary_Files_4/estimated_BLUPs.xlsx
- Supplementary_Files_4/genetic_map_coverage.tiff
- Supplementary_Files_4/POSREF_markers_PN40024T2T.csv
- Supplementary_Files_4/possible_gene_candidates.xlsx
- Supplementary_Files_4/QTL_analysis/
- Supplementary_Files_4/QTL_analysis/alpha_terpineol/
- Supplementary_Files_4/QTL_analysis/alpha_terpineol/alpha_terpineol_eff_chr10.jpg
- Supplementary_Files_4/QTL_analysis/alpha_terpineol/alpha_terpineol_eff_chr11.jpg
- Supplementary_Files_4/QTL_analysis/alpha_terpineol/alpha_terpineol_eff_chr13.jpg
- Supplementary_Files_4/QTL_analysis/alpha_terpineol/alpha_terpineol_eff_chr16.jpg
- Supplementary_Files_4/QTL_analysis/alpha_terpineol/alpha_terpineol_eff_chr18.jpg
- Supplementary_Files_4/QTL_analysis/alpha_terpineol/alpha_terpineol_eff_chr2.jpg
- Supplementary_Files_4/QTL_analysis/alpha_terpineol/alpha_terpineol_LODplot_chr1.jpg
- Supplementary_Files_4/QTL_analysis/alpha_terpineol/alpha_terpineol_LODplot_chr10.jpg
- Supplementary_Files_4/QTL_analysis/alpha_terpineol/alpha_terpineol_LODplot_chr11.jpg
- Supplementary_Files_4/QTL_analysis/alpha_terpineol/alpha_terpineol_LODplot_chr12.jpg
- Supplementary_Files_4/QTL_analysis/alpha_terpineol/alpha_terpineol_LODplot_chr13.jpg
- Supplementary_Files_4/QTL_analysis/alpha_terpineol/alpha_terpineol_LODplot_chr14.jpg
- Supplementary_Files_4/QTL_analysis/alpha_terpineol/alpha_terpineol_LODplot_chr15.jpg
- Supplementary_Files_4/QTL_analysis/alpha_terpineol/alpha_terpineol_LODplot_chr16.jpg
- Supplementary_Files_4/QTL_analysis/alpha_terpineol/alpha_terpineol_LODplot_chr17.jpg
- Supplementary_Files_4/QTL_analysis/alpha_terpineol/alpha_terpineol_LODplot_chr18.jpg
- Supplementary_Files_4/QTL_analysis/alpha_terpineol/alpha_terpineol_LODplot_chr19.jpg
- Supplementary_Files_4/QTL_analysis/alpha_terpineol/alpha_terpineol_LODplot_chr2.jpg
- Supplementary_Files_4/QTL_analysis/alpha_terpineol/alpha_terpineol_LODplot_chr3.jpg
- Supplementary_Files_4/QTL_analysis/alpha_terpineol/alpha_terpineol_LODplot_chr4.jpg
- Supplementary_Files_4/QTL_analysis/alpha_terpineol/alpha_terpineol_LODplot_chr5.jpg
- Supplementary_Files_4/QTL_analysis/alpha_terpineol/alpha_terpineol_LODplot_chr6.jpg
- Supplementary_Files_4/QTL_analysis/alpha_terpineol/alpha_terpineol_LODplot_chr7.jpg
- Supplementary_Files_4/QTL_analysis/alpha_terpineol/alpha_terpineol_LODplot_chr8.jpg
- Supplementary_Files_4/QTL_analysis/alpha_terpineol/alpha_terpineol_LODplot_chr9.jpg
- Supplementary_Files_4/QTL_analysis/alpha_terpineol/CIM analysis/
- Supplementary_Files_4/QTL_analysis/alpha_terpineol/CIM analysis/Cofactors_pos.jpg
- Supplementary_Files_4/QTL_analysis/alpha_terpineol/CIM analysis/LODplot_chr1.jpg
- Supplementary_Files_4/QTL_analysis/alpha_terpineol/CIM analysis/LODplot_chr10.jpg
- Supplementary_Files_4/QTL_analysis/alpha_terpineol/CIM analysis/LODplot_chr11.jpg
- Supplementary_Files_4/QTL_analysis/alpha_terpineol/CIM analysis/LODplot_chr12.jpg
- Supplementary_Files_4/QTL_analysis/alpha_terpineol/CIM analysis/LODplot_chr13.jpg
- Supplementary_Files_4/QTL_analysis/alpha_terpineol/CIM analysis/LODplot_chr14.jpg
- Supplementary_Files_4/QTL_analysis/alpha_terpineol/CIM analysis/LODplot_chr15.jpg
- Supplementary_Files_4/QTL_analysis/alpha_terpineol/CIM analysis/LODplot_chr16.jpg
- Supplementary_Files_4/QTL_analysis/alpha_terpineol/CIM analysis/LODplot_chr17.jpg
- Supplementary_Files_4/QTL_analysis/alpha_terpineol/CIM analysis/LODplot_chr18.jpg
- Supplementary_Files_4/QTL_analysis/alpha_terpineol/CIM analysis/LODplot_chr19.jpg
- Supplementary_Files_4/QTL_analysis/alpha_terpineol/CIM analysis/LODplot_chr2.jpg
- Supplementary_Files_4/QTL_analysis/alpha_terpineol/CIM analysis/LODplot_chr3.jpg
- Supplementary_Files_4/QTL_analysis/alpha_terpineol/CIM analysis/LODplot_chr4.jpg
- Supplementary_Files_4/QTL_analysis/alpha_terpineol/CIM analysis/LODplot_chr5.jpg
- Supplementary_Files_4/QTL_analysis/alpha_terpineol/CIM analysis/LODplot_chr6.jpg
- Supplementary_Files_4/QTL_analysis/alpha_terpineol/CIM analysis/LODplot_chr7.jpg
- Supplementary_Files_4/QTL_analysis/alpha_terpineol/CIM analysis/LODplot_chr8.jpg
- Supplementary_Files_4/QTL_analysis/alpha_terpineol/CIM analysis/LODplot_chr9.jpg
- Supplementary_Files_4/QTL_analysis/beta_damascenone/
- Supplementary_Files_4/QTL_analysis/beta_damascenone/beta_damascenone_eff_chr14.jpg
- Supplementary_Files_4/QTL_analysis/beta_damascenone/beta_damascenone_eff_chr15.jpg
- Supplementary_Files_4/QTL_analysis/beta_damascenone/beta_damascenone_eff_chr16.jpg
- Supplementary_Files_4/QTL_analysis/beta_damascenone/beta_damascenone_eff_chr18.jpg
- Supplementary_Files_4/QTL_analysis/beta_damascenone/beta_damascenone_eff_chr19.jpg
- Supplementary_Files_4/QTL_analysis/beta_damascenone/beta_damascenone_eff_chr2.jpg
- Supplementary_Files_4/QTL_analysis/beta_damascenone/beta_damascenone_eff_chr3.jpg
- Supplementary_Files_4/QTL_analysis/beta_damascenone/beta_damascenone_eff_chr6.jpg
- Supplementary_Files_4/QTL_analysis/beta_damascenone/beta_damascenone_eff_chr7.jpg
- Supplementary_Files_4/QTL_analysis/beta_damascenone/beta_damascenone_LODplot_chr1.jpg
- Supplementary_Files_4/QTL_analysis/beta_damascenone/beta_damascenone_LODplot_chr10.jpg
- Supplementary_Files_4/QTL_analysis/beta_damascenone/beta_damascenone_LODplot_chr11.jpg
- Supplementary_Files_4/QTL_analysis/beta_damascenone/beta_damascenone_LODplot_chr12.jpg
- Supplementary_Files_4/QTL_analysis/beta_damascenone/beta_damascenone_LODplot_chr13.jpg
- Supplementary_Files_4/QTL_analysis/beta_damascenone/beta_damascenone_LODplot_chr14.jpg
- Supplementary_Files_4/QTL_analysis/beta_damascenone/beta_damascenone_LODplot_chr15.jpg
- Supplementary_Files_4/QTL_analysis/beta_damascenone/beta_damascenone_LODplot_chr16.jpg
- Supplementary_Files_4/QTL_analysis/beta_damascenone/beta_damascenone_LODplot_chr17.jpg
- Supplementary_Files_4/QTL_analysis/beta_damascenone/beta_damascenone_LODplot_chr18.jpg
- Supplementary_Files_4/QTL_analysis/beta_damascenone/beta_damascenone_LODplot_chr19.jpg
- Supplementary_Files_4/QTL_analysis/beta_damascenone/beta_damascenone_LODplot_chr2.jpg
- Supplementary_Files_4/QTL_analysis/beta_damascenone/beta_damascenone_LODplot_chr3.jpg
- Supplementary_Files_4/QTL_analysis/beta_damascenone/beta_damascenone_LODplot_chr4.jpg
- Supplementary_Files_4/QTL_analysis/beta_damascenone/beta_damascenone_LODplot_chr5.jpg
- Supplementary_Files_4/QTL_analysis/beta_damascenone/beta_damascenone_LODplot_chr6.jpg
- Supplementary_Files_4/QTL_analysis/beta_damascenone/beta_damascenone_LODplot_chr7.jpg
- Supplementary_Files_4/QTL_analysis/beta_damascenone/beta_damascenone_LODplot_chr8.jpg
- Supplementary_Files_4/QTL_analysis/beta_damascenone/beta_damascenone_LODplot_chr9.jpg
- Supplementary_Files_4/QTL_analysis/beta_damascenone/CIM analysis/
- Supplementary_Files_4/QTL_analysis/beta_damascenone/CIM analysis/Cofactors_pos.jpg
- Supplementary_Files_4/QTL_analysis/beta_damascenone/CIM analysis/LODplot_chr1.jpg
- Supplementary_Files_4/QTL_analysis/beta_damascenone/CIM analysis/LODplot_chr10.jpg
- Supplementary_Files_4/QTL_analysis/beta_damascenone/CIM analysis/LODplot_chr11.jpg
- Supplementary_Files_4/QTL_analysis/beta_damascenone/CIM analysis/LODplot_chr12.jpg
- Supplementary_Files_4/QTL_analysis/beta_damascenone/CIM analysis/LODplot_chr13.jpg
- Supplementary_Files_4/QTL_analysis/beta_damascenone/CIM analysis/LODplot_chr14.jpg
- Supplementary_Files_4/QTL_analysis/beta_damascenone/CIM analysis/LODplot_chr15.jpg
- Supplementary_Files_4/QTL_analysis/beta_damascenone/CIM analysis/LODplot_chr16.jpg
- Supplementary_Files_4/QTL_analysis/beta_damascenone/CIM analysis/LODplot_chr17.jpg
- Supplementary_Files_4/QTL_analysis/beta_damascenone/CIM analysis/LODplot_chr18.jpg
- Supplementary_Files_4/QTL_analysis/beta_damascenone/CIM analysis/LODplot_chr19.jpg
- Supplementary_Files_4/QTL_analysis/beta_damascenone/CIM analysis/LODplot_chr2.jpg
- Supplementary_Files_4/QTL_analysis/beta_damascenone/CIM analysis/LODplot_chr3.jpg
- Supplementary_Files_4/QTL_analysis/beta_damascenone/CIM analysis/LODplot_chr4.jpg
- Supplementary_Files_4/QTL_analysis/beta_damascenone/CIM analysis/LODplot_chr5.jpg
- Supplementary_Files_4/QTL_analysis/beta_damascenone/CIM analysis/LODplot_chr6.jpg
- Supplementary_Files_4/QTL_analysis/beta_damascenone/CIM analysis/LODplot_chr7.jpg
- Supplementary_Files_4/QTL_analysis/beta_damascenone/CIM analysis/LODplot_chr8.jpg
- Supplementary_Files_4/QTL_analysis/beta_damascenone/CIM analysis/LODplot_chr9.jpg
- Supplementary_Files_4/QTL_analysis/cis_linalool_oxid_furanoid/
- Supplementary_Files_4/QTL_analysis/cis_linalool_oxid_furanoid/CIM analysis/
- Supplementary_Files_4/QTL_analysis/cis_linalool_oxid_furanoid/CIM analysis/Cofactors_pos.jpg
- Supplementary_Files_4/QTL_analysis/cis_linalool_oxid_furanoid/cis_Linalool_oxid_furanoid_eff_chr10.jpg
- Supplementary_Files_4/QTL_analysis/cis_linalool_oxid_furanoid/cis_Linalool_oxid_furanoid_eff_chr11.jpg
- Supplementary_Files_4/QTL_analysis/cis_linalool_oxid_furanoid/cis_Linalool_oxid_furanoid_eff_chr13.jpg
- Supplementary_Files_4/QTL_analysis/cis_linalool_oxid_furanoid/cis_Linalool_oxid_furanoid_eff_chr16.jpg
- Supplementary_Files_4/QTL_analysis/cis_linalool_oxid_furanoid/cis_Linalool_oxid_furanoid_eff_chr18.jpg
- Supplementary_Files_4/QTL_analysis/cis_linalool_oxid_furanoid/cis_Linalool_oxid_furanoid_eff_chr2.jpg
- Supplementary_Files_4/QTL_analysis/cis_linalool_oxid_furanoid/cis_Linalool_oxid_furanoid_LODplot_chr1.jpg
- Supplementary_Files_4/QTL_analysis/cis_linalool_oxid_furanoid/cis_Linalool_oxid_furanoid_LODplot_chr10.jpg
- Supplementary_Files_4/QTL_analysis/cis_linalool_oxid_furanoid/cis_Linalool_oxid_furanoid_LODplot_chr11.jpg
- Supplementary_Files_4/QTL_analysis/cis_linalool_oxid_furanoid/cis_Linalool_oxid_furanoid_LODplot_chr12.jpg
- Supplementary_Files_4/QTL_analysis/cis_linalool_oxid_furanoid/cis_Linalool_oxid_furanoid_LODplot_chr13.jpg
- Supplementary_Files_4/QTL_analysis/cis_linalool_oxid_furanoid/cis_Linalool_oxid_furanoid_LODplot_chr14.jpg
- Supplementary_Files_4/QTL_analysis/cis_linalool_oxid_furanoid/cis_Linalool_oxid_furanoid_LODplot_chr15.jpg
- Supplementary_Files_4/QTL_analysis/cis_linalool_oxid_furanoid/cis_Linalool_oxid_furanoid_LODplot_chr16.jpg
- Supplementary_Files_4/QTL_analysis/cis_linalool_oxid_furanoid/cis_Linalool_oxid_furanoid_LODplot_chr17.jpg
- Supplementary_Files_4/QTL_analysis/cis_linalool_oxid_furanoid/cis_Linalool_oxid_furanoid_LODplot_chr18.jpg
- Supplementary_Files_4/QTL_analysis/cis_linalool_oxid_furanoid/cis_Linalool_oxid_furanoid_LODplot_chr19.jpg
- Supplementary_Files_4/QTL_analysis/cis_linalool_oxid_furanoid/cis_Linalool_oxid_furanoid_LODplot_chr2.jpg
- Supplementary_Files_4/QTL_analysis/cis_linalool_oxid_furanoid/cis_Linalool_oxid_furanoid_LODplot_chr3.jpg
- Supplementary_Files_4/QTL_analysis/cis_linalool_oxid_furanoid/cis_Linalool_oxid_furanoid_LODplot_chr4.jpg
- Supplementary_Files_4/QTL_analysis/cis_linalool_oxid_furanoid/cis_Linalool_oxid_furanoid_LODplot_chr5.jpg
- Supplementary_Files_4/QTL_analysis/cis_linalool_oxid_furanoid/cis_Linalool_oxid_furanoid_LODplot_chr6.jpg
- Supplementary_Files_4/QTL_analysis/cis_linalool_oxid_furanoid/cis_Linalool_oxid_furanoid_LODplot_chr7.jpg
- Supplementary_Files_4/QTL_analysis/cis_linalool_oxid_furanoid/cis_Linalool_oxid_furanoid_LODplot_chr8.jpg
- Supplementary_Files_4/QTL_analysis/cis_linalool_oxid_furanoid/cis_Linalool_oxid_furanoid_LODplot_chr9.jpg
- Supplementary_Files_4/QTL_analysis/cis_rose_oxide/
- Supplementary_Files_4/QTL_analysis/cis_rose_oxide/CIM analysis/
- Supplementary_Files_4/QTL_analysis/cis_rose_oxide/CIM analysis/Cofactors_pos.jpg
- Supplementary_Files_4/QTL_analysis/cis_rose_oxide/CIM analysis/LODplot_chr1.jpg
- Supplementary_Files_4/QTL_analysis/cis_rose_oxide/CIM analysis/LODplot_chr10.jpg
- Supplementary_Files_4/QTL_analysis/cis_rose_oxide/CIM analysis/LODplot_chr11.jpg
- Supplementary_Files_4/QTL_analysis/cis_rose_oxide/CIM analysis/LODplot_chr12.jpg
- Supplementary_Files_4/QTL_analysis/cis_rose_oxide/CIM analysis/LODplot_chr13.jpg
- Supplementary_Files_4/QTL_analysis/cis_rose_oxide/CIM analysis/LODplot_chr14.jpg
- Supplementary_Files_4/QTL_analysis/cis_rose_oxide/CIM analysis/LODplot_chr15.jpg
- Supplementary_Files_4/QTL_analysis/cis_rose_oxide/CIM analysis/LODplot_chr16.jpg
- Supplementary_Files_4/QTL_analysis/cis_rose_oxide/CIM analysis/LODplot_chr17.jpg
- Supplementary_Files_4/QTL_analysis/cis_rose_oxide/CIM analysis/LODplot_chr18.jpg
- Supplementary_Files_4/QTL_analysis/cis_rose_oxide/CIM analysis/LODplot_chr19.jpg
- Supplementary_Files_4/QTL_analysis/cis_rose_oxide/CIM analysis/LODplot_chr2.jpg
- Supplementary_Files_4/QTL_analysis/cis_rose_oxide/CIM analysis/LODplot_chr3.jpg
- Supplementary_Files_4/QTL_analysis/cis_rose_oxide/CIM analysis/LODplot_chr4.jpg
- Supplementary_Files_4/QTL_analysis/cis_rose_oxide/CIM analysis/LODplot_chr5.jpg
- Supplementary_Files_4/QTL_analysis/cis_rose_oxide/CIM analysis/LODplot_chr6.jpg
- Supplementary_Files_4/QTL_analysis/cis_rose_oxide/CIM analysis/LODplot_chr7.jpg
- Supplementary_Files_4/QTL_analysis/cis_rose_oxide/CIM analysis/LODplot_chr8.jpg
- Supplementary_Files_4/QTL_analysis/cis_rose_oxide/CIM analysis/LODplot_chr9.jpg
- Supplementary_Files_4/QTL_analysis/cis_rose_oxide/cis_rose_oxide_eff_chr10.jpg
- Supplementary_Files_4/QTL_analysis/cis_rose_oxide/cis_rose_oxide_eff_chr11.jpg
- Supplementary_Files_4/QTL_analysis/cis_rose_oxide/cis_rose_oxide_eff_chr17.jpg
- Supplementary_Files_4/QTL_analysis/cis_rose_oxide/cis_rose_oxide_eff_chr18.jpg
- Supplementary_Files_4/QTL_analysis/cis_rose_oxide/cis_rose_oxide_eff_chr2.jpg
- Supplementary_Files_4/QTL_analysis/cis_rose_oxide/cis_rose_oxide_eff_chr3.jpg
- Supplementary_Files_4/QTL_analysis/cis_rose_oxide/cis_rose_oxide_LODplot_chr1.jpg
- Supplementary_Files_4/QTL_analysis/cis_rose_oxide/cis_rose_oxide_LODplot_chr10.jpg
- Supplementary_Files_4/QTL_analysis/cis_rose_oxide/cis_rose_oxide_LODplot_chr11.jpg
- Supplementary_Files_4/QTL_analysis/cis_rose_oxide/cis_rose_oxide_LODplot_chr12.jpg
- Supplementary_Files_4/QTL_analysis/cis_rose_oxide/cis_rose_oxide_LODplot_chr13.jpg
- Supplementary_Files_4/QTL_analysis/cis_rose_oxide/cis_rose_oxide_LODplot_chr14.jpg
- Supplementary_Files_4/QTL_analysis/cis_rose_oxide/cis_rose_oxide_LODplot_chr15.jpg
- Supplementary_Files_4/QTL_analysis/cis_rose_oxide/cis_rose_oxide_LODplot_chr16.jpg
- Supplementary_Files_4/QTL_analysis/cis_rose_oxide/cis_rose_oxide_LODplot_chr17.jpg
- Supplementary_Files_4/QTL_analysis/cis_rose_oxide/cis_rose_oxide_LODplot_chr18.jpg
- Supplementary_Files_4/QTL_analysis/cis_rose_oxide/cis_rose_oxide_LODplot_chr19.jpg
- Supplementary_Files_4/QTL_analysis/cis_rose_oxide/cis_rose_oxide_LODplot_chr2.jpg
- Supplementary_Files_4/QTL_analysis/cis_rose_oxide/cis_rose_oxide_LODplot_chr3.jpg
- Supplementary_Files_4/QTL_analysis/cis_rose_oxide/cis_rose_oxide_LODplot_chr4.jpg
- Supplementary_Files_4/QTL_analysis/cis_rose_oxide/cis_rose_oxide_LODplot_chr5.jpg
- Supplementary_Files_4/QTL_analysis/cis_rose_oxide/cis_rose_oxide_LODplot_chr6.jpg
- Supplementary_Files_4/QTL_analysis/cis_rose_oxide/cis_rose_oxide_LODplot_chr7.jpg
- Supplementary_Files_4/QTL_analysis/cis_rose_oxide/cis_rose_oxide_LODplot_chr8.jpg
- Supplementary_Files_4/QTL_analysis/cis_rose_oxide/cis_rose_oxide_LODplot_chr9.jpg
- Supplementary_Files_4/QTL_analysis/citronellol/
- Supplementary_Files_4/QTL_analysis/citronellol/CIM analysis/
- Supplementary_Files_4/QTL_analysis/citronellol/CIM analysis/Cofactors_pos.jpg
- Supplementary_Files_4/QTL_analysis/citronellol/CIM analysis/LODplot_chr1.jpg
- Supplementary_Files_4/QTL_analysis/citronellol/CIM analysis/LODplot_chr10.jpg
- Supplementary_Files_4/QTL_analysis/citronellol/CIM analysis/LODplot_chr11.jpg
- Supplementary_Files_4/QTL_analysis/citronellol/CIM analysis/LODplot_chr12.jpg
- Supplementary_Files_4/QTL_analysis/citronellol/CIM analysis/LODplot_chr13.jpg
- Supplementary_Files_4/QTL_analysis/citronellol/CIM analysis/LODplot_chr14.jpg
- Supplementary_Files_4/QTL_analysis/citronellol/CIM analysis/LODplot_chr15.jpg
- Supplementary_Files_4/QTL_analysis/citronellol/CIM analysis/LODplot_chr16.jpg
- Supplementary_Files_4/QTL_analysis/citronellol/CIM analysis/LODplot_chr17.jpg
- Supplementary_Files_4/QTL_analysis/citronellol/CIM analysis/LODplot_chr18.jpg
- Supplementary_Files_4/QTL_analysis/citronellol/CIM analysis/LODplot_chr19.jpg
- Supplementary_Files_4/QTL_analysis/citronellol/CIM analysis/LODplot_chr2.jpg
- Supplementary_Files_4/QTL_analysis/citronellol/CIM analysis/LODplot_chr3.jpg
- Supplementary_Files_4/QTL_analysis/citronellol/CIM analysis/LODplot_chr4.jpg
- Supplementary_Files_4/QTL_analysis/citronellol/CIM analysis/LODplot_chr5.jpg
- Supplementary_Files_4/QTL_analysis/citronellol/CIM analysis/LODplot_chr6.jpg
- Supplementary_Files_4/QTL_analysis/citronellol/CIM analysis/LODplot_chr7.jpg
- Supplementary_Files_4/QTL_analysis/citronellol/CIM analysis/LODplot_chr8.jpg
- Supplementary_Files_4/QTL_analysis/citronellol/CIM analysis/LODplot_chr9.jpg
- Supplementary_Files_4/QTL_analysis/citronellol/citronellol_eff_chr11.jpg
- Supplementary_Files_4/QTL_analysis/citronellol/citronellol_eff_chr14.jpg
- Supplementary_Files_4/QTL_analysis/citronellol/citronellol_eff_chr18.jpg
- Supplementary_Files_4/QTL_analysis/citronellol/citronellol_eff_chr2.jpg
- Supplementary_Files_4/QTL_analysis/citronellol/citronellol_eff_chr9.jpg
- Supplementary_Files_4/QTL_analysis/citronellol/citronellol_LODplot_chr1.jpg
- Supplementary_Files_4/QTL_analysis/citronellol/citronellol_LODplot_chr10.jpg
- Supplementary_Files_4/QTL_analysis/citronellol/citronellol_LODplot_chr11.jpg
- Supplementary_Files_4/QTL_analysis/citronellol/citronellol_LODplot_chr12.jpg
- Supplementary_Files_4/QTL_analysis/citronellol/citronellol_LODplot_chr13.jpg
- Supplementary_Files_4/QTL_analysis/citronellol/citronellol_LODplot_chr14.jpg
- Supplementary_Files_4/QTL_analysis/citronellol/citronellol_LODplot_chr15.jpg
- Supplementary_Files_4/QTL_analysis/citronellol/citronellol_LODplot_chr16.jpg
- Supplementary_Files_4/QTL_analysis/citronellol/citronellol_LODplot_chr17.jpg
- Supplementary_Files_4/QTL_analysis/citronellol/citronellol_LODplot_chr18.jpg
- Supplementary_Files_4/QTL_analysis/citronellol/citronellol_LODplot_chr19.jpg
- Supplementary_Files_4/QTL_analysis/citronellol/citronellol_LODplot_chr2.jpg
- Supplementary_Files_4/QTL_analysis/citronellol/citronellol_LODplot_chr3.jpg
- Supplementary_Files_4/QTL_analysis/citronellol/citronellol_LODplot_chr4.jpg
- Supplementary_Files_4/QTL_analysis/citronellol/citronellol_LODplot_chr5.jpg
- Supplementary_Files_4/QTL_analysis/citronellol/citronellol_LODplot_chr6.jpg
- Supplementary_Files_4/QTL_analysis/citronellol/citronellol_LODplot_chr7.jpg
- Supplementary_Files_4/QTL_analysis/citronellol/citronellol_LODplot_chr8.jpg
- Supplementary_Files_4/QTL_analysis/citronellol/citronellol_LODplot_chr9.jpg
- Supplementary_Files_4/QTL_analysis/floral/
- Supplementary_Files_4/QTL_analysis/floral/CIM analysis/
- Supplementary_Files_4/QTL_analysis/floral/CIM analysis/Cofactors_pos.jpg
- Supplementary_Files_4/QTL_analysis/floral/CIM analysis/LODplot_chr1.jpg
- Supplementary_Files_4/QTL_analysis/floral/CIM analysis/LODplot_chr10.jpg
- Supplementary_Files_4/QTL_analysis/floral/CIM analysis/LODplot_chr11.jpg
- Supplementary_Files_4/QTL_analysis/floral/CIM analysis/LODplot_chr12.jpg
- Supplementary_Files_4/QTL_analysis/floral/CIM analysis/LODplot_chr13.jpg
- Supplementary_Files_4/QTL_analysis/floral/CIM analysis/LODplot_chr14.jpg
- Supplementary_Files_4/QTL_analysis/floral/CIM analysis/LODplot_chr15.jpg
- Supplementary_Files_4/QTL_analysis/floral/CIM analysis/LODplot_chr16.jpg
- Supplementary_Files_4/QTL_analysis/floral/CIM analysis/LODplot_chr17.jpg
- Supplementary_Files_4/QTL_analysis/floral/CIM analysis/LODplot_chr18.jpg
- Supplementary_Files_4/QTL_analysis/floral/CIM analysis/LODplot_chr19.jpg
- Supplementary_Files_4/QTL_analysis/floral/CIM analysis/LODplot_chr2.jpg
- Supplementary_Files_4/QTL_analysis/floral/CIM analysis/LODplot_chr3.jpg
- Supplementary_Files_4/QTL_analysis/floral/CIM analysis/LODplot_chr4.jpg
- Supplementary_Files_4/QTL_analysis/floral/CIM analysis/LODplot_chr5.jpg
- Supplementary_Files_4/QTL_analysis/floral/CIM analysis/LODplot_chr6.jpg
- Supplementary_Files_4/QTL_analysis/floral/CIM analysis/LODplot_chr7.jpg
- Supplementary_Files_4/QTL_analysis/floral/CIM analysis/LODplot_chr8.jpg
- Supplementary_Files_4/QTL_analysis/floral/CIM analysis/LODplot_chr9.jpg
- Supplementary_Files_4/QTL_analysis/floral/floral_eff_chr10.jpg
- Supplementary_Files_4/QTL_analysis/floral/floral_eff_chr11.jpg
- Supplementary_Files_4/QTL_analysis/floral/floral_eff_chr12.jpg
- Supplementary_Files_4/QTL_analysis/floral/floral_eff_chr13.jpg
- Supplementary_Files_4/QTL_analysis/floral/floral_eff_chr16.jpg
- Supplementary_Files_4/QTL_analysis/floral/floral_eff_chr17.jpg
- Supplementary_Files_4/QTL_analysis/floral/floral_eff_chr18.jpg
- Supplementary_Files_4/QTL_analysis/floral/floral_eff_chr2.jpg
- Supplementary_Files_4/QTL_analysis/floral/floral_LODplot_chr1.jpg
- Supplementary_Files_4/QTL_analysis/floral/floral_LODplot_chr10.jpg
- Supplementary_Files_4/QTL_analysis/floral/floral_LODplot_chr11.jpg
- Supplementary_Files_4/QTL_analysis/floral/floral_LODplot_chr12.jpg
- Supplementary_Files_4/QTL_analysis/floral/floral_LODplot_chr13.jpg
- Supplementary_Files_4/QTL_analysis/floral/floral_LODplot_chr14.jpg
- Supplementary_Files_4/QTL_analysis/floral/floral_LODplot_chr15.jpg
- Supplementary_Files_4/QTL_analysis/floral/floral_LODplot_chr16.jpg
- Supplementary_Files_4/QTL_analysis/floral/floral_LODplot_chr17.jpg
- Supplementary_Files_4/QTL_analysis/floral/floral_LODplot_chr18.jpg
- Supplementary_Files_4/QTL_analysis/floral/floral_LODplot_chr19.jpg
- Supplementary_Files_4/QTL_analysis/floral/floral_LODplot_chr2.jpg
- Supplementary_Files_4/QTL_analysis/floral/floral_LODplot_chr3.jpg
- Supplementary_Files_4/QTL_analysis/floral/floral_LODplot_chr4.jpg
- Supplementary_Files_4/QTL_analysis/floral/floral_LODplot_chr5.jpg
- Supplementary_Files_4/QTL_analysis/floral/floral_LODplot_chr6.jpg
- Supplementary_Files_4/QTL_analysis/floral/floral_LODplot_chr7.jpg
- Supplementary_Files_4/QTL_analysis/floral/floral_LODplot_chr8.jpg
- Supplementary_Files_4/QTL_analysis/floral/floral_LODplot_chr9.jpg
- Supplementary_Files_4/QTL_analysis/fruity/
- Supplementary_Files_4/QTL_analysis/fruity/CIM analysis/
- Supplementary_Files_4/QTL_analysis/fruity/CIM analysis/Cofactors_pos.jpg
- Supplementary_Files_4/QTL_analysis/fruity/CIM analysis/LODplot_chr1.jpg
- Supplementary_Files_4/QTL_analysis/fruity/CIM analysis/LODplot_chr10.jpg
- Supplementary_Files_4/QTL_analysis/fruity/CIM analysis/LODplot_chr11.jpg
- Supplementary_Files_4/QTL_analysis/fruity/CIM analysis/LODplot_chr12.jpg
- Supplementary_Files_4/QTL_analysis/fruity/CIM analysis/LODplot_chr13.jpg
- Supplementary_Files_4/QTL_analysis/fruity/CIM analysis/LODplot_chr14.jpg
- Supplementary_Files_4/QTL_analysis/fruity/CIM analysis/LODplot_chr15.jpg
- Supplementary_Files_4/QTL_analysis/fruity/CIM analysis/LODplot_chr16.jpg
- Supplementary_Files_4/QTL_analysis/fruity/CIM analysis/LODplot_chr17.jpg
- Supplementary_Files_4/QTL_analysis/fruity/CIM analysis/LODplot_chr18.jpg
- Supplementary_Files_4/QTL_analysis/fruity/CIM analysis/LODplot_chr19.jpg
- Supplementary_Files_4/QTL_analysis/fruity/CIM analysis/LODplot_chr2.jpg
- Supplementary_Files_4/QTL_analysis/fruity/CIM analysis/LODplot_chr3.jpg
- Supplementary_Files_4/QTL_analysis/fruity/CIM analysis/LODplot_chr4.jpg
- Supplementary_Files_4/QTL_analysis/fruity/CIM analysis/LODplot_chr5.jpg
- Supplementary_Files_4/QTL_analysis/fruity/CIM analysis/LODplot_chr6.jpg
- Supplementary_Files_4/QTL_analysis/fruity/CIM analysis/LODplot_chr7.jpg
- Supplementary_Files_4/QTL_analysis/fruity/CIM analysis/LODplot_chr8.jpg
- Supplementary_Files_4/QTL_analysis/fruity/CIM analysis/LODplot_chr9.jpg
- Supplementary_Files_4/QTL_analysis/fruity/fruity_eff_chr10.jpg
- Supplementary_Files_4/QTL_analysis/fruity/fruity_eff_chr11.jpg
- Supplementary_Files_4/QTL_analysis/fruity/fruity_eff_chr12.jpg
- Supplementary_Files_4/QTL_analysis/fruity/fruity_eff_chr13.jpg
- Supplementary_Files_4/QTL_analysis/fruity/fruity_eff_chr14.jpg
[truncated: 463 more entries]
