# Supplementary material for: A multivariate Bayesian modeling strategy coupled with QTL analysis reveals genetic loci linking important sensory wine quality attributes with their corresponding wine aroma compounds
Source: Front Plant Sci. 2026 Jun 26;17:1851889. doi: 10.3389/fpls.2026.1851889 (PMC13350352; doi:10.3389/fpls.2026.1851889)
Supplement: Supplementary file 2 [file DataSheet2.zip › Supplementary_Files_4/estimated_BLUPs.xlsx]

## Sheet: BLUP_values
id	cis_rose_oxide	trans_linalool_oxide_furanoid	cis_Linalool_oxid_furanoid	nerol_oxide	linalool	alpha_terpineol	citronellol	nerol	beta_damascenone	geraniol	fruity	tropical_fruit	floral	sweet	off_flavor	total_quality_score
1989-030-0003	-0.0576097	-6.94719	-3.95904	-1.53462	-15.9097	-31.9003	-0.215816	-0.865192	0.0592823	-2.01436	-0.141754	-0.139358	-0.193987	-0.010688	-0.0122601	-0.0293879
1989-030-0022	0.111819	2.98763	-0.709765	3.42813	4.51927	12.1579	0.138793	-0.197716	0.054622	0.528445	0.534081	0.798062	0.222083	0.0210255	-0.0777922	0.407819
1989-030-0024	-0.0214811	-6.53529	-3.24621	-1.51383	-21.6715	-41.641	-0.182898	-0.94671	-0.0783683	-3.57022	-0.257561	-0.205955	-0.408274	-0.0651717	-7.19901e-05	-0.149732
1989-030-0029	-0.0201447	-2.63316	-2.25612	-0.470077	-15.6512	-22.5373	-0.10569	-0.586108	0.0431211	-2.15554	-0.111698	-0.0548208	-0.272737	0.102187	-0.0119902	-0.059388
1989-030-0047	0.00862102	-4.26877	-1.89622	-0.457549	2.14318	-21.9711	0.192689	-0.1777	0.245711	0.544532	-0.0866931	-0.0824235	-0.117332	0.00699513	0.0358508	-0.0200947
1989-030-0049	0.0142911	13.2533	6.29325	2.92747	72.7583	81.3542	0.690524	2.5348	-0.0534097	9.36842	-0.02338	0.147642	0.272786	-0.0496962	-0.00696697	0.0885619
1989-030-0051	0.16029	21.6191	7.76655	5.89395	65.029	65.2167	0.0770781	2.04352	0.0587583	6.82796	0.48248	0.60971	0.504952	0.0576219	-0.0550556	0.444125
1989-030-0052	0.0130514	-2.59182	-1.94728	0.784253	-18.8422	-28.4322	-0.44981	-0.0250707	-0.174742	-3.59472	-0.0626697	0.047434	-0.0930114	-0.0238709	0.0249044	-0.113424
1989-030-0054	0.063049	34.7429	31.5597	2.86505	263.29	317.099	0.705816	7.88923	0.000190458	25.4515	0.237752	0.190842	0.467668	-0.0678741	0.0416451	0.162894
1989-030-0057	-0.0460768	-6.34015	-3.11911	-1.46509	-21.5623	-37.4518	-0.267876	-0.521124	0.179061	-3.71496	-0.306536	-0.271179	-0.364698	0.0138599	0.102641	-0.163932
1989-030-0059	-0.0112881	-4.37013	-2.37035	-0.381654	-17.6314	-30.2865	-0.218794	-0.592759	-0.063413	-3.03598	-0.106884	-0.165341	-0.133157	-0.0315662	0.0652621	-0.113116
1989-030-0063	0.303746	55.8717	17.2921	20.6496	12.4404	42.2798	0.219444	0.18189	-0.0422166	1.33177	0.722539	0.900257	0.690919	0.0370309	-0.041897	0.386108
1989-030-0066	-0.0357127	-9.19581	-4.9057	-1.56652	-17.6125	-34.9442	-0.0869633	-0.809985	-0.0285847	-2.52646	-0.310735	-0.241411	-0.328095	-0.0349962	0.139887	-0.254964
1989-030-0070	-0.0279362	-7.52356	-3.54111	-1.70187	-21.8668	-34.1005	-0.192648	-0.769181	-0.0700773	-3.77918	-0.398972	-0.231169	-0.394268	0.151814	-0.00393403	-0.144101
1989-030-0072	-0.0413257	-5.47585	-2.75752	-1.48102	-11.7379	-24.54	-0.376754	-0.27389	-0.0523641	-2.93833	0.00125055	-0.0963444	-0.0799486	0.155646	-0.026638	0.0537618
1989-030-0076	-0.0525009	-7.39652	-4.33405	-2.11534	-25.5271	-47.6986	-0.254936	-1.20313	-0.224496	-4.11766	-0.313029	-0.251008	-0.343504	0.0560981	0.084277	-0.215955
1989-030-0081	-0.0585307	-8.10069	-4.12835	-2.03315	-20.2624	-40.1095	-0.151074	-0.785487	-0.143274	-3.75794	-0.216683	-0.325681	-0.252389	-0.00102312	-0.0670583	-0.107826
1989-030-0082	0.0887717	32.334	15.8047	5.88236	107.521	162.372	0.966528	4.37176	-0.0397926	13.2303	0.483437	0.792758	0.843514	-0.0391394	-0.135142	0.409876
1989-030-0095	-0.0507651	-7.88847	-3.9069	-1.78434	-20.8431	-31.4271	-0.32078	-0.470556	-0.154731	-3.17585	-0.109329	-0.134944	0.0395619	-0.0306204	-0.0254671	-0.111779
1989-030-0098	-0.010659	1.71731	-0.0122731	0.737492	19.9669	13.1347	0.108906	0.804794	0.107197	2.20192	0.2253	0.214906	0.137069	-0.0143298	-0.00921248	0.211608
1989-030-0110	-0.00683005	-3.53989	-2.13666	0.236331	-16.2917	-33.0443	0.000985191	-0.743269	0.0640438	-2.52829	0.0273694	0.0765075	0.0345691	0.0331646	-0.072721	0.125332
1989-030-0112	-0.00147274	-5.51259	-3.2065	-0.529602	-12.4278	-18.4467	-0.0184945	-0.146784	0.128778	-2.4816	-0.0589698	-0.0256739	-0.0296667	0.096436	0.0200259	-0.0302021
1989-030-0129	-0.0081256	-4.46625	-3.1428	0.442112	-19.5839	-33.3227	-0.392403	-0.686982	-0.0617614	-3.61175	0.0966859	0.187509	-0.0504607	0.0687331	0.0407963	0.100122
1989-030-0132	-0.0241445	-4.75187	-2.69743	-1.29582	-9.90338	-17.365	0.148763	0.0650634	0.251099	-0.841751	-0.00353239	0.0128459	-0.0149723	0.112116	0.154149	-0.123337
1989-030-0147	-0.028315	-6.43109	-2.95223	-0.981047	-14.1313	-20.4794	0.0406375	-0.593107	-0.0454899	-2.45431	-0.0442535	-0.0942787	-0.121924	-0.0508858	-0.00401547	-0.0461359
1989-030-0152	0.0198601	9.43342	7.62479	-0.0358711	95.5572	108.332	0.899822	3.29524	0.0168812	12.4746	0.22257	0.373532	0.423331	-0.0458539	-0.0616806	0.287041
1989-030-0164	-0.00319668	-3.20484	-3.13148	-0.277938	-17.1312	-32.3874	-0.041713	-0.749416	-0.171955	-2.41414	0.340547	0.491228	-0.0626432	0.0224462	-0.0905946	0.223338
1989-030-0165	-0.047494	16.7688	3.68858	-0.973289	-9.94139	-12.2847	-0.0573708	-0.389864	0.0241831	-0.996248	0.0336749	-0.035078	0.00723564	0.0518071	0.0747607	-0.0720787
1989-030-0166	0.0361113	-1.59299	-1.74763	3.39127	17.0903	34.5134	0.332668	0.982003	0.217123	1.88052	0.330542	0.405484	0.245596	-0.030642	-0.102518	0.330763
1989-030-0168	-0.0483722	-3.24499	-2.88731	-1.48337	-2.11831	-9.22966	0.0746514	0.250579	0.0920271	-1.2735	-0.132767	-0.206862	-0.00873457	-0.0608962	0.0639191	-0.115378
1989-030-0181	-0.050807	-8.59151	-3.89028	-2.10007	-26.0615	-51.0002	-0.26939	-0.675681	-0.0864381	-4.38932	-0.236902	-0.296148	-0.328278	-0.0784979	0.136505	-0.400929
1989-030-0182	0.0524605	10.3626	1.95917	2.09615	-7.99939	-8.80738	0.128958	-0.0854576	0.0417941	-1.05011	0.144639	0.367362	-0.128959	-0.13822	0.0142808	0.181237
1989-030-0185	0.0122158	2.24864	0.416386	0.989413	2.77472	9.72299	0.0271885	0.285682	-0.0137367	-0.448313	0.288107	0.627114	0.202835	-0.0139413	0.00347092	0.208226
1989-030-0194	-0.0170798	1.25482	0.343751	-0.78259	37.2262	65.4844	0.725375	1.43473	0.0318544	5.39708	0.29817	0.260652	0.390415	-0.045183	0.000251196	0.0645866
1989-030-0198	-0.0325421	-5.19677	-3.29348	-1.24558	-16.1053	-28.8374	-0.0184012	-0.824466	0.144059	-3.05061	-0.00397051	0.0378138	-0.139714	-0.0373317	-0.0653374	0.0749035
1989-030-0201	0.0303058	68.473	32.3962	3.3627	97.2851	237.248	-0.00758287	3.57897	-0.0303649	11.7587	0.306673	0.260382	0.444399	-0.113343	-0.0452225	0.115771
1989-030-0205	-0.0238205	-1.7932	-1.75156	-0.342665	-18.3824	-26.048	-0.118702	-0.602556	-0.132694	-3.03696	-0.0975845	-0.184292	-0.262574	0.0184972	-0.0647913	0.0324295
1989-030-0209	-0.0588429	-3.67894	-2.82706	-2.15867	10.1135	-7.71145	0.151865	0.158187	0.485189	1.28819	0.0386735	0.00534933	-0.00510616	-0.0681686	0.171775	-0.355896
1989-030-0212	-0.0529755	-8.68648	-4.09561	-1.79846	-24.0037	-42.295	-0.476615	-0.682399	-0.0262948	-3.68301	-0.20101	-0.273634	-0.293354	0.0140735	0.0588554	-0.121273
1989-030-0213	-0.0392024	-5.73111	-2.78939	-1.00532	-18.5467	-25.3369	-0.470688	-0.706651	-0.206235	-2.23923	-0.174826	-0.195261	-0.239155	0.0254478	-0.0285818	0.0156242
1989-030-0223	0.0142544	0.841192	-0.566535	3.22737	11.5089	17.7606	-0.191645	0.618589	0.362595	1.30814	0.385972	0.540441	0.126545	0.0368822	-0.0651447	0.324717
1989-030-0225	-0.0291311	-7.3926	-4.27018	-1.14429	-24.7834	-43.8228	-0.427613	-0.685804	-0.121779	-4.08101	-0.262359	-0.291772	-0.305284	0.0741101	0.0110025	-0.119581
1989-030-0226	-0.0431185	-5.25848	-3.24495	-1.27041	-18.4243	-22.3704	-0.477734	-0.164389	-0.0356611	-3.18986	-0.238982	-0.267759	-0.254438	-0.167986	0.0590566	-0.24955
1989-030-0237	-0.0356423	-4.32413	-1.79976	-1.11564	8.51331	-6.33525	0.0553855	-0.12504	-0.0597628	0.447839	0.0173176	0.077626	-0.0866894	0.0244533	-0.039774	0.115376
1989-030-0241	0.0660201	10.4038	2.56973	2.75878	11.0228	33.7173	-0.0120378	0.356353	-0.242602	1.3256	0.281824	0.277799	0.209491	0.0311714	-0.00319165	0.194236
1989-030-0247	-0.0122188	-0.522441	-1.05369	1.17587	-11.6377	-14.2766	-0.28841	-0.522144	-0.0517044	-2.25419	-0.207291	-0.232148	-0.146643	0.0985968	0.075173	-0.141933
1989-030-0251	-0.0513656	0.80984	-1.42479	-0.42788	-15.1875	-20.8129	-0.339214	-0.590803	-0.113756	-2.80143	-0.0997075	-0.111227	-0.153411	-0.0487843	0.0777211	-0.156323
1989-030-0257	-0.0451489	-6.198	-3.21213	-1.71102	-18.1512	-33.1148	-0.191548	-0.664444	-0.0107154	-3.35246	-0.190374	-0.136391	-0.16881	0.138876	0.092979	-0.0807581
1989-030-0263	0.00511372	1.61646	2.17149	1.65817	53.2468	103.243	0.208339	2.38625	-0.0689502	6.77512	0.3824	0.442049	0.438277	-0.00140771	0.0304569	0.16737
1989-030-0266	-0.0663891	-1.48124	-0.929945	-1.58405	-12.4593	-9.63538	-0.273729	-0.806495	0.102174	-2.2351	-0.131777	-0.128002	-0.302066	-0.0558765	0.112264	-0.225954
1989-030-0273	0.00576788	2.38263	0.254789	3.88101	1.75191	23.3336	-0.450213	-0.262599	0.123921	-0.249623	0.0116862	0.0297724	-0.0466589	-0.00441548	-0.00948892	0.113493
1989-030-0277	-0.0405825	-7.30508	-3.85422	-1.75735	-19.0878	-39.4702	-0.109995	-0.480495	0.155718	-2.9894	-0.357908	-0.389272	-0.408453	0.0427613	0.0285969	-0.222991
1989-030-0279	-0.0442532	-6.62271	-4.04026	-1.47711	-17.4945	-31.5997	-0.0374947	-0.342645	-0.178751	-3.25134	-0.230118	-0.237299	-0.127785	-0.0131811	-0.0115491	-0.13692
1989-030-0292	-0.0504526	-6.35627	-3.11676	-1.49939	-17.7298	-31.5131	-0.385532	-0.959359	-0.116287	-3.06663	-0.288608	-0.285152	-0.329928	0.0399943	0.0352044	-0.093895
1989-030-0294	0.03261	-5.71607	-3.13914	-0.553828	-15.8929	-34.7622	-0.126843	-0.72619	0.00769685	-2.5369	-0.275215	-0.280433	-0.198087	-0.00330226	0.0995631	-0.204594
1989-030-0297	-0.0364105	-7.36006	-4.01739	-1.7373	-18.1864	-36.1906	-0.254181	-0.82773	0.112954	-1.84934	-0.0160687	0.00636108	-0.137704	0.102785	-0.0672635	0.0138701
1989-030-0298	0.0204228	4.22412	4.71551	0.787835	84.9848	139.766	1.14869	3.13306	0.131004	12.5444	0.0178234	0.00846377	0.247688	0.0523521	-0.0168156	0.211667
1989-030-0303	-0.0349404	-7.77649	-4.1649	-1.41115	-21.2636	-40.5606	-0.49862	-0.85052	-0.0876127	-4.08059	-0.319401	-0.302219	-0.409798	0.153122	0.106907	-0.177646
1989-030-0304	-0.0401165	1.82081	3.09471	-1.29726	5.06246	6.43448	-0.0259666	0.0205261	-0.0302638	0.558311	-0.0527566	0.09072	0.109505	0.0304713	-0.0635165	0.0536132
1989-030-0309	-0.0171161	-6.76251	-3.93125	-1.42696	-17.53	-32.2186	-0.156464	-0.880428	0.0723918	-3.10486	-0.163693	-0.177235	-0.0904229	0.017793	0.0261875	-0.071538
1989-030-0310	-0.00375168	-3.16792	-2.71476	-0.705749	-15.2437	-34.0929	-0.0506601	-0.689804	-0.00458148	-2.72807	0.0688644	0.191116	-0.0851546	-0.0227707	0.00112239	0.0853841
1989-030-0315	-0.0583115	-8.54507	-4.55277	-2.08695	-15.4747	-28.3418	0.0914088	-0.445172	0.0255131	-2.66838	-0.175665	-0.197853	-0.143494	0.0452863	-0.00551124	-0.0896809
1989-030-0318	-0.0367077	-7.40885	-4.04225	-1.12417	-19.9382	-33.5732	-0.278185	-0.971751	-0.11318	-2.96652	-0.0999456	-0.0546521	-0.183433	-0.101743	0.0359218	0.00592218
1989-030-0324	-0.0185393	-1.61924	-1.45735	-0.261722	-4.96653	0.90655	-0.299473	-0.519416	-0.0411039	-1.05472	-0.0964347	-0.182992	-0.0825433	0.0202469	-0.028563	-0.0344612
1989-030-0328	-0.0407604	-5.71696	-3.93057	-1.56609	-13.4458	-23.9737	0.0576291	-0.597707	0.00030964	-2.01942	-0.163821	-0.201821	-0.18995	0.0415109	0.0889086	-0.0897481
1989-030-0329	-0.0248259	-0.0591007	-1.06659	-0.0316385	15.2002	30.9854	-0.0476684	0.617027	-0.0757548	0.987283	0.12498	0.126492	0.180402	-0.0494691	-0.0669731	0.178626
1989-030-0330	0.106374	6.73154	0.778035	1.2588	5.36846	2.6569	0.0298763	-0.177124	0.193532	0.0124717	0.102217	0.159834	0.110951	-0.0802654	0.0321685	0.096204
1989-030-0336	-0.0506121	-6.01415	-3.55846	-1.11053	-17.5975	-26.7338	-0.282387	-0.589884	-0.0572237	-1.84847	0.080577	0.0507645	-0.0109068	0.0701382	-0.0390612	0.120859
1989-030-0337	-0.000108763	-0.492498	-1.36801	0.0837221	-19.0692	-30.2056	-0.484665	-0.539718	-0.110819	-3.65282	-0.160484	-0.151587	-0.204342	0.0742204	0.040893	-0.106417
1989-030-0342	-0.0350282	-6.07737	-3.388	-1.14244	-21.0714	-27.2596	-0.332484	-0.887931	-0.0363918	-3.63071	-0.226629	-0.279789	-0.281548	0.0437765	0.075151	-0.206967
1989-030-0349	0.0269281	14.9104	7.98855	3.13032	59.5064	121.204	0.0859773	2.36412	0.091299	9.16265	0.269061	0.368513	0.245463	-0.0651967	-0.0672685	0.193978
1989-030-0354	-0.0690447	-9.35576	-5.121	-2.17303	-24.1499	-41.3494	-0.0799826	-0.520553	0.128204	-3.36822	-0.297618	-0.332708	-0.372863	0.0224028	0.00281743	-0.157262
1989-030-0358	0.117349	13.161	10.6555	3.15508	83.1456	104.432	0.748719	2.94079	0.401161	12.2835	0.345718	0.5058	0.498923	0.231737	0.0390673	0.203765
1989-030-0359	-0.0299039	-3.24272	-1.96162	-0.991217	-7.64787	-11.435	-0.118851	-0.53057	-0.135782	-1.02491	0.0608901	0.102023	-0.0140887	-0.0843638	-0.0824471	0.113531
1989-030-0361	-0.0522957	-5.36883	-3.85059	-1.38239	-16.2417	-23.286	-0.252851	-0.52255	-0.00705977	-2.51291	-0.154069	-0.126675	-0.479671	0.0276372	-0.028586	-0.0116595
1989-030-0370	-0.0238476	-5.97641	-3.47213	-1.36863	-15.4135	-35.4099	-0.0655266	-0.556042	0.0896308	-2.09622	0.13696	0.126104	-0.0513316	0.018433	-0.100938	0.172679
1989-030-0372	-0.0440771	-8.61119	-4.17513	-1.73392	-17.9299	-34.0956	0.218236	-0.741802	0.0195313	-2.83993	-0.199261	-0.250553	-0.430722	-0.0722397	0.0124901	-0.243705
1989-030-0378	-0.0472695	-4.57601	-2.69221	-1.18688	-0.607187	-2.61083	0.129921	-0.212603	0.23888	0.630348	0.146382	0.138824	-0.0127702	-0.0714182	-0.0577351	0.0242704
1989-030-0380	-0.00213305	-5.7883	-3.42543	-1.25128	-18.9405	-30.0116	-0.249032	-0.200666	-0.0834521	-3.34251	-0.107261	-0.164489	-0.319667	0.229053	-0.0359604	0.0372318
1989-030-0382	0.0075407	-5.15188	-2.68869	0.477321	-9.07063	-14.8391	0.240358	-0.341634	0.0292769	-0.38455	0.213859	0.26226	0.103328	0.0105973	-0.000856953	0.182222
1989-030-0384	0.0845561	12.9446	2.98811	3.50984	-15.1126	-20.1592	-0.413518	-0.245291	0.105178	-2.76601	0.32573	0.408727	0.158077	0.00406778	-0.00359231	0.294483
1989-030-0392	0.00506456	7.85459	3.08902	1.39936	58.055	96.5815	0.287686	2.78689	-0.164321	7.60928	-0.0167783	0.00180427	0.362246	-0.0545944	-0.0217565	0.0119392
1989-030-0401	-0.033183	-7.57817	-3.94077	-1.50224	-18.1526	-34.3335	0.035969	-0.672364	-0.209769	-1.60915	-0.156125	-0.137249	-0.13043	-0.0973542	0.0374449	-0.150717
1989-030-0405	-0.0169585	-2.36198	-1.70393	0.782874	1.8935	-6.63975	-0.00153569	0.211496	0.235041	0.129826	0.113248	0.0851412	0.102761	-0.0501452	0.00370091	-0.0163634
1989-030-0412	-0.0507135	-7.41316	-4.58756	-1.59521	-13.4069	-27.0908	0.0932072	-0.217419	0.08667	-2.17598	0.0876711	0.216552	0.0252532	0.0146113	-0.012395	0.0519999
1989-030-0424	-0.0436516	-5.42507	-3.87806	-0.242615	-15.3031	-31.7806	-0.0786043	-0.863854	-0.0904099	-2.46026	0.113178	0.166193	0.0197766	-0.010618	-0.0531087	0.0477923
1989-030-0426	-0.0329516	-5.24712	-2.5774	-1.28794	-16.728	-27.4155	-0.243585	-0.872369	-0.0490324	-2.2573	-0.0646676	-0.072465	-0.164507	-0.0553798	-0.0640131	0.0762351
1989-030-0434	0.0246368	-0.163693	-0.566256	-0.0627899	-5.65179	-2.46952	-0.270368	-0.215214	-0.00531836	-0.626262	0.128437	-0.0742815	0.301562	0.0770093	0.0193608	0.029369
1989-030-0446	-0.0268459	-1.49614	-0.790816	-0.451368	32.2077	91.3614	0.55031	1.63879	0.0978844	5.67344	0.1542	-0.0145043	0.052679	0.065188	-0.0465077	0.0898238
1989-030-0461	0.00267141	-2.14355	-2.73158	-0.570829	-7.0404	-16.5464	0.0449989	-0.474028	0.0157286	-1.33666	0.20077	0.163094	0.0585291	0.0962285	-0.0279531	0.18229
1989-030-0494	-0.0503506	-3.5789	-1.25429	-1.39422	29.9352	25.8809	-0.180655	1.17366	-0.0867817	3.06982	0.00422768	0.0501954	0.132314	-0.0136931	7.1989e-05	-0.0221794
1989-030-0501	-0.0298667	-7.5632	-4.12998	-1.34405	-21.3846	-41.3544	-0.137139	-0.968769	0.0682183	-3.65122	-0.0637375	-0.100554	-0.132363	-0.0351965	-0.00733693	-0.0552101
1989-030-0503	0.0233025	7.80489	2.55428	1.61974	48.8571	80.9003	0.501504	2.05648	0.0652434	6.40808	0.101391	0.144318	0.113296	-0.0389262	-0.0604833	0.124263
1989-030-0505	0.162965	8.93023	1.02674	4.6584	3.78339	23.0638	-0.0786519	1.35854	0.0587984	1.00475	-0.00322041	0.136679	0.03856	-0.0646014	0.0292692	0.021285
1989-030-0508	-0.0232029	-5.01191	-3.63432	-1.8309	-17.2583	-36.2999	0.029692	-0.249501	0.0220923	-3.67356	-0.201038	-0.199549	-0.0784	-0.0196418	0.0495039	-0.241987
1989-030-0511	0.0679397	13.8718	8.22854	3.54236	53.1656	88.6501	0.277391	2.42621	-0.041105	7.65979	0.435816	0.481819	0.511757	-0.0322632	-0.0910799	0.363543
1989-030-0514	0.141118	18.2979	7.69542	8.57514	108.485	171.466	0.84721	4.33519	0.248568	16.0865	0.735288	1.00473	0.882509	-0.0567794	-0.0162779	0.481192
1989-030-0518	-0.0508101	-6.70203	-3.17304	-1.80385	-15.2623	-20.3503	-0.237819	-0.711564	-0.0335146	-3.16589	-0.356986	-0.367928	-0.418177	-0.140681	0.114408	-0.21558
1989-030-0519	-0.0512239	-4.13376	-1.85741	-1.76698	-13.449	-22.415	-0.156211	-0.177871	0.166375	-2.44069	-0.151091	-0.0914196	-0.149814	0.0863251	0.00129655	-0.0896949
1989-030-0528	-0.0564579	-8.68687	-4.61679	-2.25538	-19.1012	-41.7626	0.0774887	-0.794142	0.0575182	-2.53791	-0.0871867	-0.0185602	-0.198914	-0.0908095	0.108321	-0.221702
1989-030-0533	0.0298434	1.39214	0.486078	-0.254754	0.728065	-9.36055	-0.48756	-0.147697	-0.128891	-1.79433	0.0763653	0.024101	0.193714	-0.0698868	-0.0466635	0.0627515
1989-030-0540	-0.035932	-6.46898	-3.14702	-1.40764	-18.2379	-33.9323	-0.0950885	-0.69103	-0.0749756	-2.42565	-0.11205	-0.155022	-0.10408	0.0279576	0.027408	-0.0941372
1989-030-0544	-0.016744	-3.62965	-3.16107	-0.491855	-0.753253	-6.07127	0.134676	0.161842	-0.00385122	-0.327462	0.0865152	0.22575	-0.0922311	0.0598058	0.00260519	0.075478
1989-030-0554	-0.0435394	-7.85425	-3.66199	-1.94454	-17.9698	-37.8599	0.0152802	-0.911062	0.0169473	-2.79126	0.0422493	-0.0472012	-0.093516	0.0152399	0.042027	0.012102
1989-030-0555	-0.0385701	-7.77526	-4.23608	-1.66266	-19.6853	-40.3602	-0.459256	-0.662472	-0.154656	-3.41687	-0.0680732	-0.0974385	-0.215449	0.0144195	-0.0556082	-0.0106851
1989-030-0558	0.281577	33.696	19.2212	4.35325	69.9554	64.6829	0.331576	1.78666	0.316361	7.95155	0.0891287	0.280562	0.68806	0.00471273	-0.0403613	0.0666224
1989-030-0560	0.0734698	2.84459	2.86498	6.43133	4.217	20.7082	-0.121712	-0.0160961	-0.102426	1.10942	-0.0358111	-0.0566107	-0.210132	-0.128105	-0.0628592	0.0657373
1989-030-0563	-0.0467642	-5.15558	-2.48357	-0.973801	-12.8832	-19.4562	-0.246601	-0.846465	0.0885939	-2.41023	0.0948775	0.104243	-0.102353	-0.017317	0.025054	0.0184505
1989-030-0566	-0.0447099	-7.60079	-4.71634	-1.62601	-26.6481	-47.9394	-0.311376	-0.798675	-0.0267944	-4.71711	-0.0111192	-0.0628575	-0.19739	-0.0325735	-0.00951624	-0.0494236
1989-030-0568	-0.0631696	-7.38203	-3.37315	-1.98974	-20.571	-29.4552	-0.148332	-0.86174	-0.0734793	-3.68625	-0.16929	-0.295572	-0.199595	0.0799001	-0.00419361	-0.145437
1989-030-0572	0.0724728	-7.12327	-4.0749	-0.659928	-18.5713	-30.2777	0.0159906	-0.630888	0.113127	-2.72976	-0.145902	-0.012613	-0.0620178	-0.0193082	0.109239	-0.0686748
1989-030-0573	0.162536	26.2959	9.68128	11.9415	73.6712	148.059	0.583052	2.46342	-0.0082882	11.5609	0.593013	0.773633	0.554362	-0.0567367	-0.0193342	0.421763
1989-030-0575	-0.0242527	5.52924	5.11751	0.0192387	49.3275	72.5282	0.358643	1.63339	0.171128	7.79328	0.0153565	0.117147	0.0912788	-0.00531934	0.0281605	0.0257929
1989-030-0578	-0.0559743	-8.35523	-4.70206	-1.72235	-26.5968	-47.7961	-0.354817	-0.896253	0.218574	-4.94775	-0.339593	-0.295385	-0.372396	-0.0138554	0.121088	-0.221077
1989-030-0584	-0.031163	-7.49322	-3.7709	-0.842161	-18.6816	-35.6662	-0.195188	-0.7967	0.15772	-2.14164	0.19165	0.0844901	-0.0666426	-0.00480405	-0.018685	0.0522044
1989-030-0586	-0.0216634	-4.45798	-2.23768	-0.20618	16.0384	10.5501	0.252174	0.158058	0.246107	1.37343	0.185455	0.318149	0.29069	0.0913665	0.00917006	0.0842954
1989-030-0588	-0.0206983	-0.878125	-0.734255	0.55361	21.4689	25.0646	-0.325816	0.368589	0.0402259	1.22674	0.127027	0.142268	0.105033	-0.0386632	-0.108195	0.216682
1989-030-0592	0.210557	26.6581	7.67647	6.01782	46.6131	49.3555	0.242994	1.41466	0.048862	4.34323	0.493612	0.659139	0.80041	0.131546	-0.102985	0.528151
1989-030-0594	0.575345	60.5957	81.4539	14.3068	81.9488	128.985	0.457305	2.6908	0.0622134	10.0443	0.84264	1.1707	1.13816	0.00316063	-0.114087	0.692802
1989-030-0596	0.133984	6.44707	7.07366	8.31525	103.054	141.272	0.31805	4.79734	-0.0164224	12.6814	0.374821	0.226745	0.597026	-0.0174661	-0.0804274	0.397909
1989-030-0598	0.0154972	35.8159	9.2739	5.83971	63.2846	134.505	-0.0614392	2.34805	-0.0788305	7.05952	0.286333	0.355722	0.427265	-7.63909e-05	0.00951847	0.263108
1989-030-0607	0.00955003	12.2138	10.3266	1.16677	239.846	326.305	1.11905	7.90262	0.250581	31.0313	0.159404	0.137257	0.292371	-0.0679852	-0.00741104	0.139853
1989-030-0613	-0.0112401	-2.38758	-2.30342	-0.996993	-9.77763	-20.3103	-0.0270194	-0.374565	-0.175069	-1.99111	-0.116398	-0.130626	-0.0897193	-0.00694264	-0.043297	0.0587363
1989-030-0621	0.0379376	16.7912	3.46089	3.83559	21.8107	33.8251	0.204054	0.340925	0.0439755	1.97789	0.34301	0.404478	0.301912	-0.0353858	0.0569032	0.0834142
1989-030-0622	-0.0266908	-6.13513	-4.16751	0.625536	-16.0306	-23.2027	-0.347635	-0.59752	-0.191271	-2.73426	0.0676468	0.151571	-0.0214987	0.0786124	-0.0539747	0.146801
1989-030-0625	-0.0582717	-5.53749	-2.71861	-1.67741	-12.9958	-17.3834	-0.277449	-0.633726	0.0266019	-1.66652	0.14763	0.106728	0.0121432	-0.0257023	-0.00643117	-0.0138122
1989-030-0632	-0.0196365	-4.5526	-2.65025	-1.24451	-20.4028	-21.1058	0.0341339	-0.499322	0.0220337	-3.18049	-0.0242625	0.0375737	-0.159385	-0.00273656	0.0447529	-0.0331096
1989-030-0634	0.0595758	9.43539	1.2597	3.7055	-7.36571	-19.9284	-0.159776	-0.822673	0.185002	-2.39801	0.528469	0.816995	0.358806	-0.0830454	-0.0726353	0.432099
1989-030-0637	0.0373312	5.11381	3.78219	2.56522	4.8827	6.45543	-0.0612211	0.440699	0.249849	0.352408	0.195831	0.141022	0.595759	0.100294	0.0795008	-0.0728249
1989-030-0639	-0.0244334	-6.1924	-3.45769	-1.14798	-16.1818	-32.0146	0.262446	-0.671249	0.110391	-3.11415	-0.213782	-0.115295	-0.27412	-0.0539263	0.065354	-0.215413
1989-030-0640	-0.0578145	-5.68081	-1.63031	-1.95819	-21.1984	-35.1046	-0.401377	-0.842258	-0.0493474	-3.78998	-0.32866	-0.394856	-0.322414	-0.0318977	0.131886	-0.433916
1989-030-0643	0.0162131	12.0536	6.35164	1.99531	61.8249	111.093	0.53305	2.61199	0.230087	8.9511	0.0538827	0.164523	0.0730674	-0.0682598	0.14929	-0.254687
1989-030-0645	-0.0254293	-3.68489	-2.80674	-0.622825	-14.7163	-23.0947	-0.260478	-0.726323	0.128011	-2.56986	-0.0295375	-0.0407523	-0.110131	-0.108739	-0.0469881	0.0296776
1989-030-0646	-0.0489102	-8.30627	-4.15548	-1.73685	-21.0063	-40.4961	-0.341471	-0.947298	-0.14367	-3.84791	-0.163032	-0.159234	-0.216108	-0.00298795	-0.0894628	-0.0163516
1989-030-0649	0.00724923	-0.131983	-0.923817	1.08832	-0.369424	6.20275	0.0195823	0.285699	-0.174796	-0.679254	-0.0757671	-0.0992039	-0.120366	-0.094764	-0.0929446	0.0786988
1989-030-0650	-0.032312	-9.30441	-4.94449	-1.9322	-22.1323	-47.3699	-0.294733	-1.02172	0.136964	-3.5776	-0.119442	-0.186163	-0.323598	0.123799	-0.00984943	-0.0449737
1989-030-0657	0.251656	63.2738	24.0487	10.3422	118.998	114.056	0.55663	2.89086	-0.0247314	10.7819	0.646818	0.713677	0.747762	-0.118128	-0.0220973	0.403545
1989-030-0659	-0.0301373	-7.45412	-4.72187	-1.53079	-22.5409	-50.6078	0.180762	-1.04028	0.166229	-3.2758	0.0238925	-0.0924764	-0.263436	0.016202	-0.041799	0.0627616
1989-030-0660	0.0128266	-5.40743	-3.45272	-0.689469	-11.7197	-24.7699	-0.201753	-0.212638	0.00823055	-2.47178	0.189527	0.346092	-0.0197692	-0.056166	0.0298486	0.0637138
1989-030-0666	-0.0607437	-4.86765	-3.65402	-1.62995	-20.5112	-25.3217	0.28172	-0.906131	0.00481576	-3.01716	-0.461017	-0.451886	-0.357872	-0.110671	0.151606	-0.374293
1989-030-0668	-0.0573585	-8.45285	-4.84704	-1.92151	-21.1328	-34.0039	-0.0901459	-0.814997	-0.0327308	-3.37828	-0.14824	-0.26452	-0.108312	0.0511518	0.0400699	-0.0833364
1989-030-0672	0.0393543	-4.69839	-3.60131	-0.706734	-21.522	-49.1482	-0.0770883	-1.08418	-0.0895346	-3.09151	0.0511321	0.119081	-0.0909379	-0.0995759	0.0155896	0.0464088
1989-030-0674	-0.0515535	-9.44922	-4.47981	-2.16204	-21.5355	-44.4025	-0.214904	-0.604165	-0.00213982	-3.64845	-0.196597	-0.164049	-0.215247	0.0715175	-0.0688746	0.0252318
1989-030-0678	-0.0478824	1.67986	-1.0301	-1.43179	-21.2774	-27.9133	-0.397788	0.300141	-0.0253154	-3.16579	-0.143145	-0.268664	-0.215383	-0.0233702	-0.0243816	-0.122754
1989-030-0680	-0.0272454	1.59514	0.881319	-0.391796	69.1645	68.471	0.469721	2.38207	-0.00578792	8.9927	0.278582	0.407524	0.521778	-0.0537286	-0.0411516	0.196443
1989-030-0683	-0.0364703	-8.87641	-4.76985	-1.73822	-20.1652	-36.8761	0.112827	-0.854657	-0.106189	-2.44433	0.103499	0.0649346	-0.0029709	-0.0944448	-0.111007	0.132416
1989-030-0689	-0.0413929	-8.47378	-4.6158	-1.47501	-18.7956	-38.5815	-0.409695	-0.65094	0.0303622	-3.34609	-0.216947	-0.176347	-0.195561	0.0146058	-0.0265551	0.0178208
