# Supplementary material for: A multivariate Bayesian modeling strategy coupled with QTL analysis reveals genetic loci linking important sensory wine quality attributes with their corresponding wine aroma compounds
Source: Front Plant Sci. 2026 Jun 26;17:1851889. doi: 10.3389/fpls.2026.1851889 (PMC13350352; doi:10.3389/fpls.2026.1851889)
Supplement: Supplementary file 2 [file DataSheet2.zip › Supplementary_Files_4/POSREF_markers_PN40024T2T.csv]

PN_Chromosome	Start_Position[bp]	Stop_Position[bp]	Marker	strand	Marker_Sequence
1	34056	34159	L196630	+	TTATAATGAAATGTTGTGTAAAAAAAATAAATTTGCTAAGATGAGAGTTGGACAATACTACATTAAAGGATTTTTATTTTTTTATTTTATATAGCCAAACAAT
1	193834	193937	L43022	+	TTATAACTTCGGTTAGGATAATTGAAGCTTCACCACATTGAGACTTTAGTCTTGATTTAATAACCCAAAGATAGTTGAGGTTTAAGCTTCAAACATTGAAAGG
1	511570	511673	L121911	-	CCAAAAGCATAATATTTTATAGACCTTAAAATTTTGTCCTCCTTCATGAACCAAATTTAAATTAGACATGAGACTAAAAAAGTTTTTTTAGTCAAAGTTATAA
1	634116	634219	L51554	+	TTATAATTTAAATTGTATGTATGGTCCAATATTTAGATCATGTTTTATTTATTCAATTAGAGATAATCATATAATTAATTAGTGCAATTTAAATTTCAACCTA
1	715955	716058	L12931	+	TTATAACTTTTAGAAATCATTTAAAAACAATTTAAATAAAAATACCTTTTAAAATTTTTAAATTATTTCTTCTAACATAACTTTATTCTACTCTTCACAACCA
1	887071	887174	L150585	+	TTATAACTTGAAAACATACTTTATGTATATTAATCTAATTTGGATGTATTTAATGACAAAAAAATAATGATAATTTGTATAAGTATTTTTTATTTTAAAATTT
1	1438875	1438978	L60585	-	TTCTATTCTTTTTGTTCTTGCCTTGGTGCCCTTGTATACATCCTGTCTACTTTGGTGCGTTTTTTGATAGGCGCTGTTAATATATTTTTTTGCTTGCTTATAA
1	1469221	1469324	L68362	-	TCTGGTATTGGTCTAGATGTGAAAACATATTGCAAAGTTTTTGAATTCATTGAAATGAGAAATTTGTTTAGAAATGGGTCTGAATTTGTCTGAATCTTTATAA
1	1756665	1756768	L99932	+	TTATAAGATTGAGACAATCGTTCAATTTCGGATCTATACTTAAACATAATGTACTAAATTTAAAACGAAATTTGTATGCAGTTGTTCTTCTTTCAATTCCACA
1	1822761	1822864	L207731	-	AAATTATTTCTCCTATCTTGTTGATGGCAATCCAATAATTTTGCCAATCTTTTTTTGAAAAGACCTCGATGAAATTGCCACAAGTGAAGAAATAGGGTTATAA
1	2221871	2221974	L15797	-	TAGGTAATTACATTAATTAATATTTCTTATTTTAAGAAATGTACGGAACTCACGGCCATTTATAGGGGTTGCCCTACTTTAATGAACTTCTAGAACTTTATAA
1	2280742	2280845	L73584	-	GCATTCCGGTGCAAGGAACGAACAAGGGCATGCAACAGATATGAGTGGCCCTCTCACACTCCCTTGCTGCAACACCAATGGCTCTCACTAGAATTAATTATAA
1	2531618	2531721	L154538	+	TTATAACTTGCATAACATTGAACGTTTTTGCAGATTTAAAATCCATGCAGAGCCCTCCAATCACACTGATTGCACATAAAGGGCTTTTTACAGAACCCATGGG
1	2682403	2682506	L1695	-	ATTCATATATAATAGATGAAGTTGAATCATTGCTTCTTGCATAAAAATATTTACCATTGGGAGATGCATACGTGTAATTTTTTTATTGATTTTATTTTTATAA
1	2755647	2755750	L281479	-	TTACGAAAATATTAGTTTTACCATAATTTTATCATTTCACCATATGTGGTGGACTATTATTTAATAAACTGTTTTTATTTTAATTATTTGATAATAATTATAA
1	3199380	3199483	L44744	+	TTATAATCATTAAAGCTCAATTAAGATAACCTATGAGATAACATTTGAACTATATACATGTATCACATGTAATTGTCCATGATAGAATTATTCTTTATTTTAT
1	3279044	3279147	L109515	+	TTATAAACTAAATATAATCATGAAATAATATATCTCATTCGAAATGTTAGGTTAAGATATTATACCGATTAGATTTAATATTTAAGGATATCATATCTCACTA
1	3544002	3544106	L82727	+	TTATAATTCAATGTTTAATTTTTAAAAATATCATTATTTATTTCTATCAAAAAAAAATATAATTCTAATATTTAAATAATGAATTTACAATTTTGAGAAAGTT
1	3897846	3897949	L40909	-	TTCGTGTTAATTAATGGATTGGTTGTGTGATTAACTTATATTATTGGGTTTTAAAGAAAGAAAATTAATAGAGGTAATTAAATTTAAATACTCTATATTATAA
1	3937447	3937550	L87056	-	GTATGTTTGGTAAAATTTTTAGTGATCGATTGATTGTTGAAGATGTTTTTGGGTGCAAACCTGAAAAAAGAAACATTAGATGTCTCATATAGTGTAGTTATAA
1	3999360	3999463	L97141	-	AGAAGTTATCAGATATGTAGCTAAAATGATGCCACTTCTTGCATTATCTAACTTCTTGGATGGATTCCAATGTGTGCTTTCAGGTTCTGATTTCTTATTATAA
1	4066588	4066691	L97605	-	TGAAAAAATAAAATAAAATAAAATCTGCAGGAGAACTGACAACATTTCTGTCTTTTATTCAACATACAAACAAGAGCACATGGAGGTTACCACAATATTATAA
1	4155972	4156075	L105084	+	TTATAAATTAAAACAGGAGCAAAAGTCCTCCCTTTACCTGTTCTCCAGTTTGAATATCAAATGGCTGCTGGTGATCAAATTCAAGACCACTAAATTCATTAAT
1	4286323	4286426	L110009	-	ATAACTACAAGCAGCACCTGCCATCCAAAAAAAAAGTTAGGTGATTTCCAAGTCAGATGTGGTTTGGCAACCTAAATTTGGTTTGCCATTTGAGTTGTTATAA
1	4499425	4499528	L119394	-	TCACTATTAAAAACAAGCAAAGAGAGACTATTTCCAATACATTCTATAGTCTCTTAACCATAAAACTCCATGCCACCCTAACACCAACTCTTCAACTTTATAA
1	5212276	5212379	L174314	+	TTATAATAGTAAGAAAATGACCATTTTTTTCTTTCAGCAACCATATTTTGTTGGGGAGTACTAATGCAAGAGGATTTATAGATAATGCTTTCTTTTTTAAAAT
1	5415557	5415660	L196713	+	TTATAATTTTTTTTTGATAGGCAAGCACACAAAAAGCATATATCAGAAAAGGGCACCTTGAGGCTGGCCCAAAAGTATACAGGGAGTATACAAGAGTCGCCCA
1	5875577	5875680	L23028	+	TTATAAGAGAAATGCAAGAACTCATTTATTTCTTTTACTTTTTGTCAAATTAGTAAAAATAATTACAGAATGGCTGGAAAATCCCCTTTCCTCCCATTTTGGC
1	6053112	6053215	L130139	-	AGTTATGCTATTGATACAAATAAAGGAAGATCTAGTACAGTTTCCATGGCACTGTCTAACGACTGAGACGTATGAATTCTAAACTCATGTAGTTATCTTATAA
1	6206858	6206961	L77253	-	GTTGTTATTGATATATTTCAACTAACTTCAAGTCTGTCTTCTTTCATTATAGATGAGATAATTTAGTAGACTTGTTATTTACTACATTTTAACACCTTTATAA
1	6226287	6226390	L214704	-	CTAAAAGAAATAAATCTTTAGGCCAATCTTTATATAGAGAGTTTCCTATTAGTACTTAAATTTAACTTTAAAAATTTTAAACATTTAAATAATAAATTTATAA
1	6523171	6523274	L313241	+	TTATAATACGAAATATATTCATTTTCATAATTTAAGTAAATATTTCTTTGTCATGCTCTATATACTCTATATGTTTGTTTATACTCTTTGTATACTAGTTACA
1	6647823	6647926	L63604	+	TTATAAACAAACCAAGCAGAGATGAACATTTGGTGTGGAGTGGGCATGCACTTGTCAATGTGGCGGTTGTTTTGGACGATTTCTCTTTTATCTTATGCTTACC
1	6862556	6862659	L154272	+	TTATAATACTATAAAATCTTGCCATTGTCATGTTAATGTGACAATATTGTACCAATGCCTATATAATAGAAAATGTCTTAAGAGGAATAAAATGCAAATCAAA
1	7212095	7212198	L157253	+	TTATAAGAAATATTAGATTGTTAGAATGCTAATTGTGAAACAATTATGAACCGCTTGAGGATTAGGAGGATTTTTCTACCGATTAAATTTTGATAAATATTAA
1	7248155	7248258	L212405	-	AAGGTGGGGAATCAAATGATGGTCGGAGTTACCAGACTAAAGCCTCCTTAATGGTAAGGAAATGCAACAGACTCCGCAAGTAACAATAGATTCAACATTATAA
1	7893373	7893476	L11573	-	CTTCGTACAATTGAATTCAAAATTCTAATAGTCCTTTACACTCACTCAAGTGATCTCTCACACTTGAAACAAACTTCGCAATATTGAAAAATTAAAATTATAA
1	8327768	8327871	L203143	+	TTATAATCCACATATTTTTATATATTACAAATTTTTACATGCAATAAATTTCTTCTCTCATTATACTTCAATGAGTTATTTTATATAATGAAAATTTGAGTTT
1	8375373	8375476	L25904	+	TTATAAGATGATTATTAAAAGGATTCAACATATCTTCTTAATAATTATTTTTAATTAATGAAACATAAATATTTTTAATTCTAAGTTTTATTTTCATTTCATA
1	9399716	9399819	L155174	-	AACCTTGTTTGAACCCCTTGGATACATATGGTTCAGATCTTTGCCATTTTTGTATGAGATTTCTTATTGAGTGATCAACCTCTCTTTAAGTCTACATTTATAA
1	9707056	9707159	L47081	+	TTATAAAGATAGAAATGACTTAAAATTCTAATTACATGATAAAATAAATTGGTAAAATGATAAATTTTATTTTTCAAATGATTTATCATCATTTATATGAAAT
1	9862365	9862468	L54842	+	TTATAACTTAATGATTTATTGAGTTGCATAATGGCATCATGTGATGAATGAATGAGAGAGTCAAATTGGTATCGCTGTAAGAAACAGAAAAGCAATGGTGTGA
1	9901028	9901131	L139189	+	TTATAACTTCTTTAAAACATGCTTATTTAAAATTTAAATAAAAACCCATTCTTAATTATTTGAAGTATACATGCAACACTAAAATAATAAATCACACCTAAAA
1	10498821	10498924	L66325	+	TTATAAAATAAAAACTTAATATAATAACTAAGTGGGTGTTTGGTAAACCAACATAATAAGTGATTTAATAACTTAATTTAAGTCATTAAGTACATTTGGTAAA
1	10966019	10966122	L195469	+	TTATAAAAAGCTAAGTGTTGACAATTTTTTACTCAAAATTGGTGAAGTGAATGCTTTCTTAGTAGAAGATCAATGTTGGAAACTTTCAATTAATGGGTCCTCC
1	10969236	10969339	L2587	-	TGCATTTCATTAGTACACAATTCAATCCTAGTTTAACTTGTATCATTTGAGCCTAAATTTTGTATTAGAATTTTTAAAGAATATTTCCTATCATTTCTTATAA
1	10983822	10983925	L9974	-	TCTGGTGTTTGAGTCCCACTTGGAGGTGTCCAGTCTTCAATCTTGCCTACAGGACATCAGCTGTTCGATGAAATGCCTGAGAGAACGCTCCTTCTCATTATAA
1	12275219	12275322	L29503	+	TTATAATGAAAGCATAATTAAAGATTAATCAAGCAAGTCATGCTCACTCAAAAAATCAACAATCAAGAAAAGGAAAAAACATAACTTAATAGCATGTTAAGCG
1	12343184	12343287	L32420	+	TTATAATATATTGACACATCATACTTGTTATATGTCATTATTATGAAGTATGAGTTCCAGTTATTTGTGTTACTGCTTTTATTGCACATTTGAAAAGTTTATA
1	12564930	12565033	L265349	-	TTTGATGCATTGAGTGAATAATGTCAATATATTGGTATGATATGTTAATACCAATGTCAATAAGGTTAAATAGACATTTCCAAAATTATTGATTTTGTTATAA
1	12859632	12859735	L127834	-	GAGACAGTCCAAGAAAACAGAATTTGAACATTTCTCTTTTAATTTTAATCCCTAAACATCAGCAGATATTCAAGTTTAGAAAGGGAATCTAAGATAGTTATAA
1	12959658	12959761	L11068	+	TTATAACTCTTTAATTTTTACCTTGATGCCCCCCTCATTGTACGTACACCATTTATTCACATGCATGAATATATGGTTCTGTAATTACTATCCTTATTATTAG
1	12966058	12966161	L118070	-	ATTATCACAAATAAACAATGAAACATCTCTATGTAAGGTACATATGAAATAGTCTACCCCTCATCATAATGATATTGATTATTATACCTAATACTTGTTATAA
1	13164582	13164685	L56156	+	TTATAACAGCAAAGCACGTTTGTTCCGATGGCAAAGGCTATCCATTTCATTCGCCTCAAGTCCATCTCCCTATTGATGCCTTAATATCGTTGCAATAAAGAAT
1	13164866	13164969	L210200	-	AAAAATGTGATAAATCAGCAAAAAGAAATTGAAATATCGATCACTTGAAATATTCGTATGGGATCCTCGAAATTACTATAGATTTCTTTTAATTCACTTATAA
1	13295155	13295258	L72979	+	TTATAAGCTTCTCTAAAACTAAAGCAGCAAAAACCTATGGCTATTAAAAACCATAAAAATACTAGATATAAAGAGAGAAAACTCAAACCTATGATTTGAATGT
1	13502599	13502702	L219702	+	TTATAAAAATAAAATAAAAAAAATATATGTTTTGTTTGGTTGTGGGAAGTCAAATATCTCACCATGTGATTGTTAACAATCCATGTCTAGTTAACAATAACTA
1	13561033	13561136	L163664	+	TTATAAGATAGAGTAAAGAAAACACAAGAAATTTTGTACTAGGGAAATTTGAGCCATAGACTTGGTTATGGTAAAAGAAGACCTAAACCACTAAGTTATGCAA
1	13609335	13609438	L17157	-	GGTCTAGAGTTTGAAGTTCAAATTTTTCCAAGTAACATTCTAACCTTAGATTAATATTTTATATTCGTTAGTTAGTTTTGGACACATTAGATATTCTTTATAA
1	13617275	13617378	L56889	+	TTATAAAAATAGTTAGTAATTCTTGTAAAAGCAACAACTTGTTAATTGAGCATTTTAAGCATAAGTATTACTCAAAAGATGTTAAACTCATGAGAATTATTAT
1	13777810	13777911	L129536	+	TTATAAGATGTCAACATATCACTTTCACTACGGCTTTAGTTATTGAAAATAATAACAAAATAAATAATATATTTTATATGTCAACTTTATTATTATATTACAT
1	19156848	19156951	L29572	+	TTATAATGAGGTATTTATAGGCAAATACTAAAAGAATCTCAGTATCTTAAGTTTCCAAAATAGAGTTTGAGTGAAATTCATCCAAAATCTATTTCTAAACTCG
1	19157004	19157107	L29573	-	ACTTGAGTGGCCCTTGCTTCTTTTGAAAAATAATTTTAAAACATTTTAAGTACAAAAATGATATCAAATCTTTTATACCTCAGAGAAGCCTTATATGTTATAA
1	19440214	19440317	L118888	+	TTATAATTAAATTCCAAGAGAGCTAGTAGTTTCCCATTTGTCATAACGGTCTCAACTTGAGATTATAGTCTTTGTTAGTACAAAGGTTTGAGGGAAATTAAAG
1	19440366	19440469	L198017	-	CAAGAACTTATGATTATTTATTTTGAGGCTTTATGGAATATTAATCATTTATATGCATAAAAGGCGTTTTGAGAAAAGCATAAGGTTGCAAAGGGTTTTATAA
1	20026840	20026943	L304562	-	TTCTAGAGATGCAAATTATCAATAATTTAGATTTTAAAAATTATTTTAAAATTTAAATTTTTAATAAATTGCAATGATTTGTATCATGTCCTTCATATTATAA
1	20323530	20323633	L170071	-	TTTCTTACCTTAATTCTTCACTTTTTCTCTTTAGATTCTCTTTCTAGACCCACCGGCTTGTTGCAGAGACAAGGTTGGAAATGAGGGCTGGCAACCCTTATAA
1	20709995	20710098	L36836	+	TTATAATGAGACAAAGTTCGGGTTTGTGATCTATTATCTATTACATGTAGACCCCTCATTAATTGGTATCCATAATCTATCAAGGTATGTGTTATCTTCCTTT
1	20735145	20735248	L131802	+	TTATAATCTTCTATCTAATTAAACTATATTATTCTAATGAGGCTTTAGAGTTTTAATCCATTGGGATCAACCATACTTTATTTACAATTTTAGTTTTCATTTA
1	20957573	20957676	L60991	-	GATTTTGGTGGATTTGGATTTCAAATAATCTTTTGAAGCAAATAAATGATAAAGTTTGTTTGAAAACTAAGTCTAATTAGTTGTAATCATGTTTAAATTATAA
1	21253386	21253489	L102455	-	GCATGTAGAAACAAGTGGATAAATTAGGTATAACCATTTTGAGTATATAAAATCACTTACTTGAATGAGACTGTTGGTATCACACCAAAAGCGATCATTATAA
1	21775463	21775566	L10903	-	TATCATCTTAGTTGTTAAGGGCCTGCTTGGGATAGAGTTTGCTTTTGAGTTCAACCATAGAAGAAATGAAAGAAGTATTTGTTGTTGTGTGATTGAATTATAA
1	21823552	21823655	L8115	+	TTATAACTTACCATAAATTATGCTATGGATTTAAAAGGTCTGGCATCAAGTTTACTAGAGTGTTCATGGATTTGTCATGCAGAAGTTTGGTATTAGAGCATCA
1	21823600	21823703	L128754	-	AGTTTACTAGAGTGTTCATGGATTTGTCATGCAGAAGTTTGGTATTAGAGCTTCAGGGTTTGCCATGATGTTTTCACAATGTGATAGGTCCTATGCCTTATAA
1	22581651	22581754	L115460	-	ATAGCTTCTGGTTATGAATAATTTTGACATCATAATTATTTACATAGTTGTTAGTTGTGCACTATGTATAAAAACTTTTCATATATATAGTCTCAAGTTATAA
1	22592004	22592107	L23556	-	ATTATGAATTGATTGAATAAATTTGAACAATTTTAGATGTTACCCATGAGGTTACAAATGAAGTGCAAGAATTCAAAATTAACTTTCTTATTCATAGTTATAA
1	22879167	22879270	L81078	-	AGTTATCCCTATAATTAAGAAGTGGCATACTACAATCTCTATTAAATTATCCAAATCCATAAATCATATGTGAACTACTTATCATCTTACAAGGAACTTATAA
1	23323931	23324034	L74848	+	TTATAAGTGTTTTTCCATTTTGTTTTTTCTTTTCTTATCTAGGAGATTGAGATGATGGTTGATTGTAATTTCAGTTTGTCTTAACTCACTTAAAACTCTTAAG
1	23324015	23324118	L74849	-	CTCACTTAAAACTCTTAAGTGTCATATTTAAGAAATAGTTTCATGCCCAAAAGTCTTTAATATTTGCAAAAGTGATATACCCTTGGTGTGTATTGTGTTATAA
1	23343923	23344026	L182508	-	AAACACTCACTCAGTTTTTAAAACATGCATCCTACATATAAGCAGGATATTTAATTGAAGAAGACCATTTCTTTGGATGAGGTTCTTGAAGTAATTGTTATAA
1	23547783	23547886	L109501	+	TTATAATTCAAGAAAATATATTAACGTTGGGATAAAGCCTTTAAAAGTAGGACATGATATAACAAATGAGATCTTAGTTTCTATTATTCTATCCATATTTGCA
1	23774439	23774542	L94929	-	TTTCCATGTAAAAATCCCTTATCTCGTGTGTGTTTGATTGCTTTTTATATTTTACACTCTCAAAGGATTAATTGAATTGAAAATTTAAACTCTTGTATTATAA
1	24505998	24506101	L54519	-	TGTAATAAACCTTAAAATAAATCAATTGTACTTTTATGAGGATGTTAATATCCATATTCTTATTATATATATAAAAGAAATAAAATTTATGATTTTATTATAA
1	24642570	24642673	L74708	-	AAGTGAATGCAATATCATCCCAAACTCATGGACGTAGAGGAGGACGAGGACATGGTTGTGGTCGTGGTCATGAAAGAAATCCCCGATACCATGGTTATTATAA
1	24697535	24697638	L24631	+	TTATAATTAATTAGTAAGCATAACAAAACAATGACCCACAAACAAATTGTAGAAATTACATGTTTACTTAGTCAACACTAAAACGAATGAACATCATAAGTAT
1	24697604	24697707	L17885	-	AATCAACACTAAAACGAATGAACATCATAAGTATTGATATTAGCACTCGATTTAATAAAACATTGCGAATAAAAATTAATGGATAACACCAAATGCGTTATAA
1	24738606	24738709	L11642	+	TTATAAAATAAGCACTCTCTAAAAACAATTTAAATTTAAAGTACTAACATATCAAAGGTAGTATCTAATATGATAAAAATAATACTTATATCATTAAAAGATA
1	25374629	25374732	L176767	+	TTATAATTCAAGGAAAAAAATATTCTAGCCAGTTGATGGAGATGCCAGTGTCAATGCAAATGTTGGGTAAGGTGTGGCCTATTAAATGGTTGCATATGGCATT
1	25438675	25438778	L52225	+	TTATAAACAGGCACATTTGATTACAAAGGCTGCATGTAATCATCTTATTTTCGCAGTAAAAAATGTCAAAATGCTGGCACAAAGTTGAGAAATATAATATGAA
1	25706594	25706697	L17450	-	CTTGAAAAGTGAGAGGGAATTAATTTTAAAATCGAAAACATTGAGGACAGTTAAAATTGGTACGAATATACTCATGTTTGGCATTTAAAAAACAATCTTATAA
1	25997801	25997904	L36449	-	AAAAATAGACATTTACTAGAAGTTGTCCGTGCCATAATGTTCATAAATAATGTCCCTAAGTTATTTTAGGGAAAATCCATCCTCACTGTCACTTATCTTATAA
1	26161062	26161165	L68176	+	TTATAAAGTATGGGAGCCCATTGCTAGTCAAGGTGCCCAATTGGTTAGGGCGAATGCCAAGATGTGTGGTAGGGGCACACAATCCTGAATTCAATTTCTACTA
1	26278898	26279001	L4763	-	ATTTTTACTTAATATTTTTTAAAAATGTTTTATATTGAAAAAATGACCAAACTAGCTCTAAGTAAACCCTTTTTTAAAGACTCTACAAAATTTATTATTATAA	NH:i:2
1	26307283	26307386	L4763	-	ATTTTTACTTAATATTTTTTAAAAATGTTTTATATTGAAAAAATGACCAAACTAGCTCTAAGTAAACCCTTTTTTAAAGACTCTACAAAATTTATTATTATAA	NH:i:2
1	26424768	26424871	L87234	-	TGAACATGATTTATTCATTATATCGATATCATGACACAATCTTCTTTATTCATGAAATAGATTAAGTTGTTATAGCTTATTTAACATTTAAAAACCATTATAA
1	26487794	26487897	L168189	-	AAGCTCTTTACACACATGGCAAATGCATGGATATTGAGGGAGCACATGACTACTTCCTTTGCTCACTTTCTTGAATTTCTGTCAAAAGATAAAAGTATTATAA
1	26807458	26807561	L65534	+	TTATAAGTCTACACCTGAATGATGGGAATAGAAATACCACCTCCTCCCCCAAGTTCCCATAGCCTACATAATGTGGGTTATGCAAAGACATGGTAAATCATCC
1	26988552	26988655	L111367	-	GTCGTGGTGAACATAAACTTGACGGACTAACAATTGTCTTTTCCACACAATATAAAAATTATTAGAAGAAATTTTCACCCAAAATCTTATTTTAAGTTTATAA
1	27074834	27074940	L169657	+	TTATAACATTGCCAAAAACAAGAACAAAAACCCTAGGATTCTGATAAATTAGAGTTCTCCATAGCCTTTCACAGGCAGTGACTTCTGGGTAATACAGTACATT
1	27134606	27134709	L39293	-	TAAATAAGAGTGCATTCAGTAATATTTTTATTCAAAGTATTTTGAGTGGAAGTGTTTTTAATATTTAAAATTTTTTATTATTTAAATGTTTAAATTATTATAA
1	27357653	27357756	L44975	+	TTATAACTTGTTTTTTATAGGTGTTAGAGCAACAACTGAAAAGATGGAGAATACTTTGAAAGATTTTGCATTGTAAATCAGTGCATTATCCCTAAGAGCAAGG
1	27582840	27582943	L267868	+	TTATAAAAAATTGTTCAATAAATTTTAATCTCATGTAAATAAAATAGTGAATGAGGCCAACTTCTTTAAAAACCAAATCTTGAGCTCCACTTTTAGACCCTTA
1	27713757	27713860	L159691	-	ATTGGTTTAAGATTGGCTATGATTGAGACTTAGCACCACACACTTAACAAAAAAATTTGTAGTTGATTGGCTGGGTGTGACAAGTGATATTAGAGCATTATAA
10	547286	547389	L143893	-	CCCCATCCCCCTGTCTAATGAGTTGAGTTTACCCTGGTTTGTGTGGTCAACTGGTTTCTCTTGTTTTGGAGTATTCACTTTGTTTTCAGTGATATGATTATAA
10	727536	727639	L191135	+	TTATAAAATGTTAAAAACTCTTTATTGAGTTGAATAAAAGTGGGAAAGAGTTTTGACTTAGGATCTTTGAAACGAGAGAGGTATATTAATGGAAGGGTTGAGA
10	735439	735542	L67488	+	TTATAAATTAATCCACACAAAGCCTAATCTTATTCTCAAAAACCCTTCTTTTAAGCTTAATTAATAAGAACTTTTATACTTATTTAGATAATTTTATTAAAAA
10	1407445	1407548	L39811	-	CTAAGCAGCCACTGCAGGAGGCAAGCTCTATAATATTGTTGATTAGTACTATTTAGCCTCTTTGTTCTTGGGAAACAAACACATGCATGTCTGGTTATTATAA
10	1427179	1427282	L127565	+	TTATAAATTCAAAATTTTATTTTAAAGTATGATTAATTTGAAAATTATGCAAATTATATCTTAAATAAACAACTTCCCTCCCTTTCAAAGGTGCCTAGAGGAA
10	2003474	2003577	L39606	-	TGAATTAAAAGGAACCCATCCACTGAAGACAGCACCTCCTCCTAGAGTTCTTGGGTATAGCAAAACACTTGCCAAGGTCAAGGCACCTGTAAACGCATTATAA
10	2076673	2076776	L164519	-	TGAAAATCAATGTGGTTCCATTATATTATTAAATGATAGAAGTTCATCTTGTCAAAGACAATATTCATACCAGAACATGGAGCTTCAATAGTATTGATTATAA	NH:i:2
10	2077511	2077614	L164519	-	TGAAAATCAATGTGGTTCCATTATATTATTAAATGATAGAAGTTCATCTTGTCAAAGACAATATTCATACCAGAACATGGAGCTTCAATAGTATTGATTATAA	NH:i:2
10	2731732	2731835	L86467	-	AATAGGTAGTTGAATCACTTAAAACAAATCATTTTATTTATTAAAAGTTTACCTATTAGTATTTGTTAATATCTCAATACAAAACATATTTAGATAATTATAA
10	2742354	2742457	L254069	+	TTATAATATAGCTACAATATATTTCCATTGATATGTTAAAATCTCTTAATGATTCAAAATGCATGAAGCAATCAACTCTTTAAAGGATTAAAATGCCTAAAGC
10	5119825	5119928	L82599	-	ACTCATCCAGAACTCAGGCTTTTGACTCCAACCCAAAATTAATTTCATTCTTGTGGTTAAACTTTTAAATAGGAACGGAAATTAGTCTATGTAACCTTTATAA
10	5138903	5139006	L12366	-	TTGCTAGCATGAACTTTGATTTGATTATTGTTATTCCTATGGGAGATTTTGTTATGGTCAGTAAAATGCTTAGAGATTGCCTTGTGATGAATATTGGTTATAA
10	5145017	5145120	L103206	-	GGAAATTGCTGAGAAAAGCAAAGAAAATTTTTACCCTATTCTGTTGTTTTGGATTCCGAAATCCTTATATTTCATATAAGACTAAACAGGCTTTGTTTTATAA
10	5198174	5198277	L57936	-	CTAAGGTCATTGTGATTTGGTATCCTCTTATCTGCCTAAATCTGTGTGTTATTACTCAACCTTGAGTTAGGTGTGATTTCTGATCCCTTTCTCTTTCTTATAA
10	5236353	5236456	L62979	-	AGTCAAATAAGTACTTTAATTTTTTTTATTATGATTTCTTATGCCTTTTTTAGAAACTTTTTTTAAGTTAAAGAATCAAAATAATTTTTAAAATGTTTTATAA
10	5243160	5243263	L223533	+	TTATAATTTGTTCTACTATCATAGAAATTGGAAGTTTTGATCTAGAACTGTTCAAATTAAGAGCAAAAGCTGGGTTCAAGTGAAAGGGCAGTTTTAGAACTGA
10	6593566	6593669	L27047	-	AATTTGCCACATGTATTGGCATGAAGTGCTTCAAAAATTACAACCCAAAAAATATTGAAAATTCAAGCTCCATCACCACAGAAATATGAGATTTGCATTATAA
10	6706668	6706771	L161	-	TATAGAATTTGAAAAATTTTAGAAACTATTAATTCTAGGTCAATTTGGTATCAAGGCGTTCATACTTTTTTATTTTTTAATTAACCTTTTTCATATTTTATAA
10	7751613	7751716	L108507	-	AAAAATAACAAAAGTAATGCAAATATATTTTATATAAATAACCTCGAGTTTAAGATAAAGAAAAATTACCTTTAAAGTAATTTATACTGATAACATGTTATAA
10	7979778	7979881	L121146	-	TCAATATAAGAAATAAAGGAAATAAAATATAAAATTAAAATGTCCAACTTTTTATCATATCATAATATACTAGAACATTATATGCATGGAACAATCTTTATAA
10	8139084	8139187	L41904	-	TACTAATGACTATAACAAAAACTTTTGGAGAATGGTATGATTGGATGAAAAGATTTTGTTATAGTCATTAATATTCTCCAAATGTCATAAAATCATGTTATAA
10	8695472	8695575	L29186	+	TTATAAAGATATGACAATTCTCCTTCTGTTTTATGACCAAACCAACTCTATGTGTTACTCTTGTCTTACTGAGTCTTTAGCTCTAACCAAAAAATTAAGACCT
10	10139498	10139601	L246341	-	AACTTCAAAATTCATTAGTGTCTTTGTAACTTTCTTTATAGCCTTACAATTTCTTGTAAATTTAAGAATTTTTGTAACTTTACAATTCATTATATATTTATAA
10	11664803	11664906	L42707	+	TTATAAAAGAATATCAAAAGAAGGGAAGTAGGAAAATTTAAATTATAGTGTGAAGTAAAATTTGAGAGATTAAGCTGAACGGTAGAGTACCTTAGCTTGCATA
10	12038650	12038753	L146825	-	ATCTACTCTCACATGCAGCTCATCCAAAGATTCAAAGGCCACAAACTACAACCCATTGTCATTTATCACTCATTTTGTTAGAAAGCCAAACTGTTCCTTATAA
10	13429716	13429819	L3847	-	TAGCAAAACTTCCTAATGCTGGTTTAAAGAAGGTGAAAATTGGATTAGAATTATTTCAATGCTGATTTACGAGGTCAAGAATCCACAAACAATTTGATTATAA
10	13884643	13884746	L158149	+	TTATAATTTTTAAATTTCCTTAACCTATCCCTTAAAAGTTGCATTCAAATGTCAATATATGAGACAAACATTTATTGAATATCATACAAATCTATAATGAAGA
10	13910800	13910903	L104368	-	TTACCAAATTCAAAGTGGAATCAATTGCAAAATCGACTATGTTATGATTAATTTAGAGACAACGAAACAGCTAAACACAACAAAATTGATTTAGGTTTTATAA
10	14007155	14007258	L95205	-	ATCAAGCTTATGTTAGTCATTTGTGCTTCCTAGACCTTTCTTGATCACTCAAAGTTTGACAAATAAATCATTGATTTAAGTTTTAGGAATTTCAATGTTATAA
10	14100732	14100835	L34919	-	GACACCTTCATGATGAAGACAACCCAGAAAATGGATCTAAGAAAAATTAACTTATAGCACGTCTATAAAGTAATTACTATGGATTCAGGTCTCTTATTTATAA
10	14113636	14113739	L55983	+	TTATAAAATTCAATCTCAACAAAAACCAGTTTAAAATAGATTTTGCTTTTATATACTTTATATAAATTAATTAAAATAGTTTTAATTTGAAATTTTAATTTTA
10	14114317	14114420	L237091	+	TTATAATCAAGAACAGAAATAATCACGAAGTTGATTACTTTGAAAGCGTTTATACTTATGGTAAAGGAAAGCGAATGAAGTGTATAATTTTATCATACTATCC
10	14579115	14579218	L166184	-	GCTTCATATGCTTCTATTTTGTGATCAATTGACATACTCTACAAATTTCATCATCACAATTCCTTGGGATCATCAAGTAAAACACACCATCTCAATCTTATAA	NH:i:2
10	14580209	14580312	L48520	-	CCTATTGTGTGATCAAATGACATACTCTAAAGCTTATGTCAAGTTCCAATTAAAGAATTACTACGACCATAGGTTTCCTAAGCATATGTCTTTAGGATTATAA	NH:i:2
10	14700766	14700869	L166184	-	GCTTCATATGCTTCTATTTTGTGATCAATTGACATACTCTACAAATTTCATCATCACAATTCCTTGGGATCATCAAGTAAAACACACCATCTCAATCTTATAA	NH:i:2
10	14701860	14701963	L48520	-	CCTATTGTGTGATCAAATGACATACTCTAAAGCTTATGTCAAGTTCCAATTAAAGAATTACTACGACCATAGGTTTCCTAAGCATATGTCTTTAGGATTATAA	NH:i:2
10	15104152	15104255	L382457	-	TTTTTTTAATGATATGGGTACTACTTTTGATCATTTTAGGTGCTACGTTTGATCATTAAAAACATAAAATTTGAATTATTTTTAGATGATTCCTATTTTATAA
10	15164838	15164941	L199360	-	TAAAGGAGGAACATAGGTTTTCAGGTTTTCTTGTAAAATTTTGATCATTTCCATAGATTGAGAATTAAGCTTCATTATAGAAGAATATGATTTAATTTTATAA
10	16170954	16171057	L101577	+	TTATAATATTAATTTCATTCACTTTTACAGGATTTTAACTAAATACATTTAGCCCTAAATGCATTTATCCCTTCATAAGTTTGAAATTTCGTATTTGATAAAA
10	16852882	16852985	L13498	+	TTATAATGGTAAAGATCAACCTACAATCCCAGTACATGTCCAATCATCACCGTCAAGAATTGGTCACGTGGATATTCCAAGTAATCCTTCACTTTCAATTCCT
10	17223359	17223462	L36222	+	TTATAAAAAATGATCAACTGCTAGGTTTTGCATATATTTTAGGAGTAATGTGGTGTTCTAGTGTTCTGAAAAGCAACATGCTTTCTAAAAGTCAAGCACATTG
10	17233214	17233317	L66887	+	TTATAATTGAACCCAATTAACCTTTCTCGGATTGGAGAGCAAAACACATAAATTTAAGAAAAAATCTTAAACATGAATGAAATAACATTAGCAATTTAAATTA
10	18122259	18122363	L171872	-	TTACATTTGTTCCTATTCGTTTGGTTTTTTAAAAAGAAAGATCTATGGGCAAAGTTTTTTGGTGTGTAGATTAACACAAAGAAACCACCGGCTTTCCTTATAA
10	18458365	18458468	L391612	+	TTATAATTATTGTGGATAATTGCTCAAGTAATGATGGCACGATTGATATCCTCTTAAAGAAATTATCTTTGAGTGGTTTGCTTTTATTGAATGGAAAAGTCTT
10	18458599	18458702	L404001	-	TTGAAAGAAGCTCGCCAATTATGTCTTCCATGTAATAAGAAGTTATGTCTTAATCGTAAAGCACAATGGAATTCTACATACTTGATGCTATCAATAGTTATAA
10	18467165	18467268	L108231	-	AGGATTTCACCCCTAAGTTATAGCCATTGCTAACTTCGGTACAAACTTAGTATTCTCTCAAAGTTGAAAGACAATACAACATAACAACTATGTGAATTTATAA
10	18840558	18840661	L101026	-	GGTCTATCATAATCTTCGATTAATCAACCATAATTTTACTAATCAGTAAAAGTAATTACAACATTGATTAATATCTTCATTTCAAACATTGGTCAATTTATAA
10	18927868	18927971	L26292	-	ATGAGTGTCATTTGAGTTTTCCTTAAGTGGGACAGGGATTGGGGAGATGGAAGGTAAAGGGATAGTGGTGTTATCTTTTTAGTTTTCTTCTCCATCATTATAA
10	18954658	18954761	L11290	-	TTAAATATTTATATTTAGAAATAAATTATAGTTAAAAAATAGTTATTACATTTTTTAAAATAAAAATAAAAATAATTTTTTGTATAGCTTTAACCATTTATAA
10	19195003	19195106	L209915	-	TTTTTCCATTCTATTGCTCCTGGAGGGCTTGCTGGTGATAGACGGGGTGTTGTCCCTGGCTCAGGATTTTGCTTCAGTGCACAGAAAATATGGCAAGTTATAA
10	22452809	22452912	L115940	+	TTATAACATAAGGATTAAGAATTACTAACCCAATTTAAATAGAGAGTAGAGTTTTTAACTTAATTAAACTTGTAAGATATCAAGGATTAATATAATATCCAAA
10	22452995	22453098	L115939	-	CCACACGATCTAAGACCTCTAATCTAAATCCACTATATGATATTAGGTTATATAGATTTACTTGATTGTTTTACTTTAAAGCCTTACTCTCTAGTACTTATAA
10	22888655	22888758	L194956	-	ATAGCAAAAAGTTACAAAGAACAAAATTATTAATTAATAAGAAATTCATATAATCAAAAGTCATGTGAAAAATATAGTCAAGCTATGTAATTATTATTTATAA
10	23027417	23027520	L3988	+	TTATAACAAGAAAATTAAAAGATGATAAGTTTATTTAAGAAAATTCAAGGATTGTAAAGTTTTGGATGCATGAAGATCCATCAAGATTAGGATAACATTCATA
10	23172605	23172708	L136000	+	TTATAAGGGTGGTGATTTTTCTTGGTTGCTATATCATCTTGAGTTTGACCTTCAATCCTTGTACTTCTGTTTCTTTCCCACTCACCCGTGATTTAATGAATAC
10	23179663	23179766	L21445	+	TTATAAATTAGTTTTATTTTTATTTATTTAAAAATATTTTAAAATACATGTACATTTTCATAAGTCATAATTATTTCCTAAAATAACATTTTACTTGTCAAAC
10	23535818	23535921	L62268	+	TTATAAAATTCTATGTCCATTCTATCAGGATGCACTTTCAGTAGATTTATTAATAATCTTCATATGTGTGTTTATGTATTCTTCTATATAGTTTGGAACTTAA
10	23535985	23536088	L62269	-	ACTACTCCTGTTATTAGTGATGTCCTGAATGTGCTTTATCCCAACTATGTGAGGGTTGAAATTTAATTTCGTTTCTCTGATTTTTCCATTTGCAGCATTATAA
10	24435488	24435591	L7102	-	TGTGCTTGACACACACGTATCTCATGCAAATAATTAATCTCAAATTTCTGGTGTATCCATTAGTCAATTGTGTAGACGTCTAAATGTGTGTTGATGCTTATAA
10	24486133	24486236	L115357	-	GTCCAAGCTTACTGATACACTGTTCTTGGGGGAACAGATCTTATATATCCGTGGATTGTTTCCCAAACCTGCAAAGCTGAATTCAAAGATTTCCATGTTATAA
10	24569756	24569859	L18316	+	TTATAATGATAGCCTAAAATTTTGATGGTTTCTTATCTCATCCTAGAGAGATTGCTTGTTGGGATCCTTGAAGGAGTTATTTTAATTGTATTTGCAACTTTGA
10	25186945	25187048	L9401	-	CGAATGTTTTATTAGGGGTCTTTCTCTTTTATAGGAATTACAAAATCAATGTGGATGATCATTCATAAGTTCTCATAATCTCATAAATTCTCATATTTTATAA
10	25512389	25512492	L85829	+	TTATAATAGCCTCAAAGATCTGGATGGATCTACGCAATCACTTTTGTCAGAGTAATGCTCCTCGGATTTTTCAGCTTCGTAAGCAACCCATCGCATTGCAACG
10	25523443	25523546	L17140	-	CACATCCGTAATTGGGGATCGACAATCTGCTATTATGGATCTATGAAGCAAGTAGGAGGAACATTGGTTCCATCTATAAAATCTTCAATGTTGGCAATTATAA
10	26477792	26477895	L89459	-	ATATCATATAAATTTTTTTATCTAATAATATTGTAGAATTAAATTGCATTAGCAAGTCAATAATTATTTAAAACAAAGTTTTTTAAAAGAATCATGATTATAA
10	26651448	26651551	L128876	+	TTATAACCAACAGCATAGTTTTGATCTCCAAGAGATCATCAAAAAGTAATCCTTGAAAATAGATCGTAATTTCCCTCCGCATCATGATACCTAGACCATCCTG
10	26651551	26651654	L128877	-	AAATGAGTTTAATTCATATGCCCATTCACATTCTTAACAGGATTTGATGAACCATTTTTTAGACAGACCATGAAATTGTTTCTAAAACATGCATCAATTATAA
10	26651648	26651751	L188543	+	TTATAATCTGGAAATATGCCATTCCATTTTGTGATTTTGCACACTTGGTTGTTGGCTTGGAGAATCCGTTTTTTTATGGACACCTGACGCTGTGGTTCAAATT
10	26753852	26753955	L163618	-	ATACCTTAAACTGCTTTTAATATTTGGGTTATTAAACATAATATTATTCTTTAAAATGTTTTAAAAATTATTCTCATAAATTATTTTTAAAAACGTTTTATAA
10	27041733	27041836	L138550	+	TTATAAGACCTCGGTGTGATAACATATCTGATATTTTATGGAGATTGAAACTTTTTGTTAGTTTGACGTTTTTGCACAAGGAGTTGCTATGCGTGTTTTAGAC
10	27080136	27080239	L76143	-	AGTCATAAGGATCGAAAGGAGTTTCCACTCGACTAGACTAAGGTTGCAAGGACCAAAAGGAATACCCTTGGGGAGAAATGAGGCTATGTAATTTGGGTTATAA
10	27372499	27372602	L21363	-	CCAAAATTTGGACCTTTATTACTTAATATTAGAGACTATAACAGGTTCAAATTCTTTAAATCTTTAGTTCTTCTTATATATTAATTGATTTAATAACTTATAA
10	27377659	27377762	L17999	+	TTATAAGAATTGGTCTTGGTTTTTTCAAAACTTGAAAAAAGTTGTTGGAGATAAGGAAGTTGTTATCATCTCCGATAAAAATTCTACCCTCCTTCATAGTGTT
10	27380464	27380567	L12963	+	TTATAACAAACTATCAGATCTATTACTCATATAGCAGACTAAAGTTGGGGAATTAAGGTGGGATGTTAAGACGAAATTGACTTTTAGTTAATAATTAGCATAA
11	532636	532739	L45022	-	TTAAAAATTTTAAAGAGTTAAAAATGTTGAAAAAGTTTTCTAAAATCATTGTGAAACAAGCTCTTAATTTAATAAATGTTCCAATTAAAAAAGAAAATTATAA
11	562000	562103	L171433	+	TTATAACAAATATTTAATAAAAGTACAAATTTGAATCGTCGATAAGTTAATATAGAATATTTTTCATATTTGGTGTTCCCCTTAGTATTAAGATTAGCTGATT
11	663658	663761	L35564	-	TTTGATTGCTTAAAATAATAGTCACTTATTTGTATTGTAGTGGATAGAAAATGAAAGAAGAAAATGTCATATCTCCTGAGTGAAGGTAACACTTGCCTTATAA
11	833902	834002	L154470	+	TTATAATTGCTCATGATCTTTATCCGTTTCCTCTATTATCAAAAACTAAAAAGATAAAATAAAGAATATAAGAATAATATTAATGCAAATAGTATTAAGAATG
11	1036739	1036842	L146431	-	GTTTGATGGCGATGGAATTTTTAGGCTGTGATTCTTGAATTTTAAAATCAAAGCTTTGATCTATGAGGAAGAAATGTATGAAGGATTATATTAGTTATTATAA
11	1106544	1106647	L66322	+	TTATAATATAATAATAACTATATGATGACGATAATGATAATAATAACAATACCAATATCACCGATGGTCGTAACGTGTGAAAAACTAAACTATGAGCTCGATG
11	1501696	1501799	L45405	-	AACATACACGTAACCCCTTTTATGAAAGAAAATCGATCTTATCACTAAGTTGAAGAAAATAGCTGTGATAAATGGTGCCTCACCCTTACTTTTGGTCTTATAA
11	1788636	1788740	L3405	-	TATGATTCGAGACGGATGATATTAGAATCGATTTTCAATAAAAAAATAAATAAAGTTTGATTATCAGAGGATACCCATTTGACATATGAAATATATTTTATAA
11	1804477	1804580	L157773	-	TTTAGAAAGGACTGCAATAAACAAGAGTACAACAAAACTGCAAATTCAGAGACGTGTAACTTACCAGCCAGTCCAAGCTTCAGTAAACATTTTGGGCTTATAA
11	1820390	1820493	L205178	+	TTATAAACTGTTTTCTCGCAGAATAAATATTGCAAACTCATTGTGATTTATTACCCAATATTCTTTAGGATGAATATATTTGGTTACATATTTGATGATATTA
11	2382087	2382190	L155768	-	ATTGCTGCTTGCGCTCCAAAGTTTGGGGATTACCAATGGTATGGTTTATTTTGTTTTGTTTTATTTATTTTTGTTTTCCTTTTCCACAGTAGGACCATTATAA
11	2617066	2617169	L74438	-	CTTTCTAAATGTGTAATGAATTAACACAAATAGTGAACTAACAAAAAGAGAGAACATTCAAATATACCAATCATGCTCTAATATAAATCGAATATCCTTATAA
11	2617340	2617443	L2630	-	AATAACAAAAACGCTAAGAAACAAACACCAACACTAGAAACTACCTCTAAGGACACTCGAGCTAAAACAAGGCTCAAAATAGGAAAAATATTTAAAGTTATAA
11	2892157	2892260	L105344	+	TTATAAGAAATAATTAAAAATACGAAGAATTCTTTGAGAATTTTGGCATTAATTAAGATCTGTTTTTAAAAATTATTCTCAAAATTATATTTGAATATATGCA
11	3081338	3081441	L62976	-	GATACTTGCTACTTGTTTTTGATTGATTTATTTCTTATTTTCAACTTCCTTAACAGATAATACATTGAAAAAAAGGGAGTTTACAGGGAGTGAATTTTTATAA
11	3190165	3190268	L346218	-	AAGATTGGGTAGAACTTAGAAGTGTTGCAAAAGCATTTGTAGATTTTGCAATCTTTTAAATTGAAATATTTTAAAAGGAATACAAATTTTCAAAATTTTATAA
11	3384118	3384221	L171249	-	AGCAAATATGATATTTTAAGGTTATGTTTAGTTCTAAAATGTATTAAGTAAAGAAAGAACATTAAGAAAAATGATTTTTTTTTTATATTTGATTTTATTATAA
11	3389453	3389556	L155336	-	AACCAATATTAAATTTTTATTTATTATATAATATTAATAATTGTTTAATATAATAGATAATAAAATTTGTTGTAAGTGTTTTCTTATATAAAATGTTTTATAA
11	3695176	3695279	L82297	-	TAGCCACAACAAAAAAAGTTGTCTTTGTTAAATTCTAGGCTGGAAGAGACAATTTTCTCAAAAGCAAGGTTCAACTCTAGCGTTTCAGTCTTTACTTTTATAA
11	3889525	3889628	L24746	+	TTATAATGGTTATACAGCCCTCCAACAACTATTTTGACCCAAAATTTTCTTTCAGAATACTTTATTCTCATTCCATTTTATCCACAATTCAATTGAAAGTCCG
11	4113036	4113139	L160276	-	CTTACATCCTATGATAAAATCATTAGCTTTATTGCCTCATGAATACTAAGTCCCAAACTCCACCCCTATCTCCCCCTTCTTTGGTCTAGCTCTCCCATTATAA
11	4303513	4303616	L73661	+	TTATAAGCTAAAAGAACAATCACTTCTCAATTTCACAATAAAAATATAGAAAAATTTTAAATCATTGAATTTTTATTAGCAAATACTATTTACTTAATGATGT
11	4334704	4334807	L83747	-	AAAATTTTAAACTAACAATTATGACTGTAACCTCACAGAATAGCAGAACCTCTTTATTTAAAAACCCTTACATGGAGTTCAACAAACAGAAGATGGATTATAA
11	4341811	4341914	L46243	+	TTATAATAGTATACTCCCAAACATGTAGATATCGCCCATTTTAAGCCCGAGGAACCCTTACGGCCTAAAATACATCTACGTGGTTAAGAAGAATCCATACATA
11	4684685	4684788	L24086	+	TTATAAGCGTGGCAAGTCATTTTCCTTTCTTTCCACTTCATTCATGCTTTCGCCAGATGATTTTTTGGGTTTCAATTGGCTTCTTATTGGCTTTAATGTTAGA
11	4708296	4708399	L29547	+	TTATAATTATCTCTAGGAATAGCAATGCCTGTAATATCATTAATCACGTCCATGCGAAGAATGTTGGAGCATGATTCAACTTTCCAAGAAAGAATATGTCAAT
11	5268981	5269084	L69304	-	CTAAATGAATAAATATGTATGTCTATTGAGGTAGTAGGAATTTAATAATGAATATATTTTTTAAAATCAATACCTACTTATATGTAGTAATACAATATTATAA
11	5284777	5284880	L324938	+	TTATAAATGATTATTTTGGAAGACATTTTTCTTCTTGTGAAAATTTGTGGATCACCTCAATTTTTTTAAAATCATTTGTGACTTTTATTATAGGTTAGAGGAA
11	5284900	5285003	L133557	-	ATGTATTGTTAGGACTAAGGAGTTACAAAAATATGGGTTTGGAAGAAGGATATAAAGAAATGACAATCAAAGGTTTAATGCATGCAAACTTTTCTATTTATAA	NH:i:2
11	5307097	5307200	L133557	-	ATGTATTGTTAGGACTAAGGAGTTACAAAAATATGGGTTTGGAAGAAGGATATAAAGAAATGACAATCAAAGGTTTAATGCATGCAAACTTTTCTATTTATAA	NH:i:2
11	5508037	5508140	L5089	-	ATGAGGGGTCCAAAGAATAGGAACAAATAATGTCTAAATGATGAAGAAGTTTCTTGAAGTATTCAATTGCCTATAAGAATAAAAGCAAACAAAATTTTTATAA
11	5508257	5508360	L2641	-	ATCAAATCCAATTGGTTCACAACCAGAGGCCGTCGTTTTATCTTCTATACCATCTTCACAATTTCCACATGCACTAGACCTAAGGAATTCAGCTGATTTATAA
11	5715708	5715811	L127610	+	TTATAATAAAATTTACAGCTGCCGAGTTTGAAATTTTGAATAACTAAGATACTTCCATTTAAGATATTTGTACAGGACTTTAACCTAATATAAAATTATTTAT
11	5775875	5775978	L24143	+	TTATAATCTTTATTAAATTAATAATGTCGGACAAACATACACTTGCAATAAAGTTTAACCTATTGTCAATATTAATATTGGTAAGTATATCATTCTTTAATAT
11	5984170	5984273	L378124	-	ACAAATGCATTTGAGTTCGACTATAATTAAAACTCTATCTCCTACTTTAATTCAAATTAATAGTAGACTTGAACTCTAATTTAAATTCTATATTCTTTTATAA
11	6063650	6063753	L130597	-	CTGCAGGACCTTCTCCAAAAGAAAGTGAAAATCAATTTCCACATGCTTCATTCTAGAGTGCATGACCAGATTTGCTGCAAGAAATGTAGCTCCCAAATTATAA
11	6063747	6063850	L55198	+	TTATAACACCATAATATAGGAGAAGAGTGTTAAACAATACCAATTTCCTTAAGCAAGGATTGGATCTATGATGGTTCTGCAACTGTGTGATAGTGCTGTATTC
11	6215889	6215992	L61353	-	AATTTAACATCGTAATTTTATATTATATGAGATTGTCTGTGATAGGAAAAAAGTTATTTGGTCGATGCATGCATGTACCAAATCCAAATCATCTGATTTATAA
11	6404399	6404502	L110571	+	TTATAAGTCAAAGCTTTATGCTGATTTCAAACAAGTTCAACATCCTATCAAGATTGAGAGTCTATGCAACATAGTAGCTTGGTGAATTATGATAACATGATAA
11	6404528	6404631	L27992	-	TTGTCCAATGTGTAAACCATATACAATAGTGCACTCATCATGAGAACCTCATCCTGACAGCTAAGATAAGTCATCATTTCAATTGGAAGGTAATACGTTATAA
11	7306135	7306238	L19088	-	AAGAAAGACATGGTGTATCAATTCATTACTCTTAACATAGGGTTGAGGTGATAAACTAAGAAGCATGAGGTACTACATCAAACATGTGAAAAAAAAATTATAA
11	7381838	7381941	L37922	-	TAGGATATTTACCTGAAATTTTAGAAACCTAAGTTCTTCTCACACTCAGCTAGATAACAAGAGCATCAGATCAAAAAGCATGATGTGAAGAAATTATTTATAA
11	7704214	7704317	L30601	+	TTATAACCCTAGCTAGCCCTAAACAATTTCTACTTCTGCATGTTTCTTCCTCTTCACTGTTAATGAGTGCTGCTCTTCTGTATCATCCCCCACAAAGTTGTTA
11	7720528	7720631	L43070	+	TTATAATATAAACATTTTTTCTTATCTTGATTCTTCCAAGATAACACTTGAACTTGAAAAAGTGGAATAATAGAGAAGGAAGAGTTCGACAACTTAATAAGGA
11	7815478	7815581	L17221	+	TTATAATAATTACAAATTGGAAGACAAAATCATGTGATACATATTTTTAAGACAAACTAATCATAGACATATATTAATAGTTTATTAAGCACACATGTAAGAT
11	7910109	7910212	L99502	+	TTATAAGAAGGCATTATTAACATCGAGTTGTCGGATAGGCCACCCATGAGAAAGTGCTAAGCAGAGAATGATGCAAATGATTGTAAGCTTAACGATTGGATTA
11	7910175	7910278	L99501	-	AATGATGCAAATGATTGTAAGCTTAACGATTGGATTAAAGGTTTCATGATAGTCCACACTAGGGCATTGGTGAAAACCCTTAGCTACAAGATGAGCCTTATAA
11	8501148	8501251	L57882	+	TTATAAGTGCTAAGATGTCAATGTTTTCCATCACTACATCATCAAAGTGGTTTAGAGTTTACCAAGAAGACTTATTCTTCTGTCTTTCTCGAATATAACCTGA
11	8504005	8504108	L53799	+	TTATAAGGAACCTATGATTTGTATATTTTGTGTAATTCCTAATGCACCCAAGTCATGTATAATCTAAGAAAGATAAGTTGAATGTTCAAATTAATATCAATGC
11	8504050	8504153	L30997	-	ATCCAAGTCATGTATAATCTAAGAAAGATAAGTTGAATGTTCAAATTAATGTCAATGCATAAAAAAGATAGCAAGGGGACAATCAAGTGTGACTTTATTATAA
11	8547046	8547149	L61939	+	TTATAATAAAATAAGTGTTAGAAATTGGAGTGGAGTTTAAGTTTCCTTGATTAAAGAAAAAAAAGGGAAAGAAGGAAAATTTCACAATTTAATCCAAGGTTAG
11	9313742	9313845	L144114	-	AAAATTTGGTAAGATTAGGTAAGTTTGATTTTAATTAAATTCGATTTTTAAATTTTAAATTTTAAGTAAATTAAATATATGAGATCTACCTCTGATCTTATAA
11	9513282	9513385	L82324	+	TTATAAATATATAACATACCCTTAGGTTCTCTTTGTTAATTAGCAATAGAACTCCTAATTAAAAATTAGAATATGATTAACTTCTACATTTAATCATCATCAG
11	9526118	9526221	L65839	-	TATTGTGAGTAGCCATCCAAAAAATTGTAATACTCATGTTCTGCTACTCTTCATCTTACTTGATCTAAGAAGGGCAATGGAAAACAATCTTTCGTTGTTATAA
11	9579240	9579343	L15521	-	TGATATGGTAGGTTATTACTCAATACTAGTGATTCTTGGTAACTTTTGTTCATTAATTATCTTGATTTTCCCTATTGTTATCTATCCCATAACAAAGTTATAA
11	9656066	9656169	L196383	-	ACACGGTTTAATTCAAATTTAGAATGGTTACTTCAAATTAAATTAAAGTTTATTTGATAGTGTGTTTACTCAAAGTATTTTTATGAAATTATTTTCTTTATAA
11	9682777	9682880	L9468	-	TCAATACTAACATAAATATATAAAATTTATTCTACACAAATAACTTTAAGTTTAAAATGCGAGAATTACTTTCAGAGGAATTTGTGTTGATAATGTGTTATAA
11	9732220	9732323	L171385	+	TTATAATGGTTCTTTTCATGACTTATTATGGTTTTTTGTTTAAGTGTGGAACTATTTGGATGGTTTTTCCAACTTAAATTAACCTGTTATGAAGGTTTTTAGT
11	9802276	9802379	L21478	-	TTTTTTTATTGCATTATTTTTATTTCTTCATTTTTGGCTTGGGGTCTTGAAGCCCATAATAATGCTTTCAACCTTATTATTCCTTACCTTTATAGAATTATAA
11	9876715	9876818	L109322	-	AGTCTAATTTTTTCAGGATATATTCTTTCCATTTTGGCCAATCTTTTCTGTGTTGTCGAATCATCCATAGTTTTTGGTTTAGGATCCTCATAATTTCTTATAA
11	9889363	9889466	L52604	-	GAAATTGCGCTACTAATATGCCTAAAGATTATATTGAATAACACAAAAGGGGGCACAACCCAAGCATGCTCAAAGTGTACAAGCTGCAACTGAACACTTATAA
11	10515945	10516047	L104372	-	TAGCTATTGAGATGGTGAGTACACTGATGTGTACAGTTGCTAAAGATGGAGCCCTTAAAAGCACGATGAATAATAAGATTAAATTCCAATCCTTAAGTTATAA
11	10576382	10576485	L65641	+	TTATAAGATTCCCCTATTGGGCTTAAGTGACTTAAGTCCACATGGACATAGATCACTTAATCTAGTCCAAAAGGGTTCTTAATTAATTAATTAACTACACAGG
11	10600266	10600369	L279998	-	TGACAACAAACTAAAGTCCAAAAACAAACAAATGATCATAATATTTAACCATGTAAGAAACAGTTGAATAAATAAAAAAATTAAAAATATTAGTATTTTATAA
11	10953430	10953533	L223891	+	TTATAACAAGTAGCAAAAGTTGCAGCAAATATAAGTTTTGAAAATATTCTTTTATTTTGGGGTCCTAGTTTATTTTACATTTCTATTTCTATGTTTTTCTTTT
11	11195991	11196093	L105993	-	AATTGATTGGTTTTAATCAATTTTCTTGATCTGCCAACGACTTTGCTGTAGACAACTTCAGACCTCTCTCGAATCTCTCACACATTAAATTATATTCTTATAA
11	11830873	11830976	L55235	-	CCAGATGGTTCGTATCTTTCATTGATGATCATACTTGGGTCTGATGGGTTTACCTAATAAAAGAAAATTCTGAAGTTGGTCTCATTTTTAAAAGATTTTATAA
11	12006035	12006138	L16613	-	TCATGATGCTCTTTCACTCATTTATAGGCATAATGTTAAATCACGATATTTTGTCAACTTTTGTAACATTACAAAGTTTATGGTGACTTTTCACTTATTATAA
11	12154495	12154598	L181082	-	TGCCCCCCTATGCATATTGCCATGATGATGCTGAAACTCTTGGTTGTAATCCTTTTTTTATATTTTATTTTTCTCTTTTCCATTGCTAATGGCATTATTATAA
11	12368401	12368504	L206306	-	GCTTAGTCCAAAGATGACGCTCACTTATCTCTATGCAATCTTGTGTAATTACCAAAACATTTTATGTAAAAAAGTGAACTAAAAACTCATCCAACCTTTATAA
11	12529123	12529226	L100301	-	AAGTAATTTATCTGCAGAATTGCCCAATGTATGAAACGAGGCACCAACCATTTTAAGCTGACTGTGGACATTTGGAGGTCGAGAAAAATCTGTTCATTTATAA
11	15730717	15730820	L12727	+	TTATAAGGGAGAAGATAGTGCTTTTGGACTTGAGGAAGTACTCAATGATGGTGAATAGAGCTTTACGATGGATCAAGAGAGTCCAAACAAAGAGGATTAGAGA
11	16067874	16067977	L7901	-	CCATTAATTAACAATTTAAATTTTTATCTAATCAATTTGCCATTCCTATAAATTCTCGCATACATAAAACAAAATTTTAATTTCAATTTTCAATCCTTTATAA
11	16271148	16271251	L106435	-	AAGCTTAGCTGATAGGCAGCCTTAGTGGATAGCAACTGCAGCTGGGACATGCCTTATAGGAAATATTGGTCTAGCTGAGTGATTGTAACAGTATGAGTTATAA
11	16419605	16419708	L35633	+	TTATAAGTGTGTAATGCAAGTTCCTTCTTAAGTAGAACCATCATTTTGCAATCATACTTCCAAAAATCCAAGTCTTCACAAAACAAATGCATGCTCTCACTCA
11	16437965	16438068	L252273	+	TTATAAAGTAAATATGTATAATTTCTCTAAGCTACAATGTTTAATATGTTCTTAATATCGAGAAGTTATTGAAATAATCTTAGAATTACTAATTTTTTTAAGT
11	16628193	16628296	L145012	-	TAGCATATATTTCATACTACATGTGTTTGAATATGACTAACAAGAAAAGTGAGTAATTAATCCCTACATCTTCACTATATGAGATCCTGAAGGCTTGTTATAA
11	16628460	16628563	L190266	-	ATTTCTTTTTCTTTTTTTAAGTTGCATTGACAAAGATGTGTTTACGATTGACCTATTATATTGCTTTTGTAGCTAATATAATTGTGAATACATGCACTTATAA
11	16836476	16836579	L122770	+	TTATAACAATTTTCCAAATTCATAATTAATTCAATTTTTTTTACTTACAAGTATTTTGGGAATTAAAAATATTAATTTATTTAACAAAATAATCTATGGTACC
11	17287371	17287474	L225973	-	GTCAGTGTTTGGATGTAAACAAAAAGAAAATGTTTTTGATAATATATTACATTAAAATAAAAGTGCTTTCAGTATAGATAAATTACCAAAAAGGACATTATAA
11	17315083	17315186	L68003	+	TTATAACCAAACATAGGATATGGTATGATATGGTATTCACTCTTTTATCTTATCCTATATTATACCCAACAACCCAAACATGGTCTTAGGGTGTACTTGTCAC
11	17377413	17377516	L154846	+	TTATAAAGGGTACCACACTATGATCTATGCTACAAGTTAGGTTTGAACCTTGCCTATTGAGTGGTAAAAAACTTTTAAGGTTCAATGAATTCATCATATTAAT
11	17378877	17378980	L96647	-	AATCACAAATATTAGTATAAAACAATTCAAGTGGCATGATTCCATATAATGAAAAGCTATATATTAAATTCTCTAATTTTCCATGCTAACTTGATAATTATAA
11	17479738	17479841	L10284	+	TTATAAAAAAAATTGAAATTGATATAAATTAAGTCATTAAATTACTTTAAGTTATTAAATTGATTTACTAAGTACCCTTTAAGAATTGGTTTGATATAACTTT
11	18403364	18403467	L140961	-	CAACCTGATTACATATTCTGGTTAACTGTACCTATAACCAAAGCAAAAGCTTGAAGCTGTATTCTCAATGGATCATTCACCGACTAAAAAAAGATGCTTATAA
11	18685539	18685642	L106606	-	ATTGTATACTAACCATATATTGCATACTTTTAGAGCTAGCCAAACAAATTATTTTCAAAAAATATTAACTTAAATCTGAATATGACAACATCAACCCTTATAA
11	18721806	18721909	L11661	+	TTATAATATGCAAGAAAATTCAAGTACCTAAATATAAAATTTTCATCTATTATTTGACATTTGAGAATGATTTAAAATTGATAATACTTAAAAAGAGGTTTAG
11	18761434	18761537	L31693	+	TTATAAGATGGTATAAAATCCTATTGTTCTAGCTATAAAAAATTCTTTAGTTTCTTTCATTGAAGCTTCTTCATCTTCATCAAGATTTTTTGGTGTATCGTTC
11	18823402	18823505	L129116	-	AATCAGTTTACTAATACAAAAGAACCCTCTTTAAGTCAAAGAATAATATTCAAATGGGAAAAAGTAAATTTTGCCTCATTAATTCGAAAATATATATTTATAA
11	18841823	18841926	L89286	-	CAAGTAAGAACGATATTTATGTAACTGCACCCAACATTATGTCCCTACCTATCTTGTTCACGTGCTACTTTGCACGTGGACCAAACCTAGTAGTTATTTATAA
11	19000217	19000320	L76724	-	TTCTTAACCATTTTTCATCATTATATCGTTATTGGCTCTCTACTTATCTCTTTACCAATAGTTCTTCATCATCATCATCTTCTACTTGTTATTATTATTATAA
11	19169131	19169234	L122027	-	TTTTTCCTTCCCTAATATTTTCCGAGAACCAAACATATCCTAAGTCCTTGCCTAAAGTATGGAATGTCTTTGGCTCAAAAGCATATAATATATTTACTTATAA
11	19175489	19175592	L144272	-	ACTGGAAAATAGGATTAATTTAAAAGAGATGCCATGAACTCATGTGCTACTAATAATTTCTTTATTACAGCAAGTAAATATATTTATGAACTGAATTTTATAA
11	19532880	19532983	L54398	-	ATATTTGAAATAATCACCCATATCATCCAAGAATGATTTTAAGTGATCTTTTAGATTTTTAAAAATGATTTTCAAAAGTTTATCAACTGCCTAAATTTTATAA
11	19918853	19918956	L3993	+	TTATAAAGCAATGAGGTGCTTGGCAAAACCCGCATGTGTGCACACCCTCAAGCTTCTTCCTAGCTTTCAAGTGTTCCACTATCTTCAAGTTTGCTTTAATAAA
11	19932323	19932426	L150052	-	TATATTAAAATCAAATTTATATAAGAATAAAATCCTTACTTTTTAGTTATTTAATATCATAAAAATTAGAATTCTAAATCAACTTTATTTAATTCATTTATAA
11	19932712	19932815	L130528	-	GGTGAATAAAATTAATTGGTTATTCGTGGAATATAATTAAATTATTAATAAATGTACTTTCCCAAACTTTCCCTTTTTACAAAAATATTAAAGTACATTATAA
11	19952978	19953081	L331680	-	TACTATCATTATATAATTATCACAATAAATATAGATATCATTATCTAGTATGATAAAGATAAATGAAATAAATGAGATCTAAAAAAGAAATGTAAAATTATAA
12	256724	256827	L64399	+	TTATAAAGAGTTTCTATTTAGTGAATATAAATATCCACAAATAAGAGATTATATTATATTTGAATAAGAGATAGTGGTGGAAGACAATAAAAATTTAGTTTTC
12	707860	707963	L9403	+	TTATAAATATTATGAAAACATTCAATTGAGTTCATGCTAGATTCGGGTTGTTCAAGCTTTAATTCGAACCCAACCCAAATTGAATTTAGCTTCAAAAAACCTA
12	1081546	1081649	L78796	+	TTATAACCCACATATGCCGTCAAGTCGATGATAGTATACAACATAGCAGATTTTTGAGTGAATTCCGGATGAGTGGTCTGCCTCTGCTCAGTTTTCAGTTGGA
12	1153391	1153494	L52677	+	TTATAAAACATTAGAAAACAGTTTTAAAAAACTATTTTTAATAATTGTTTTAGAAAATAATTATCATACAGACCCTTATTCCTTATTCCCGTAAAAAAACAAA
12	1183883	1183986	L132682	+	TTATAATGGATAATACGAAATTGATTTTTAAATTTGGTCCTTTATTCAAATGTATGGGTTTTGGATTTCATTATTTTTCTATTTTTGAAGGGGTCTCTACATT
12	1414430	1414533	L81809	+	TTATAATGAATATATTTTTGGTGGTGGTTGCCCAGGTCAAGGCTGTGATATTGATTCTCATTAATCTCGAGGGCAAAAGGGTCTCGGAAGAAGTCTCCATTTG
12	1414584	1414687	L81810	-	GGTCTCAAAAAGGTTCATGGTGGAACTTGGAAGGCAAAAAAGAAAATTATGTGACTGATCTTTTTGAAACTGTAGAAGTATTGCCTTCCACAAACTGTTATAA
12	1849467	1849570	L126503	+	TTATAAGACTTAATTTATACGTAACATTTACGAGTAATGAAGGAAAATTAAAATATATAACTTATGCAATTATATGAATGCATTCAAGTTGGTAACCCATCGC
12	1997761	1997864	L16295	-	GAAAAATTAAAGAACAACTACAATACCCAAAAGGTTTAATAGGAATGATTTTTTATTTAAATGAAAATTAATTTTAATAGGAAAATTGTTACTAAGGTTATAA
12	2310002	2310105	L48846	+	TTATAATGGAATAATGAAAATGCCACTTTCTTTGTTTTTTATGATATGGTTGAGATGTTTCATAGGGTTTATCAATGGATATAAAGTCTTAAAGATTGGATTT
12	2944350	2944453	L133591	+	TTATAAACTAAATCAAAGTCTAATTTTTTAGAAACTTCCCAATTCAAGTGTACTTTTCCAACATTGTTGAACAAAGAGTTCAAAAAGGCATTGGGAGAAGATG
12	3159339	3159442	L101295	+	TTATAAAGGTTGCTGCTATTTTCTTATTTCAAAATAGAAAAAATAGAAAATATATTCAAATGCCACTAAGTTAATTGATATTTAGAAAAAAAAATTAAAATTA
12	3164607	3164710	L47002	-	TAGTGGTTAAACTTGAAGAGAGTAAATGTAAGTTTTTGTAAACTAAACTACTATAAAAATCTTAAATTTGCAATTTCTTTTCTCTTTTGTATTTAATTTATAA
12	3219969	3220072	L193870	-	AATATAATAAGAAAACTTCCAATTTATGACTTAATTTTGATCTATTTACTCAAAATTAAATTTTAAATGAGTTAAATATGAGTTAAATAAATTAGAGTTATAA
12	3931491	3931594	L141675	-	GTTGAATATTCTGATAAAATATCTGGGGAAAAATGGTTTAAATTAATGATGCCTTTGTGTCCATCATAGCTAATGTAACCATTCAATGCTGAATTATTTATAA
12	3945171	3945274	L21031	-	AAATCCACACGAATGGGGCGATCATCAAGAACTGTTCCACTTATATATTTGACGGCATCTTCAGCATCATCTCTAGAGTAGTATCTGATAAACACAGTTATAA
12	4353081	4353184	L118996	-	GAAACACACGAATTAATTCATCTTTTTTAATCAATTAATTTATTATCAAATTGGATTTGATTTACACATAATTATGATAACTTATATCCAAATTTCTTTATAA
12	4703776	4703879	L34429	-	TCCATTTTTGCTCATTTCTATGGAATTAACATCTATCATTTAAGAGGTTTGTAGGACATTTTAAAAATTGAAATTTCCTAATATTTTGAAATATTTATTATAA
12	4757136	4757239	L128527	+	TTATAATAAATAATTTATGGTTATTTTTTGTATATACAATTAAAGATGAAAATATTGGTGGTTCGATTATATGGAAATATTGAAAATGTTGGATAGAAATTTA
12	5221523	5221626	L22492	+	TTATAAGGTCATTTGGCATGTGTTTAAATAGTTCAATATTGGGAAAAGGGCTATTGATCCTGATACTCTTGCACATGTGTTAAAGTGACAGACATGTATTGAT
12	5548439	5548542	L4091	+	TTATAATGTATATGGGAAAGCAACAAGTCCTCATTATTTGGGTTGATTCTTGTTGTGCAAGTGGAAGTTTTAATATAAATAATGTTGGTTCAAGAATACAAAA
12	5622123	5622226	L138532	-	AGTGGGGTTCTCCAGGACCATGCTTTTCCTTTTGAGAAAACAACCCAAGATAGAGATAGACAATCAAGGAAGCGTCGGTAACTAGGGTTGACTCGTCTTATAA
12	5977257	5977360	L137467	-	AACATATCACATATACTTGTAGTTATACCATATTTTAACAATATTTAATACATTTTTTCTTTTTCTTTTTTTCCAATATTTCTACACCATCTTCTCATTATAA
12	6125901	6126004	L72557	-	ATCATGACTTGAAAGAGCTAGATAAGACATGTTATTCATGTGGCATTGAATTGATTCCTAAACCAAGGGATCTCAATTTTTTTCCATGCCCTTTTCTTTATAA
12	6247255	6247358	L120638	+	TTATAAGAGATATTCTACTAGGTTGGTATGACTCTTTTGTTAGAAAAAAGTGGAAAAAAGTTTGGGGAGTAGTACCTTATGCATGGACAATTTGGACGGAGAG
12	6247350	6247453	L47253	-	ACGGAGAGAAATAGAAGATCTTTTCAAAATGAGGAGCTCTTTGTTTAAAGACTGAAAATCCTGTTTTTATGTAACTTGTTATCTTGGACCAAACTGTTTATAA
12	6618261	6618364	L151874	-	GGCACAAAAATTGTTGGAGGCTTTAAGTTGTACAAACCACGAGTTGCAACATACATCGGTAGCCCACCCTGCATCAGTAGATAATGGCAAAAGCTCGTTATAA
12	7128866	7128969	L141945	-	AAATTTGAGGAAGTAAAAATTTTTTGTTATCTCAATTTTTTAAATAAAATTTAAAATCATTACCTTTTAGATGTAAGCCTCTAAAAATTCTTGTATGTTATAA
12	7147727	7147830	L51084	-	TTTTGAATTTAATGAACCCTAAAAAGGATTTATTGAAATTCAAATCAGAAATTAATGAATTTAACCATTATTCTTCCTAAGTATAAGGCATTCATTATTATAA
12	7153937	7154040	L101378	-	CTTCCCAAAAAGAATTGAAGCAACTAAAATTTGAAGTGTTGCATCCCTATTAACATTAATAATTTCATATCCAAACATTTTGATTATTTTAATATTATTATAA
12	7725692	7725795	L5590	+	TTATAAACTCACTACTCAATTCAAATCCCCCACTTCTCTATCAATCACTCCACATGTGTCCATGTGAATTTTGGCAGTTAAATTAATCTTATCCCTCAGGAAT
12	8742072	8742175	L27926	+	TTATAATTAAAATCCCTAACATTTTGAGTCATCTTCCCTCTTAGACTTGCCACATAAGATATCAGAATATTAATTTATGAGGATTAAAATTCTTGAATAAGAA
12	8910846	8910949	L56726	+	TTATAATTTGATAATATATTGATTATTTCAATTGATAGGAGATGGATACTATTTAATCATATGATTTGAGATGCCGATCGATTTTGAAATGGATTGATTTAGC
12	8911130	8911233	L59530	-	TTACCAAGGTACCTTTGTTGAAATCGATTTATTATTTGCTCGAATTATATTTTGAGTAATTAATTTTTATTTATGAGATGTTTTTACGTGCCATATGTTATAA
12	8999668	8999771	L192611	+	TTATAATAAAATAAATAATACAGGATTCAAACCTGAGTCTTCCCCATGTAAGGAGTCTCTTATTACCACTAGAGTACCAATACTTAATGTGACATGAATACCG
12	9107677	9107780	L218367	+	TTATAACGGTCCAACCTTAAGTTTAAGATAACCAACCCTAGTTAAGTGAGTATAAATATTCATTTCAATAAATTAAGGCATATTTGTTGAAAAACCTAATTCA
12	9374394	9374497	L240209	+	TTATAATTTAAGATTATTCCTTTTTTATTTCATTCTATGATATGAGAAGTTTAAGTAAATAAAAGGTAAATTTAAATGTGATAAATTATTTAAAATTTTATTT
12	9446236	9446339	L120863	+	TTATAATGAAATTCACACCCTAAAACAAAATTCTACTTGCATTTATCAGTGATGAATAAGTGGTAAGAATTAAAGTTTTTTTAAAAGAAATTAAATAAAAATA
12	9761892	9761995	L113946	-	CAACAAGCCTTCATTCAACTGGATGTCTACCCCTTTTCCTCACATCTCTATCTACTAAGTGTAGCCTTCTTGAACCCATCATAATTTGAATTTTTCTTTATAA
12	11763732	11763835	L57029	+	TTATAAGGGAGAAAAGGTTATGAGATGAAGATGGGATAGTAAAGGCTACGCACGGTGGACAGAGATAAGAAAATGAATAAGAGGCGCCTGGTAGAGTGATTAG
12	11765674	11765777	L152577	+	TTATAAAAAATATCATTAGTGCTATAAAGTAAGGAGTTTGTTACAAAACTCTATTAGGGTGGATGATCATATGATTTTTGGTATGTCTCAAATGTTGTAAATC
12	11765871	11765974	L81911	-	GTTAGCACAAGCCAAGATCAAGTAGAATAGTAAGAAGACTTATTAATTATGTCAAATTTCATAAGAACTCTCTTATCAAATTTCATGATAAGGTGCATTATAA
12	11798971	11799074	L167367	+	TTATAACTCTGATTTGGCCTCTCACTTTCCCTAATCTTTTAGCTTTGATATTGCTTGTTGGAACCCACACAATTATTAATATTTATACTAAAGTATTACTTAT
12	11935257	11935360	L15706	+	TTATAAAGAATGTACCAAATTTTGTAAATGATGTACCAAGGGTTTCAAAGTGCATCCGAGATGGGGATCGACCTCCAATCACTTTCTTATGGGTTCCGAAATG
12	11935424	11935527	L144965	+	TTATAAAGGATGTACCGAATTTTTCAAAGGGTGTACCAGGGGTTCCAAAGTGCATCCTGAGCTGGGGATCGACCTCCTATCACTTCCTTATAGGTTCCAAAAT
12	12066262	12066365	L253807	-	TATATATATAGGCAATAAATTATATAAAGTTTCTTTAACCTAAAACTTCCCACTCAATGAAATAATATAGTACAACTAGCATGTGTTGACAATATATTTATAA
12	12111117	12111220	L78809	-	AAATTATTTTATTTCTATCTGAAACATGCCAAAGTAGCATAACTAATTTGTCACCTCAAAACATAGCAAAAAATATAAATAGTACAATAGAGGGCTATTATAA
12	12364099	12364202	L118258	+	TTATAATTAGTCATCCATGCTAGTCTTCTTCAAACACGTTGAGGCCTTTGTGACTTAGTTGCAAGTGGGTTTTGATCAACTATTGGAACATTTTGAGTGACTT
12	12427772	12427875	L7726	+	TTATAAAATACAACATTTCAATTTCATAAACATAATACAACAAACACATTATTAACGCAAGTATATTTCACATGGTTGTGTTCGATTTCCAAAAATCATTTTC
12	12689921	12690024	L95923	-	CCACATCTAATTTATGTGCATGTTAGCGTCTACCTACAATTCAATCATGATAGCAATATGATGTACAAGTAGTTCTTTCAACTCTCCAAATTTATAGTTATAA
12	13213114	13213217	L86689	+	TTATAAAACTAAACATTGGATTTTGAAAGCATAAAATTATCTCGACAAACTAATGGAAACTAAGCCTAAAAAAATTTACTAATCTCTAATTAATAAACTAACA	NH:i:2
12	13280591	13280694	L86689	+	TTATAAAACTAAACATTGGATTTTGAAAGCATAAAATTATCTCGACAAACTAATGGAAACTAAGCCTAAAAAAATTTACTAATCTCTAATTAATAAACTAACA	NH:i:2
12	13547933	13548036	L177194	+	TTATAAAAGAAAAATGTTCTTGCCTCTCATCATTTATTTAATTAAATTATTACAAAATTAACCCTTATTTACAATATTCACAGTTAACAAAATAAGAACTCTT
12	14972359	14972462	L82826	+	TTATAACAAATAATAATGATAATAATAGTATCATTTTTGAGCAATTATTGTTTCTATTCAAAGTTTTTGTGTTTCTTTGGTCTAAATTGCTGGTTATTAACTA
12	15034894	15034997	L210582	+	TTATAAACTCACCACATTGAATGGGTCTATTTTTCTTTTCTTGACAAACTTTGGAATTAAGGCATTTTAGAATTTCAATTAGGAACTTCATCCATTTTGTTTC
12	15137439	15137542	L212441	+	TTATAAACAATTTAATATATTTCATTTATGAAAGATCATCAATTCATTCTAGAAAGACCTTTGTATTAGATCATTAGCAAGATCCACAAACAAAATTATCTTT
12	15139812	15139915	L85091	-	TGAATTTGAGTCATGTTATCTAGCCTATTGGATTCTAATTAATTAATTAACCCTATTGAGTTTCAATTAAGTAATTAGCTCAATCCATAAAGATCATTTATAA
12	15155285	15155388	L70639	+	TTATAACCTTTTTGAGTAAATGAATAACCCACAAAATTGCACTTAATTGCTCTTGGAACTAGTTTCCCTTTGTTATGAGTGTGGATGTGGACAAAAGAAACAC
12	15630252	15630355	L169151	-	CGATTTTAAAATAAATTATTATATACTTAAATGAAAATATGATAAATTTTAAACTTAAATTGAACTTGTATACACTTGATATTATCTATCACTTACATTATAA
12	15739478	15739581	L42316	+	TTATAATTAAGTTAAATTAAATTCTATTTAGATTTAAGCGAAAAAACAAAAAACACCTAAATGTTTCTCCTTTTGTGTTTGGTATTTAGGAGGATTATTAAAA
12	16371855	16371958	L22613	-	CTACACATAACTATATTTTCATAAATTTTCTTACTACAAAAACGAACTTCATATTAAATAAGACTTTATCTTAATTTATTAATGAATTTAATAACTTTTATAA
12	16419337	16419440	L127866	-	TCAACTTCATCTTATGGTTCCTTATAGCCTTTCTCCCAAATATTTTGAGAACCAAGCAAAACTTTCACTTATATTCAAGTATTATACAACTCCATATTTATAA
12	16460918	16461021	L5341	+	TTATAACAAAATTTAACTGTTTTCAACTTTTTTAGTGTAGTGTTCTAAGTAAAAATTGAAAATTGGAAAATTACTTACGTAATACTTATATGGAGAATAAGCC
12	16558956	16559059	L93537	-	ATAGAAGCAAACCCTATTCGTCTCAATTACGTCTAATTCACCAAATGGGGATGTGTTGGAAATTATTTTTACATATTTGACTTGATCGAACAATTATTTATAA
12	16571016	16571119	L222664	-	TACTATCCATTGTATGTAGTCTCCTCATGAATTAGCGTCCATAATTTGACAAAGTGAATGCTATCGATCTCTTAAGATTACATCTACCATCCTTGAGTTATAA
12	16777471	16777573	L91831	+	TTATAAGCTAAGGCAATTGAATATCAAGTAGTCGACTAAAACGGACGAGAATAGTAGAAATATTTTGATGAAGCATATGTAAGACGAAAACTATCTCAACTGT
12	17591301	17591404	L113783	+	TTATAATTTAGTAGATTTAATTTTTCAAAAATTGATTTAGTTGAGATATAATTGACAAATGGAAGGGATTAAATTAATGTAATTAAGAAGGGCTAAAAATTTA
12	17595337	17595440	L11413	+	TTATAAATGGCTTTTCAACATGTCTCAGTAGTCTTGGAGGACAAAAAGCTGATGTCATGGCTTTGCTGGTTCAATCTAGATATTTTTCTACTTGTTCTTTTTG
12	18792484	18792587	L13065	+	TTATAATAGTTGCACTTTGTTCAACATAACGACAACTAAATGGGGTCAGATGCAGAGGACAATAGGAAGAAACATTTTAGAAAGGAGACAAATGAAAGAACCA
12	18800849	18800951	L136854	-	GCAACAAATGGTGGACAAACATTGATCAGCCAACTTTTCCGCTATTTTTCAGAACTTTTGTCAATATTGGTATTTATTATTTCTTTCGCCAATTTTTTTATAA
12	18803412	18803515	L54199	+	TTATAATGCTCCCTCTCATGTGTGGCCCCATACCCATACATGTAGAGAAAAATAGGCCTATAGGCAAACAAACCACGAATAGCCTCTTCCATGTGAGCTTAAT
12	19065443	19065546	L241363	-	GTTACCTTATTGTCTTTGTCTTTACTCACACTTTTATCTAACATATATTAAAAATTGGGTGTAAATTATCATTAGTGATTAAGTTTAATTATTTAGTTTATAA
12	19430360	19430463	L253591	-	TTCAATCTAAAAACCTTGTTCATTTTCTCCTATGCAACCTTGTATAATTACCAAAACGTCTTTATGCAAAAGAATGAACTTAGAGCCAATCCAACCCTTATAA
12	19711822	19711925	L131651	+	TTATAATTTAGGTTACAAATAATAATTTTTCTATATTTTAATATTTTTTTTAAAGATGATGAGATAACATCCGTAAAGACGTTATATTTTTATGTTTTTAAAA
12	19867588	19867691	L183756	+	TTATAAGGCACTAAAATGAATTCCATGATTAAGATTTTGTTACATGGTCACATGTTTTGGTTTGGATCCAAATACCCATTGGGACCCAAAACCTTAATTTGGG
12	19968731	19968834	L46089	+	TTATAAAATTATTTATCTATTTGTATCCAAAATTGGGATGTTCGATAAAAACTTAATGACTTAAGTTAACTTTAACTTAAAAATATGCTTAAATTATTGATTT
12	19972651	19972754	L40563	+	TTATAAATAAAGTGAAACAAAAAACAATTTTTAGAGAACAAACAAAAGTTATTTTCATAAATTTTAAAAAGTAAAAGAAAAAAGTGGGTTTGTTTGAGCATAT
12	20041191	20041294	L3226	+	TTATAAAATAGAAGCTCTCTCGAAATAATTCAAGTTTTGTACGTTTACTAGTAAAAAATAGTACAATAAAAGATAGTAAGTATATTATTAAAAGGTAAAACTT
12	20184647	20184750	L2461	-	TTAAATGACATGAATTTCTCTGTGTGACTCTGAATTGGTGGCTACATTTTTAGATGCAGAATCTCATGAAGGAAACAAAAATGATTTCTAGGTTGACTTATAA
12	20438974	20439077	L246132	-	GTCAAATTAAGTTTGTTATACATTGTTGATTGTTAATTATCTAACAACATAGACTTTTAAGTTAATTGGTAACTTAATCTAGTATTAAAGTTATGTTTTATAA
12	20548981	20549084	L11328	+	TTATAATTTAATATGATATCAAATTTTTGATTCTTAAAGATTGGTATACTAGAAATGTATTTATGAGATAGGTCACCCATAATTTTAGGCAAATGTAAATTTG
12	20549073	20549176	L61816	-	ATGTAAATTTGTAAAATTAATTTTTGAAAGGGCAGTGATTTGAATGTAAATATTTGGAGGGGTGGCTTTTGTTGAAGGAAAAAGAGAATCTATAAATTTATAA
12	21006805	21006908	L23482	-	TAAAATAAAACTAAAACATTTTTTTTTCCTTTAAAATAAAATTTTGGCCTAACTAATCGTAAGAGTCCATTAATTTTAAAATATCTTTAACAAAATATTATAA
12	21011845	21011948	L81939	+	TTATAAGTCACTTTTAAGTTATTAAGTTGTTTGCCAAACACCCTACTAAGTTATTTAATTAATTCACCTTCTTTTAAGAACTTAGAACTAATGATGGAAAAAT
12	21530515	21530618	L41799	-	TGGAACCTATTCCCTTGCGCTCTATCCCATCCTTCAGTTTTGAACTCGCAATTCAATTCCTTTTTCAATTTTCCTTACATGATCTTTTCTACACGTTTTATAA
12	21722387	21722490	L140344	-	TTCCTAGACTCACTCCAAACAAGTCTCCAAAGGCTCTCTAAAACAAATTGCCAAAAGGTCTTCTCTATTTTGAAAGGAGGCTTATTTATAGATCAGATTATAA
12	22051971	22052074	L137172	-	CGCTCACACACAAAGATAAAGGCATCACAAGTCAAGCATATTTCAACAAATGGCAGTGCATGACATTTGGAAGCTTTTATGCCAAATAGGAAATCTTTTATAA
12	22191876	22191979	L28909	+	TTATAAAGCAATGTAATTGTGAAGGTCCATTGAAGAGGTCATCCAGGACTAGCCATGGTCCTCGATGGTTTGGAGTCGGCAGAGGCCTGCATCTCCCATGCTT
12	23312093	23312196	L4873	-	TTTGAACCATTTCATGTGACTCACATGTTATTTTGAAAGAAAACCTAAAATATCTAGATTTCATGTTCGGATCTTATTACTATATAACCCAAATGAGTTATAA
12	23740177	23740280	L108508	-	TTTTCAAAATAATAAAACCAAATAAGCAGGTACCATGGCAAGATCTCCAAATTCCTTAAAAGAACAAACATGGAAAATCCAGGTCCTACAAAATTGTTTATAA
12	23935061	23935164	L29618	+	TTATAAAACCATTAATTTTATTTACTTATAGGTGGTTGCATTTGGTAAGTATTCACTTAAAAAGGACACCTGTTAATTCTATTACTGAGTACAGGCGGGAATG
12	23987993	23988096	L43625	-	ATAAAAATAAAATGATGTCAAGACAAATTAGGAAGAAGAAGCTTTATTTTTCAAGATTGATGTACTATGTTTTAATTTTTTCTTCATTTTTAATATTTTATAA
12	24469980	24470083	L71836	+	TTATAACGCCTCGTTGGCCAAGGCATGCACCTTGTTGGAGAGGTGCACCTTGTCTACTTTACTTTTACTTTTTAAATACTTTAATCCTGCTAATTGTATATTG
13	187177	187280	L219743	-	CAAACATTTTTATGATGTTAATATTAGTACACATTGTTAAATTCTTTTCTTTAAAAATCTAATCTTACATGGGCATTATCATTTTTCAAAATTTCATTTATAA
13	709908	710011	L284927	-	TTGTGAAAGTTGCTGTTAATAAGAAACTCCCAGGATGTGTGTGGAACTGTATCCATGAGCTTTGGAGGAATCAATCCTGACTTTTTGCACATATGCATTATAA
13	827547	827650	L285688	-	TCATACCACAAATGATGAAAATACATGTTGTCCTGACTCAGTCTCTCACCAGCATCATATTGACTTGTATCTTGTTTTTGATCTGTAATGAACTCTATTATAA
13	1789884	1789986	L168746	+	TTATAATTTAGCACAATTAATAATAATTTAAAGTCGATCAATTTCTTTATTATTCATTTGTGATAGTTTTGTAAGGAAATGTTTGGTTTTGGGGAATGTGAGG
13	1983380	1983483	L213301	-	GCAGTGTGGACATTGTCAGAGAAGTGTGTAAACCATGTGCCAGAATGGGAGGCTTTTTAATCATGAAGATAGCCCAGGGCAAGACTAATAGATAGCATTATAA
13	2578951	2579054	L121970	+	TTATAAGAAGGTGATGTAATTGGATTCACTATGTTCACCAGGCAGGATGTGTTCAACTATGATAAGAATTCTCAATTCTATCATGATGTAATTTTTGTTTGTG
13	2594809	2594912	L137531	+	TTATAATTGGTAAGGGAAAAGGACAATTCCAAATTTACCCAACATTTAATAAACCCATGGACCAAAAATTGCAAATTTGTGTCATATAAGATACAAGATAACT
13	2603398	2603501	L27615	+	TTATAATAATGGTAATCAGAATACTATTTCAATGGGTGCTTACTTTAATAAGGCAACTTCCAATTTTGGCTCAATAAGTCATACCTTCAACCAGGAAACCGGC
13	2605217	2605320	L37847	-	AAAGGATGGAGCTGCAGGACCAATCTTGAAATAAGGACTCTGTCTCTTCCAAAGTCATAAGGTAGGTTAACACCAGACCTATGCACAGCATATGTTTTTATAA
13	2825928	2826031	L313805	+	TTATAATATAGACAGTGGTAGCAAATGCATGAGACCATTATTGAAGCGAAAGTGAAGCATGAGAAAGTAATGAGAGCCCTATTTCGACAATGTCTTGATGACG
13	3201205	3201308	L2865	+	TTATAAATTCATTCTCCAGAATGTGCTACATACATGGTATTTGATTATGTTGCCATTCTAATGTTACCATTGATTGTGGTGATGGCTTTATGTTTTTTATCAG
13	3201316	3201419	L2864	-	TTTTGTTAAATGGTATGAAAACAATCTAAAATGTTTCATGAACATGGGGGTATCCAATGCCCTGTTAAGTTCTACATTCACCATCATGTTGTGTGGATTATAA
13	3708874	3708977	L99314	+	TTATAAAGCCTTATTTGTTAATAACCATAAAGCAATGTGATGCTACCTGAAGCCGCCTGGAACTTTCCCTTGCTGCAACTGCCATTTCACGTGCGCCAACTTC
13	3904658	3904761	L157962	+	TTATAAACTTATATTATATAGATAGAAGTTATATAAATATTATTATTCATAACTTGAAGTTAAGAAAATGAGAAAATTAATATTTTTTGTAATCAAAGGTTAT
13	4526730	4526833	L240817	+	TTATAAATTCTACGTTGTTGCAAGATTCACAATTGTGCCCCAACCCCATCACAATAGAAGCAATATACAACAAAACCCTAATAAAATAATACTCTTAGAATCA
13	4526941	4527044	L162661	+	TTATAAATTAAAAAACAAGGGATGTGTTCAAAAGTTAATACACTAAAGTTTAAGACACTTTAAAAAATAAGAGGTTGATGTGAATTGTAGAAGATAAAATGAT
13	4584426	4584529	L219385	-	TTTAATCTACTTAATAACTTAATTTAAGTTATTAAGTTATATTAAGTCATTAATTTGATTTACCTAATGTCCTCTAACTCTTAAAAATAAATTTAAATTATAA
13	4925925	4926028	L29787	+	TTATAAGTATTTTCAAATATTGATCAGGTCAAGGCAACGCTTTTCTTACTGTCTCATGTTTTCTTACAAAAGAATGAAGTTATTATATATGTTATTTTTGTCT
13	4926427	4926530	L104503	-	TTTTAGTGAATAACATGATACTGCTAAGAGCATTAGGAATTTAGGCCTATTAAAGAACTTTGTGAATGACATAATACTGTTAAGAGCATTAGGCCTATTATAA
13	5057629	5057732	L52771	-	ATTTTAATTTTTTAGTTTAATTTTTAATAAGTATACTATTAGTATGGAAGATGATGAAGCGAGATATTCATTGTACTTTATTTTTAGGAGACCAAATTTATAA
13	5694770	5694873	L22088	+	TTATAAATCTAGGGTTTTTGCTGAATGATGGTCAGTTCCTTAATCACAATCCCTAACTTCCTAAACCAATGCTTGGATTGGGCCAGAGTGTACCCTAATACTC
13	5742296	5742399	L23312	+	TTATAAACACCAAGGTCCTATCTACACATCAGAGTCCATCTGTGCAGTTAACACCCTTTAAACTCCAGCCCTTAAACTTACCACCTAGCAAAAATTCGTTCAT
13	5830774	5830877	L33536	+	TTATAATTAGCGAAACTCACTATATATAATAGACTTACTATTCTAGTCGAAGTTCATAATACTAATAATTACATGAAATTTGAATTATGATAGTGTTCGTAAC
13	6046231	6046334	L52834	+	TTATAAATTAGAGTCAATCAACACTCAGCAGTTAATTTCCACTACATGATATTTACATCTCTTGGTTTTTGCAACTAACCACTAAGAGTATCAGATGCACCGT
13	6291541	6291644	L282224	-	AACCAATTGGAAACTAGGTTTCAACCAATTGGGAATCGGGTTTTGGCTAATTAGGAATCGGGTTTTGATTGGCTACGCTTTCCAAATTTAGGTCTAATTATAA
13	7136189	7136292	L152407	-	TTAATTTCAATTTTTGGGTAAGAATTTCTAAAAAAGAATTGACTTAGAATTTGTTGGAAATATAAAAGAGCATTTTTGTTATTGGGCATTTGTTAATTTATAA
13	7647916	7648019	L91700	+	TTATAACTTGACTACTAAAATTTGATTTTGAAGTTAAGAATGAAAGTTGAGAAAGTCAAAGAGAAAAAAGAAAAGCACATTCTAAAATCAATTAAGAAAAAGC
13	7731717	7731820	L42514	+	TTATAAGATAGCTTATACATATTTATATATTTCCTTGTAGATCAACGGTTGCTAATTGTACAGCAAGGATGATGATGATGGTATTGATAATTAATAATAATTC
13	8407616	8407719	L142720	-	AATGGTAAACTTTTTATTTATCAAAATAAATTAAAATTATTAATTTCAATAAATTAGACGATGGTTTTGGAGTTCTAATTAAAAATAAATAAAATCATTATAA
13	8664046	8664149	L92101	-	GTTCGTAAAAGCCTTTCATTAGACAAAAGAAATGCTTGGATAAAAAAACACCTTGACTAGGAGTAGCATTGATATATTGCAATATACGTTGTGTTACTTATAA
13	9342512	9342615	L8173	+	TTATAACAAAATTACAATCAAACAGATAGGTGGATTTCATGGATATATTGGATATGTTGAAAAATATCTATGGATATTTTGATAAAAATATTGATGAGATAAA
13	9535442	9535545	L53803	+	TTATAAACAATATTTCCTCTTTCAAAGTAATATTTCACATCTAAAAAATGATGAGGATCCCAAACCACGAAATATGGTAGAATGTTGATACAAAAATGGTTGA
13	9535642	9535745	L111632	+	TTATAAATTAATGAACTTAAAGTATTAACAATCATTGGATACCAATGGATTATTATATAAAAGTGTATTTGAGATAAAACAAACATTATTGCTTAAAGTTTCC
13	10058624	10058727	L46822	-	CTCAAACATCACTTATCGCTTGAACTCATTATGGTATGAAACCATGTAACAAATTCAGTGAAGATGTTAGATTGGAATGCTAAGAGGCATTGGGCAATTATAA
13	10388631	10388734	L253	-	TCAAAATCAAGAATCAAAGATGGCTAAACTAGTATTAAAGTGGACTAATGTACACTAAACATGTAGGGAAATCAGAATTGGACAACAACACATGTAGTTATAA
13	10963996	10964099	L75417	-	AACGGGGATTTGGGGGACTTCTGGAAGGATTGAATGTTAGAGATGGTGTGTGTAGTATAAAATGGGGTTAGGGAGTTTGATTCAAAAACATTAAACATTATAA
13	11068276	11068379	L22254	+	TTATAAATTAAGTTCAGCAGAATCTGTTTTTTTGCTTCCTCATCATGAGCGCCTTTGCTCCAAACACCTTCCAATATGTGTTATGGACCGTCTTTAATCAGTT
13	11075241	11075344	L127003	+	TTATAAAATAAAAAAGACAAGATAGGTTTTCACACACAGAATGCTCATAAAGAATAAATGAAGATTTATTTTATCTGTTGTGCTATACAATTAGAATCCTCAT
13	14515546	14515649	L53528	-	CTGAAGTTATCTTGCAAGATGCAATTTTTGCATTGAAGTAGTCTCTTCAAGTGATTACTTTTTTCATAAATATAAGATATGATTTTCACACTTTTCCTTATAA
13	14780829	14780932	L98538	-	TTATCAAGTAAAGGATCATTTTAATAAATAATTATTTGATTTATGAAAAAATGCATGTATTTTAAAATATTTTAATATTGATGAAGATAAAACTAATTTATAA
13	15043447	15043550	L53079	-	TCATGAGTTTTGAGTTGTCAATGCAATCATCAATATGATTATGTTGTGTCTTGCAATGGGAGCAAAAACTTCTTTGTGATCAATGACAAACTCTTGCTTATAA
13	15695546	15695648	L101976	-	ATATTGTTGTTCACATAGATATAGCTGGTATTCAGTGTCTTAATAATTCAATTTCTAAAAAAGGTGGTTACTAAAGGCTAAATGGTCACAACATAAATTATAA
13	15709756	15709859	L189543	-	TATTGAGATTTGGAAGATATTTTTGGGAATTTCATGCAAATCTTATTTAGACACATTATGATACCAAATTTTGGGACATTTGCCCATAAATGCCTAATTATAA
13	15992342	15992445	L51268	-	GTAGATGAATTTTTTATTGCTCACATAATAAATGAGTATAAGGAAATATTTTTATATAAGACATCTCAAAAGACATCAATGTTAAGTAGTGTACAATTTATAA
13	16244110	16244213	L51865	+	TTATAATTTGTAGTCTTGGTTTAGGATGCATGGAGATATGGGCCTTATTTCTCTTGTTAGCTTTATTGATTGATTTCGTTCTAAGTGAGGTGAGGGCAGGTGA
13	16528327	16528430	L154257	+	TTATAAACATATGTATTAGAAAATTAAAAATTTTAGTTGGAGTTACAAATCAAGTTGTAAAGGGCATATTGAAAAGTTAACTTGAATTTGAGAAGTTTCCAAA
13	16636812	16636915	L67802	+	TTATAAATAAGATATTAGGTTAAGGATAAATATTGCATCAATCCTATGACTTGATGGTATTGAGTGGTGTTTATAGGTGGGGTCTCATTATTCAACGACATTG
13	17121479	17121582	L14500	-	AAATCATCTACTTGTAAGGAACCTAGGACTTGGATATTATGTGCAACTTCTAATCTACTCTACTCATGTACAATGCAAAAGATGCAGGCAAGAATGCTTATAA
13	17248097	17248200	L24242	+	TTATAAAGATAGCTTTCTCTCCATCAAGTAGTGCACGTCAAACTACAAGGGAGAGAAACCAAGTCTTCACTAATTTGTTTTCTCTGCAAGGAATTTCTTTTTC
13	17460315	17460418	L185499	-	TAAAAAAATTGAAATTAAAAAAGGTTGATAACTATGTTATTTTCATTTTTATTATGAAATTTAAAAATAAATGGTAAGGAAATTATGATTTTCATAATTATAA
13	17551001	17551104	L21281	-	ATCATTTGAATGAGAGATCCGGAATGGTGTGGCTCATTAGGCTTTCTCTCAAGGAGACTCTCTTTTGAAATCTTCCCAATCTCTTACCCTAAAAGGATTATAA
13	19797049	19797152	L252422	-	CTATTGTTGTATATGGAAAGAGAATGAAAATTGTAGCTTTAATTATTTATCGTACTATTGTGTAACAAAACCTAGGATTAAGGTTCTTCCTTTTGTATTATAA
13	22384505	22384608	L12216	-	ATGATATCATTATTCTCATGAGATTCCCAATGATCCAAAAATCTTTGAGATTGAGGACACATAGTCAAAACTTTTAAACTAAAAAGCTCGTTTAAATTTATAA
13	22384602	22384705	L143713	+	TTATAACATTAAGTTTTATGTTGAGTTTACCACAATCGGATACAAGTTCCTGACATTACAGTGCTTATCCCTATTAAATTTGATGCATTCTAATGAGTGAGAC
13	22464625	22464728	L189751	+	TTATAAGTATTAAACTTATGAATGTTGCATCGTAAAAACAAAAAATATTTGATATTATCTTAACTTAACTACTGAATTTAATTTAACTATATCATGACATCAA
13	23206902	23207005	L170253	+	TTATAAAGTCCAAAATATTAAGTGAAATAAAAGTAAAGAGAAATAGAGAATTGTTCTAAAATACGTGTCTCATGCATACATTAAAGGATGGAAAGACTTTTTA
13	23657174	23657277	L209000	-	CAGGATGAAAATCTATTTTCTTTTAAATCAAAATATTTATTGTTAGTTCATTTATTTAATAAATTTAAATTTCCAACAAAACTCCATTTTAATTCATTTATAA
13	23686757	23686860	L57346	+	TTATAAGGCTTATTTGTGGTTGATGAAGTAATGTATTGTTGTGATTTAAAATCTTAAATTATTCCAATATCTTTAAGTTATTATCCATGCATGTTTTTTTTTC
13	23686870	23686973	L57353	-	ACAGGGTTTTGTTTGTTGGAACAATTGAGAACTGACAATATTTTTGCTAAAATAATAATTTATTGCATTCTATTATTCAACATAATAACATACCTATTTATAA
13	24159428	24159531	L21543	-	TTCTTGATTAACCCATGAATGTTATGGTTTCACCTTTTCCTTTATACATCAAAAAGTATTATTGAAAAATTTTCTGGACATTTTGCTTTACAGAACTTTATAA
13	25855397	25855500	L180781	+	TTATAATGCTTGCAAAAATTATTAACTTAATTTATCAAATATAAAACTTAATATTTATTACTTAATAACTTAAGTTGACTTAAATTATACTTAAGTTGTTGAC
13	25865038	25865141	L125658	-	AATATTCTATAAAATATTAATAAAACTTTTCTAATATATAAAATATTATGTATAGAGAAACTTTTTTAATATATAAAACTTTTCAATATTCAATCTATTATAA
13	26089866	26089969	L277068	+	TTATAATATACTTCTAAGGCATTATTAATTAAAGACATTCTTGTTTATGTTTAAATATTAATTGATTCTTCCTAACATTTCTAATAAAAGTACATAGCACTAA
13	26155626	26155729	L13918	-	GTCTTTTGTATCAGAGAATTAGATGTACCATTCTATACACTTTTTCCTCCTTGTTATAGTTATTCTGCATGTGAGGTTTGATACTGCATCATGTTTCTTATAA
13	27226902	27227003	L56215	+	TTATAATTATGGACCTATGGTTGGCAAAGTTGTTGGTTGTATCAAGATTAATTCAAATGTTAGATAAGACTTAACACAACTTACTTGCAATTTATTAAATTTG
13	28235073	28235176	L145782	+	TTATAATCCATCGGTCTTTAATACTGAACGGTATTTTTCAAGACCACATTAAGTTCCCTTAATTACATTTTATTAATATTATGATTTGTCTTTAGAGTACGGA
13	28384987	28385090	L62005	-	GTCGTCTTCTTAAGAAGTTCATCAATTTAAGCAAACTGTAGATCAATTTTGTGGTTCTCTCTATATCTAGCTAGTAGCTATCTCCATCTACTTTGATTTATAA
13	28465096	28465199	L145746	+	TTATAAGATATATCTCATTTCAAAATTCATCCATAAGCAATGATGCAAATTACCAATGATAACATAATGCAAAAGACTATTTAATAATTCAACATACTGACTG
13	28682460	28682563	L20379	+	TTATAAAATATAAGCTTTATGTATCACAGGTTAAATTTGGTAATAGCTTGAGATTTATCAAGCTTAACTCGAGTAATTGAAAAACGGTTGGATTTATGCCTTA
13	28780675	28780778	L238926	-	AATTTTTATTTAACGAATAAAGTGAAATTTATATTATTAAATAAAAATATAAACAAATAAAAATAAAAATATCGAAATATAAACAAATATAACTAGGTTATAA
13	28873968	28874071	L170738	+	TTATAATGGTTTGACAATCTGCTAATGTCAAATAAAAGAGTGGATAATTTGCTAATATCCGCTCTCCTTAAACTCTTAACGAGTGGGGATTCCACTATCACTA
13	28874112	28874215	L191191	-	TTACTAGGTTCCAATGTACTTTCACAATTTCTTCAAGTATATAACCAACTTGAAGTCTATTTCCTCACAATAAGTAAATAAAAAATAAATCTAATGCTTATAA
13	29398954	29399057	L11309	+	TTATAAGACCCTGCCATGAACAAGCCTGAGAAAGGTTTATTACTCTTTTCCAAACCATGCATACTATTTGGTATTCTTCTCCAAACAATGCATACTGTCTAAT
13	29406927	29407030	L107640	-	TGTATTTTGATTTTATTTATTTTAATAAAACTTGTTAAAATTAACTTTGAAAATTTAGTATAATCCTCGGGTTCAAATCGTTTATGTTTAGTTTAGTTTATAA
13	29779174	29779277	L6226	+	TTATAACAAGCTGCTTGGAAGGGGTGCTAGCAAACAAATGGGCGTTGCGCTCATGTATGGGTGTTAGCAAAGCTCATCTGTGTGCCTTGTTGTTTGGGGCCCC
13	29789149	29789252	L3431	+	TTATAAAATAAGTTTGAATAGGTATATTTTGTTTGGCTGTCCAAAATCTTCAATTTAAATTTTTTTACCAGGCACCAATCATGTTCATTGCCTTTTACCTTCC
14	375083	375186	L4448	+	TTATAAGAGAACTATGTGATACAAATATGTTAAAAGGATGAGGCAAATAGATTAAAAATATGATACTATATAAATAATATTTTTCTAGCCCAAACTAATACTT
14	551212	551315	L980	+	TTATAAAGGAGAGATTTCAAAATAGAGTTGTCTCTATTGAACATATTAATAATACATTAATGTTGGCAAATTCTTAAGGTCTTCCACCTAAGCTTTTTAAGAA
14	843356	843459	L233052	-	CTACCCAAGAAGATGAATTTAAAAGACATGAATGACCGCATATGAGAAGGGTCCTCAGTATCTTTTCATTACATACAATATCAAATCATCACATACTTTATAA
14	989251	989354	L91038	+	TTATAATGATCTGCTTTGGGCCTAATGAATCTTTACGATTTTAAAACTTGTTTACTTTGTTAAGAGGAACTCATACTTATATAATATTAGAAACTTTATCCCA
14	999455	999558	L114766	+	TTATAATCCAATGTGAAAAGATTAAAAAAATAAAAAAAGTGAAGTGAGTTTAAAAAATATATAAAAATAACGCTACATCTTTAATAAATACATTTTGGAAAGT
14	1250411	1250514	L56789	+	TTATAAAATACTATTTAAAATGACTAAATTCATATTAAAGAACTACATGTATTAACAATTAATTTGGTTTTCTCATAAATCCTCCATGCTAATGGTCATTTAG
14	1250506	1250609	L56790	-	TCATTTAGATAGTTTTCGGTGCTCTAAAAGATTTCACGTTATTTTCTTTACTTAATCTAGTAAGTAAACTTCCACACAACTTATTTCGTATTAGATATTATAA
14	1269731	1269834	L130175	+	TTATAAGAAGTGATTTTAGTTTAAAAAGTGTTTTTGAAAACAAATTACGTGTTTGATAAAATTTAGAAAATACTTTAAAATTTTGAAAAAATCACTCGTAGTG
14	1420738	1420841	L30317	+	TTATAAACCACCCACAAGATCAAATTATAGATAATCCATCTAGTGGGGTAAGAACTAGATCATCTCTTAGAAATATTTACAATAATCTTGTTTTTATCTCTCA
14	2075654	2075757	L51047	-	CTTATTTATCCATATCTAATGAGGATATATTTAACAACTGCAACTTCATATCCATGACTTTTTTTTAGTGGAAATATTTTAAGGTTATCTTATATATTTATAA
14	2664159	2664262	L127883	+	TTATAAGGTATGGAGTCACACTTGAGGGAACATGCTAGGTCGATATCTACATTATTGACTTATTACTGAAGAACTTAAATTTTTTAAATCAAATTTTATTGAG	NH:i:2
14	2721420	2721523	L127883	+	TTATAAGGTATGGAGTCACACTTGAGGGAACATGCTAGGTCGATATCTACATTATTGACTTATTACTGAAGAACTTAAATTTTTTAAATCAAATTTTATTGAG	NH:i:2
14	2731818	2731921	L92120	+	TTATAAAACATTTTTTTGCTAATCATGTGTTCTGTCAAACATTATCTTTGCAAGTTGTAGTGAATTGATAAAGAAATTGGACAGAAGTCAAGAGAAAAGTTAG
14	2991206	2991309	L184778	+	TTATAAAGATCTAGGTCATGACACTAATCACAAACTGATTAGAGATGGCCTGCCCACTGGTTTACTTCTTAGGTTTACACTGGAATAAGGCCTAAAACCCGAA
14	3171864	3171967	L83136	+	TTATAAATAAACCAAAATTAATGATGGAGACTAATAAACATTATATTGGTGGATCATGGTGCGTTTTATCAAATAGGATGAAAGATGGAGTAACTATATTGGA
14	3284931	3285034	L34217	-	TACAGCAAGCTCAAATCTTGAAAGTTCAGCAAAATCTTCTTTCTGTATGCTTGTGCATGTGGGTGTGCCTAAATCCATCATAATTAAGCATTAGATATTATAA
14	3628600	3628703	L88357	-	CTGACATCTGATCATTTCCCCATCGTCTTAGATATTGATGCATTGAAGTGGGGTTTGCTCCATTTAGGTTTAAGAACACGTGGTTGCTTCACCTAGATTATAA
14	4082132	4082235	L30899	-	TTTTTTTGTGTTAATTGAAATAATTTAATTGTAAATAATATATTAATTATATGTAAATTTATGATTTAATATAATTTAACTTTACACTAAAAATATCTTATAA
14	4409900	4410003	L81620	+	TTATAAAATTACATCTTCATATTGTTAATCGCATATTTTGCTTAATACAACTTTTAGCATTTTTTTAAAGAGACATGAAGTGTATATAAATAATATAAGATAT
14	4409981	4410084	L152697	-	GCATATAAATAATATAAGATTTGTTATACATCTAATTTAATATAAGTTATTCATTAAAATATGTGATATTATTATTATTAATAATATCTAAAAATATTTATAA
14	4778108	4778211	L195958	-	ATACAAGTAAAATATTAGCTCTAAATGGGAAAAAAATCATTGAAATTTTGAAAATATATTGGACATATCGGTGAAAAATTGGTAAAAAATTAAATTATTATAA
14	4781237	4781340	L139740	+	TTATAATGGATCCTAACCATCTGTAAATGTTGTTTTTCAGTAGAAGCAAATATGAATCAACAAAAGAGCTTAAAAGTTTAATCAAGGTGTTTCATGATACTAA
14	5712084	5712187	L9414	+	TTATAATCTCTACGGAAGTAAAGAATCAATAACAATCTTGACAATAAAATTAAAGGTTACTCTATTAACTGTAGGAAAGTCAAAATAGAAAAGAATTCATCTT
14	5712132	5712235	L144959	-	ATTAAAGGTTACTCTATCGACTTTAAGGAAGTCAAAATAGAAAAGAATTCATCTTAGAGTAAGATCAATGTTCATACTTATACTAGACTCAACTATCTTATAA
14	5802961	5803064	L60836	-	ATAGATGCGTTTTAAAGCCGTAAGAACCTCTTTAGCTCCAGAGTGGACAATATCCACATGGTTGAGAGCAGGTCGTTACCATCATACCTTGTTATACTTATAA
14	6215889	6215992	L14318	+	TTATAATATGAAGTACACAAGAAGAGATGTCGATACAAGCCCAATTCATTAGTTAAAATTATATCCGCAAACACAAATATATACATATACATATATAAGTACA
14	6711154	6711257	L39189	+	TTATAATTTATATAACATATTTGCAAAAATACTTTATGATTATGGTTATTGATTTAATAGAATACACTAGTATAAATATGGGTTTGGTACCTAAACAAATAAA
14	7146413	7146516	L27144	-	GAATTTAAGACATTTTCCAACAATCTCCATCATGAATCAAATGTAATTAGGTTAATATTGGATAAAGAATAATCATTCTACGACACCATAAAGAATATTATAA
14	7267085	7267188	L43628	-	TCACATGACTAGAATTGTTGAACATCAATTTCAGAATTCTCTTAAAGCTCATGAGTATAAAAGAACTTAGGAAATATATATTTAGTTCTATCACTTTTTATAA
14	7411998	7412101	L41747	-	TAAATTTAATTCAAGTCTTATTAAAAATGAAAATACTTTTGTGATTACAAATAAATTTTAAAAATAAATGATTTTTAGTAAAATATAAATAGTAGCATTATAA
14	7412795	7412898	L345285	+	TTATAACTTAATAAGTTAAATTGACTTTAAGTTAAGTTGTTCTTAAGTTGTTAACTTAAAATTTATTACTTATTTTTTATTTAAGTGTTAAGGTTGTTTGGTA
14	7527198	7527301	L112	+	TTATAACTTTCTATGAATCAAAAATCATTTTAATGATCGCACATTCACATCTAAAGTAGCTTAAGTCTATTTCCTTTAATGATCAATCTTGGTGGGATTTTTA
14	8988280	8988383	L56065	+	TTATAATGCATAGGTGCATAAATTCAGTTTAAAAAATGAATGACCTGTCGATTCTCAATATGTCAATTCACAACCCAACTGAGTCAGGCCTTATACTGTCAAG
14	8988387	8988490	L56064	-	CATCCATGGTTGGATAGACATATGCCATCAGCAAATGAAAACTGATACAAGAGTGTGAGGGAATAGCAAACCTGTGATTGTTCCTTGGTTTGTTTTATTATAA
14	9105223	9105326	L77401	-	ACAGATGGAAGTCATAAGAAATTATCCAATTTCATCTTACCCGTTGTGGCAATGCAACCACGCACCAAATCATTGGACCGTTAGAATGCAACAAATCTTATAA
14	9920860	9920963	L25807	-	CAGCCTTGTAACAGTAGGGGTCCATGGTTGTATTGTGCTTCCAAAATTTGCATGATTAATGTTCTGAGTAGTCTCACCAAGAACCTTCTCAGCAACCTTATAA
14	10072808	10072911	L260480	+	TTATAATTCATGAATCATCTACTATAAATCCATTAACTCCAAGTTTTAATTGGACTTTACATTATTATCTTTTATGAATGCAGTCTTTAGTATATTTCCTTTT
14	10095521	10095624	L78381	+	TTATAATTTTCATGTTACATGGGTTCTGAAAATGAAAGAAGTTAGAATTTTAGTGCTAGTGCATCCTTGAGGATGTTATGCTCGAATATGAACGACTAATATT
14	10171436	10171539	L169838	-	ATCTTGAGTTTCTTTTGATTATATTGATTGATTAGATATTCTATTTATCTTTATTATCTTGTAGGGTAAAAATTAGGTATAATAAATAATCTTTATTTTATAA
14	10716435	10716538	L110254	-	GGTATATTTAAAGTAATAAAGTACAAGTTCTTTTTGTTAAACAAATTATATTTTGTTAACTAATAGTTACAAAGTTTAATACATGATGTAAGCCTCTTTATAA
14	10731241	10731344	L46259	+	TTATAATCACTTCATCACTTTTTTCGCAGCTAGCCATACGCTGCAAAGAGAGGAACCAGATATGGATCCCATACTAATTAAAGGGGTAAAGTGGAATACCTCC
14	11056021	11056124	L11189	+	TTATAATAGATATGGGTGACTGCCATATTTTTTTAAAAAGACACTGATTTTCAGAAAGGACTGCTGGTGTTTAATTTGATTTGACAATCAACCTGCACAGAAA
14	11538470	11538573	L40091	+	TTATAAAGCATAAAGTACATTTTTGCAACGTACACATTTACAAAATGTACGATCGGATGAGTTTATGGCTGTCCTCGTACAAATTCGGGTTATTTGATTAAAA
14	11543634	11543737	L133716	+	TTATAATATGTTAATTTAAATAAATGTATTAGGAATGCAGACATAGCACATACAAGTGTGGCTACTACTAACACAACTACAACTCTCTAAGTTCAGTATGTTG
14	11684193	11684296	L220207	-	CTATTTTATTATTTAGAAGTTTATGATATAAGATTTTTTATATTAATACAATTTATTTATTTTGTAAATTCTATCATATATAAAAGTACAAAAATATTTATAA
14	11795633	11795736	L91081	-	TAAATTATTTCATTTTCGTTGGAAACATATTGAAGTAGCAACCTTAATTTGTCACCTCAAAACATAGCCAAAATAGAAAGAGTAAAATAATGAGTTATTATAA
14	12639706	12639809	L4058	-	AAATTTAGGCATTTGGAATTGGTTCAACAAGGAAAAAGAAGATTTGTTTTTATATGTGGAGGCTGCATCATAAATTTTTTAATTGTTTTTTCCTTTTTTATAA
14	12686026	12686129	L8546	+	TTATAACCATGGAAAGATAAATAATCGCTATGATAGAGCACTTTTGTTGGCATAAATTAGATAATTACAGCTATATGTTAAACTTTTTGGCGTACTCTGTACT
14	12686103	12686206	L8547	-	TTAAACTTTTTGGCGTACTCTGTACTCTACCCTTGCATTATCCTTCTACCTATATTAGGCAAATACCAATGGTTGTGACTATATTTGTTTGCACAATTTATAA
14	12722969	12723072	L148043	-	TCAATAGGGGTGCTAACCAATGAAAGTTGAAACTAATTGTAGCTTAGTTTTATTTGCACCAAGCCTCAGGGATGTGAGGGAAATTAACCTAATTTAATTATAA
14	12770859	12770962	L102038	-	GGCTAAACAAGGAACCCAAGAAAATGAGCAACCTAATTCATTGACAACATCTATAACTTTGCATATCCAATTATCAAACTTCCATGAACCTCTTTCCTTATAA
14	13300567	13300670	L5235	+	TTATAAAATATGTACATCATGTATAAAAGCGAAAACCCATATCCAAAATAGGCAAAATGAGTAAAGTACATGTGATATACTTGTTTTTAGATGGGATTTACTT
14	13454314	13454417	L3006	-	ATAAGCTATTGGCATAAACACGTGTTGATGTTGCATCATGTTATCCAAAGATCCATGTATAATACACTTAGCCTTCTGATTTGCCCTTTAACAATTATTATAA
14	13673996	13674099	L21930	+	TTATAAGTTTATTTATTTATGTTTCTTGGCTTTATATTTATCATCCCTTTTGCATTAATCAGTTATTTGAGCCTACATGCCCCATATCACTTACAATGTACAT
14	13674102	13674205	L112019	-	TTGGGTACATTAGAATTTGCATGAAAGATCTAAGTCATAAGTTCATTGTAAAGTGATGAGTTGTTCACAATCAATTCATGAATTTAGGTAATCCAATTTATAA
14	15552903	15553006	L2938	-	ACCTAATCCACTACATGTAAACTATCCATGAATTGGTGTCTGTAATCTAACAGGGTATTTACTACATCCTTTCAAGATTGTCGCTCCAATCTTTGAGTTATAA
14	15614257	15614360	L81588	+	TTATAACAACCACACCACATCAAGCTCATGAACAGATGTTTAACCCAAAAAAGGTAAGATAAAGACTAAAAACATAAAGATACCTGAGATTTTGATGGTGCTT
14	15617966	15618069	L201167	-	CTTGTAAAAAATTAAGAGATGGATAGAAATCTTTAAATTACTAATTGTTGTAATGTATAGACAATAGCAGATTAATATTGGAAATAGGCTACTAGTGTTATAA
14	15646931	15647034	L15365	-	TTCTTTACCTTGATTCTTCACTTTCTCTTTCTAGCTCATCTCTCTAAACCCACCAACTTGCTATAGAGACATGGTTGGAAATGGGAGTGGGCAACCCTTATAA
14	16264656	16264759	L18257	-	TTCTTGATTAATCCATGTTAGTTAAAAATTTAAGTCTTTAGTTTTGATTATTGATGATCCATGATTATATGTAATTTTTCCCAAAATCATTTGTTGTTTATAA
14	16265913	16266016	L100757	+	TTATAACTCTTGATTAATCCATATTATTTAAAAATGTTATTTAAATCTTTAGTTTTGATTTTTGATGAACCATGAATGTATATAATTTTTCTCAAAATCGTTT
14	16570240	16570343	L48628	-	TCTTTCAATTTTATGTGGTTCATAACTATTTCTTCTTTTTAAGGGTATTTTTAGACTTCTATATATTAACTTTTGATCACATCTTTTATTTTGGGATTTATAA
14	17551229	17551332	L159561	+	TTATAAAAATACTAATTTTAAGAGTTATCTCAACCTCAAGCTTCTTTTCATTGTTTGTATTACTTTAGATTTCTTACTTGATCTGTTAGTTATAGCCACTTTA
14	17556178	17556281	L28003	-	AAAAGCCTTGATTGGTAGAACCCTCACTCAAATGAGAGCTTAAGGAGTTAGAGTGAATGTAGTTTGGGCTGTATTGAATCACTATTAAAACAAATATTTATAA
14	17573132	17573235	L134820	+	TTATAATTGTGGTTCTCCTTTCTCTCTCTAATTTATGCATTATATATGTTGAGAATTCAAGTTTATCATCTTATGCATTCTACATGACTTTGTGCATTAGAAG
14	17987085	17987188	L80999	-	CTTGATGAAGTGAGAGGTTGACTCCTAGGGAAGAAACCATTGCTATCTCTTTGATTAGTTTTTTTTGAAGTTAGAAGAGAAAAGGCTAGAAGATTCATTATAA
14	18227783	18227886	L175307	+	TTATAAGAGTAGAGCCGACACACATTTCAACAACATCAGGTGAAGCCAACAATGACTCCAACATAGGAATTTCTCAAGGTTTCATATCAAGATGAGCAAAGAT
14	18434053	18434156	L206	+	TTATAATAAAAATCAAGTAATAAGTTTTAAGTCAACAACTTTAGAATAATTCAACTTAAAGTCAACTTAAGTTATTAAGTAATAAGTATTCAATTTTCCAGGC
14	18835389	18835492	L74804	+	TTATAATAAGCTCAATAACCTCCAAAGTTCTCCTGAACACTAAAAGAGGTAGAAATCACTGAATGCATGCTATTCAAGCAAAGAATATATTCGAGAGTCAAGT
14	18939700	18939803	L50870	-	TATATATATCTATGTATATAAAGCTAGTTTCTTTTGAGAAAGCAACATTATTTTCCCTTCAGTCATATATCCAGGTACACATATCAGAGCACCTGTGTTATAA
14	19682817	19682920	L115493	+	TTATAATAGTAAATCCACACCAATAAGAAGAAGATACAATATCATGAGGTTTTTATTAGAATATCTTAGTGTGAATTATACTAAATCTTGCAATACTTTTGCA
14	19715816	19715919	L160806	+	TTATAATATTTGATAATTTAGATTTGCTTTTAAGAAATTTGGCAAGTTAATTAAAGGATAATGTTCAATGCACAACATTAATTAGAAAAATTCAAATAATTGA
14	20418315	20418418	L30649	-	GTTTGCTTATCTTCTTAGAAAGATGAGAGTTCACAACATTCATTCTCCATCTTGAGAGGGAGCATTAAATTGATTATTTCTATCTCTAATTTTCTTATTATAA
14	20595167	20595270	L55062	-	TCAAATCTAAAAAGGAAAATAATTATATTCATCTTAAATTTTAGATAAGTTATATGTACACAGCAAATAATTTCATATATTTAATATATTACATAATTTATAA
14	20662458	20662561	L8240	-	TTGTTTATGACCCAATCCTTTGACGAGTCATTTAATCCATATAAATTTATTAATTTTATGTATTTAAAAATGATAAAATTTTAAAATATTTATTCAATTATAA
14	20662745	20662848	L25608	+	TTATAATCATTTTAATGGGTTAGAATCTTGTTAACAAATTTAATGAATTAGATTCATGTTAATGAGTTATTCATGTCCAACTTAATTCATTTGTTAAACAGGT
14	21016581	21016684	L99952	+	TTATAAGATCAGCGATACAGTGTTTTGATTCCAATAGTGTGAATTTGTTCATGGATAAAGAGAGTAGAATTGGTTAAGTGGAATAGAATGTTGTCTGATCAAC
14	21041037	21041140	L157169	-	AAAATAGTAATTTGGTGAAATTATGACTAACCAATAACTAATGTCCTAATTCACCATAGGTTTTGTCTAATGTGTAACCATCGACCACAAATCTATATTATAA
14	21837297	21837399	L133163	-	TTCTTTATACTTGTAAATAAATAATTTTAAAAAATAAGTAGATTTAACATATTTTCAAATATCTCAAAATATCAAAATAAATTAGATTAATAAAAAATTATAA
14	22168505	22168608	L333365	+	TTATAACTATTTGTGGAACTTACGAAGCTACCTTAACTATGTTTGATCCTAGGGGTGCAACTTGGCAAGTAGGCGAGTTAACTTGTCCCAACTTGACTTTCTA
14	22568429	22568532	L42931	-	TGACTAAGACAAGTCATCTCTCTAATTGGGAGGTAATGCACTACAACCTTCGATAGATTGCTTAAGTTTATGAACTAGTTATGAACTACTCATCAACTTATAA
14	22568562	22568665	L145901	+	TTATAATGCACCTAAGTATAACACAAGTGATGTAGGTCTAAATACTAAGATAAGTAATAATAAAATCATTGATAGAAAAGTGGAAATTGAAATCATAATATAA
14	23634870	23634973	L72191	+	TTATAAGAGAGGGTACCCACTGATTGACCAATCAAACACCATATTTTCCTCAACTAATGTTCAAGTTTGACCCTCTAAATCATCAGTGGAGTCACTAATTTGT
14	23643432	23643535	L49706	-	ATTGTAATACTCTCAACCTTATAGATATTATCGATTTAGGTTTAACATATTATTATGGTCTTAGAAGAATATTTTCTCCAATGACCGATATGAAATATTATAA
14	23742575	23742678	L192683	+	TTATAATCATTGTTATATGTTTGAACTCTTGGAATCGATAATTTCATAGCATGAACATATACTTCTTCAATCCTATATTGTTAGCAAGGGAATAAAAATTGTT
14	23959120	23959223	L317897	+	TTATAAGCCTACTTAATTGATTTAATATGACCGTTTGGTTGATGCAAATGGACCAAGCAAGTACTATGGAGAAAGCTTGTCTATTTAGTGACTAGCTAAAATT
14	23966491	23966594	L93214	-	CATACCATTATTATTAATTTTCAAATGTCTTTTTAGCGTAAAACCAAAATTTAATACTTAACAATAATCAATCTTATTAGTGTCAAACTTAAACACATTATAA
14	24019162	24019265	L87073	-	ATAAGATCTATGATGAGTCATGATACTAATTATTGGATAGTCATTGTTGGGATTGAGCCCTAAAAAGCATGGCATGATGTAACAAATTGAAATTCATTTATAA
14	24080904	24081007	L38509	+	TTATAAGACTTATGTTTCTAATTTTATTATGACATGATTTTTGATAAAACTTAAAATTCATTTTAGTTATTATTTATTTATTTTTTCTTATTTTTAATTTATA
14	24883405	24883508	L143947	+	TTATAAGATAATTTTTAAAAATTATGTTTTTAGAATTGTTTTTTAAAATAGTTACTAAAGATGAGCTTAGAATTTGGCAATTGGGGGCGTTTTGAAAGGAGAA
14	25210891	25210994	L106441	+	TTATAACCTGCCCTAGGAGTTGGTCACACATCTTCAACACCACCCATTGGTAAGTTGCTCCTATGTCTTTCAAGTCAGAAGGGATGATCAAATGGTGGAAAAT
14	25289633	25289736	L28728	+	TTATAAAAGAGAGTTTATCAATTGAATACAATTGTTCTCATGCCCATAAATGCTTTACAACTTTTCAATATATAGTATTCTAACTCAAGAACCCAAATAACCA
14	25313209	25313312	L78675	+	TTATAAAATTAAAATTATTAATATTTCAAATTTAATCTCAAGAGTGCTTTCTTAGGATATGAGAAAGGACATGTCTATTTATTTATTATATTTGGTCTAATAT
14	25428234	25428337	L74714	+	TTATAAGAAGAACAAACTTGCAATTAACATGCATGGAAAGCAACTAAATATCTCTCATCCATATCTTTCTTAGCTATGTCAATATTATCAACTACTTCCCAGT
14	26880953	26881056	L5288	-	GCTTGAACGCTTCAAGTGCTCAAGTAGTATGGAACGCTTGAGCGGTCATCATTTAAGTGTTGTTCCCCGCTTAAGCATTCTCTATTTTTCAAAAAAATTATAA	NH:i:2
14	26901881	26901984	L143988	+	TTATAAGAGTAAATCCTGAAGAGGTTTGGTTTTAGAAGACTTCCAAATCATATTTGCATGAAAGAATCTTAGTTGAAAATTCATGACCACTCTAGCCTACTTT
14	26901988	26902091	L5288	-	GCTTGAACGCTTCAAGTGCTCAAGTAGTATGGAACGCTTGAGCGGTCATCATTTAAGTGTTGTTCCCCGCTTAAGCATTCTCTATTTTTCAAAAAAATTATAA	NH:i:2
14	27727865	27727968	L39759	-	TCGCCTTGCTTGCCTGCTCTTCGAGCTTTCAAGCATGCAGTGCTAGAAAAGCTATGTACACCCGGCAGCTCAAGGCCATAGGAAAAGGTTATGATGGTTATAA
14	27876171	27876274	L37130	+	TTATAATTCTTGCTTAATATTAATTCATGGAACCATAGCAAATGGAATTGGTCATGAAAAATCCATCATACTTTGATGGGAACAACTAATTCCATTAGAAGCC
14	27907531	27907634	L52486	-	AGCTTATTATGGTTTATTGAAGTGGTATCGCGGCTTTACTCCAAATATTGATAATGTTATCTGTACTGTCTCACTGTAATCTTACTTTGTCTTTTGTTTATAA
14	28004249	28004352	L123699	-	CCTGCCTATACAACAAGAAAGCACAATTCAAACTTGATTCCAGGAAAATTCCTCTTTAAAAAGCATGGAGTGTAACTCAAATTATTATGACCCAATATTATAA
14	28455687	28455790	L54701	+	TTATAATTATTTATTCTGTTGTGCGATAAGGAGACTGTCATTAACTTTAATAACTGATTACAATACATATATAGAGGCAGCTGAAAGTTTTGACACCTCCATC
14	28667032	28667135	L101251	-	TGTTGAAGGGTAGTTTGGAGATTTTGTTAAGGGATATTTATATCTTACAAGATATCATTAGAAGGGTGAATGCAATAGAAAGTTTGAGTGAACGCATTTATAA
14	28727284	28727387	L274424	+	TTATAACAAATGTCGAAGGAAGTTTCTTTCCCATCTTAGGGTCTAACATTTATTTAGTATTACAGATGAGAGCTAGGAATATTCCCTAACAACGATAAAAAAA
14	28816214	28816317	L330780	-	GATTTCCCTTTACAATTACAAGATGCATATCATGATCCAGAGTACTGACAAGAACAGGCAGCAAATTTTTTACCAGGAATGCATTCATGTCGCAACTTTATAA
14	28859326	28859429	L198196	+	TTATAAAGTAAATTAATATTACAATTTAAAATGAAAAATAATTTTGATAAATCAATTTAACTACTTAATATAATTTAATGACTTCATCGTAAATTAAATAATA
14	30028564	30028667	L70976	+	TTATAACATTTTAAGCAAAACTTAATGTCGAAGAGAAATATAATATTATGATTTTTTTAATTAATTTTTGAAAATAAAATCCGAAATGACACCTATAATCTTA
14	30033833	30033936	L212336	-	AAAATGCTGTACTCCTTTTTTTACTCCATCCAACAGACCAACACCTCCTTCTATGTCCCTGTTACATAATTCATCAGCCATTTATTGGGTGTTTGATTTATAA
14	30098013	30098116	L162256	-	AATTGCAATAAAATTCTGTGTGATGTAACTGCCGCCAGTAATGTGGTAGCTTTTTCTAGGAAGTTGACAACGTTGAAAGTGGAAAAAATGTATGATATTATAA
14	30355324	30355427	L220956	+	TTATAATCAACTTTGAATTATGTCAATACTCGTGTTACTCTTGTTGTCGGATGACTATTACAAATAAATTCTTTAAATAAAAAATTATTAAGTTAAATTGATA
14	30450099	30450202	L96654	-	TTTTAATAATATTTTATTTTAAATGAATAATGAATAAAGTTTAACATTTTTAATTTCATATCATGTACACATTTAATATTGAATAACGAGCATAATGTTATAA
14	30452829	30452932	L150773	+	TTATAAATGCTATTTCTTTAAAAGAAAAAAAGTTTTATTGTCTTCATTTTCATTTTATTTTCAACTTTTATCTCACTTGAGCATATAAATCTAATATATTTTA
15	333264	333367	L188125	+	TTATAAGTCCAATAGAGATATATCTTGTGTACATGTGATATAGCTTGTACCTCAGTGTTATGTCTTATTTGGACGTAAGAGTTATTCTATGAGATATTGTATA
15	410137	410240	L56915	+	TTATAAACATTGTACTAAACACGAAAGAACTTTTTGCATAAGCCAAAATAGAGTTTCTACAAGAAATAACATTGTCTTGGCTCTCATATTAAGTTCTTTTTTC
15	566823	566926	L110000	-	TATCTACCAACTAATCATATTGTTTTTGAATTCACTGGTACAGTTAAAACAAATATTTCAGGAATTGTGTTGTTTACCCAAAAGGGTTTGGTTGATCTTATAA
15	568196	568299	L810	-	AATAAGTAAATAAATAAATATCCTTTTATGGATAGGTTTCCTACGAAAAAGGAAACTAATCTCCAAGGATAATAATAATAATAAGAAAAATATATTATTATAA
15	693781	693884	L7711	+	TTATAATAAGAGTACATAGTTCATGGTTGAGTCTTTCTAATGGTTTTTCTTTTAGTTCTATCTTTAGATATAAATCAAAATTCATTGAGATATACATGAAATT	NH:i:2
15	696192	696295	L7711	+	TTATAATAAGAGTACATAGTTCATGGTTGAGTCTTTCTAATGGTTTTTCTTTTAGTTCTATCTTTAGATATAAATCAAAATTCATTGAGATATACATGAAATT	NH:i:2
15	696388	696491	L7712	-	ATATAATAAGAGTAGTTCATAGGTGAACCACTATTGCATTTTTCTTTTTAAGACTCTCTTTAGATATAAAGAGAGGATTATCATGAACATTTGCAAATTATAA
15	711098	711201	L52637	+	TTATAAATGAGCCATTGTAATGTTTTTCTTTTATTCCTATCTTTGGATAGAAAGAGAATATTATCATTAAGATTTGTGGAGTACAGTGAATGTTATATAATAC
15	711254	711357	L90043	-	TTTGAAGTTAATATTCATAATGTTTACAGGAGGAACTTCAAAGGGGAAGAAGATAAAGAAACAATCAATTTCAGTACAACACGGTGAGTTTTCATTGTTATAA
15	712144	712247	L43581	+	TTATAAACTATATCATCAAGGTATATGAGCTTGAACAGGGACCACTGGGACCCATAGGACAATATTAGCTTCCTCAAAATCCAATTCTAAAGTTCACTTAACA
15	712266	712369	L43580	-	GTGCACTTCGGTACCCTATGTAAATAGCAATAAGACAACAAGTGCTCAAGTTCATGACCCATTATTCATTGTATACACTCTCTCCATGAATTGGTATTTATAA
15	1699078	1699181	L15917	+	TTATAATTGTATATTAGTTGGCTAATCTGATTTTTGTAATTTATTAGTGGAAATTAGTTGTATTAGCTGTAGAGATATGTTAGTCTTCATAGCCTAGCTGGTA
15	1740269	1740372	L35225	+	TTATAACGTCAATAAAAGAATATGAAATTCAATTTTACCTTCAAATTATCTTTGATAGTTAAATTTTAATATTCATTTAAGGTTGAGTTTTACTTTTTTATTA
15	1841028	1841131	L62457	-	TGGGGTGATTAGTTGGCATTTACATACTTCACTTGGAAGACAATCCATGAAATGGGGTCTGTCAAATCAATGAAAATGATTGCTGAATTTGGCTTTATTATAA
15	1910289	1910392	L121093	-	CTATGATTCTCCTTAAACCTTTTGTACTAAAACTCAAGTCTGATTCAAACAGGCAAATGTAATTGTGGGTGATTACTTTTGGTCAAGATTTCATTTATTATAA
15	2322190	2322293	L124571	+	TTATAATATCTTTTGTGTAATAACTAAATATAAAATAAATATAAATTAATAAATAAAATTATCATTATTTTAATAAAAAATACTTATGTATTGTCAATCCTTT
15	2322250	2322353	L228546	-	ATCATTATTTTAATAAAAAATACTTATGTATTGTCAATCCTTTTATGTCATTGAAAATGTACAAATTAAATAGATGTATATAAAATATACTTTTAAGTTATAA
15	2739310	2739413	L145438	+	TTATAATGGGATAATTTGATAAAACTTAATACAAATAAGACAATGTAAACATTTAAATTTAACGTACTCAATTTAGACAATATTTACTAAACATGTTTAGTTA
15	3015258	3015361	L141658	-	CCTCCAGCTTTATATGTGCATCCATTGGAGTCAAGTGTTCTTAAAGAAATCAAAATTTTCTTCAGTTCAGGAACATGTTTTACATTAGTTAATGCCCTTATAA
15	3325423	3325526	L134058	-	TCAAAACCTAAATTAATAAACTTGGTGTTAGCCCAAGGATTCTCCTAATCGTGTTTTGATGATAACAAATCATGGTTAAGTTACTAATTGGTTTGAATTATAA
15	3367457	3367560	L106257	+	TTATAATAAAATAATTTTGATCTATTATTTTATTTAATAATTAGCTATCTTTTTGAGTTTCAGATTATTTTTAAAATTTGATAAACTCATTAATAAATTTAAT
15	3508691	3508794	L85991	-	AATTAATTAAGCATCAAATCTTAATTAAAATCACAAATCATGTATATAACAGAAAAGAAACACTACCTGCATAAAATTGTTGTCAAAAGCAACGTAATTATAA
15	4372362	4372465	L96	-	ACTATTATCTGATTTTTGAAAAACAAAAATATGTTTGAAAACATAAAATGTTATTAACTTGTTTTTAATATTTTTAAATATTTTTTAAAAATAATTTTTATAA
15	6089104	6089207	L3550	-	TTCATTTCAAGGTTAGCTTTAAAAGAAAACATAATCTTTGGTTGGAAAAGGATTGGTTTTAAGCTAACCAAAACTAAAATAAGGTAATGGGAATTACTTATAA
15	12631429	12631532	L50602	-	GGCAATGTATGTAATGTGGACAAACATGAGTTTCAGTGTCTCCGAAATGGATACAAGGTGTCTAGCAGACCCAACCCTAAGAGATATATTATTAGACTTATAA
15	12787369	12787472	L129661	+	TTATAATATTCCAAGTACGTCTTAAATTCATTTTTGGCTTTGTCAAGTCATCGGCCTATTGAGACATCAATTTATTATACTTTAGGTGTGGTTTAAGGTTTTT
15	12937152	12937255	L130822	-	TCTTTGACTCTATATCTATTGTTTGCAAATAATTATTAAAAGAGAATAAAATATAATAATAAAATTATTATTTAAAACACATTATTTTTCAAACTTTTTATAA
15	12937375	12937478	L13185	-	CAATTTTAAAAGTAATATTATTCCAAAAGATTTATCTTTTCAATTTTAATCGTTTTATGTCAATGTTATATATCTTTCTCATATTTCAAGAGTCCTATTATAA
15	13024217	13024320	L20605	-	TAATAGTTATGGACATGCCTTATATAACAAACCAACCTTAGAAGCCAAATAAAATATCAATTTGAATTTGCAATGCTTATATGTTTTTTTGTTCTTTTTATAA
15	13391091	13391194	L86266	-	TGGCTAACGGTAGTGCAATGGAAACCTTGTGGGAAAGGTAGTGCACCAATAGGCTCCTCTGGTTTGAATTTTGAAAGGTAATTGTAGGTTGGGTGTGTTATAA
15	13692022	13692125	L111249	-	TTACATCTTTATTTTACCTTTGTATTTTCATTTGTCCTAATTATCTCAACAATTTCCTTTGTTAACCGCCATGGTTATTTGACCTCTTTCTCTCTAGTTATAA
15	14615148	14615251	L89665	+	TTATAATTTACACTTGAAATCAATTAAAATTAAATATTTCCATTACTTTTGTTTTTCAAAGTATACATGTTTTTCAATATTTAGTATATTAAAGCAAACATTC
15	14679176	14679279	L42990	-	ATATTTCAATATGTTTCCCTTTAAGATGTGTAATATATCATTAACATGAGATGAACTTCCACATACATACCCAAACCGTTCAAGCATTTTTAGCTCATTATAA
15	14682187	14682290	L80335	-	GACTGAAATTGAATCCGTATAGATCTCTTTCATGAAATCATGCAAGAATCTCCCTCATATACGCCACATAAGCCATTTGTAGTATCCAAAATGTAGGTTATAA
15	14686302	14686405	L223584	-	GTATTGAAAGGCATTTTAGGGATTTCAACAAGGAACATTTTGGTCTTAAAAATTTTAATAAAAAAGGTGAATGCAAAGAGAAATTTGGTGGATGTATTTATAA
15	14693744	14693847	L43256	+	TTATAAGAGTTAATTTATATTATCATCGAAATCACAAACTTATTAAGGAACATGATATACATACTGAGTTCAAATCCTACATGATTAAGTTTTTAGAAAAATC
15	14693805	14693908	L46356	-	TACTGAACTCAAATTCTACATGATTAGATTTTTAGAAAAATCGGTAATTCAATATGATATCAAAACTTGATCTGACGAGAGGTCTTCGATCCCCTCTTTATAA
15	14846332	14846435	L31154	+	TTATAATTACAGTAAAACCTCAATAAATTAATAACCTCATTTAAATAATAAAATCTTAGAGTCCCAACTTAGGCCAGTGTACTAACTTAATAACCTCATTAAA
15	14961453	14961556	L56240	-	TTTGTTTCTCTTGTTAGGGGGTGAGTATTTCCCTTTCTATTCTATACATTTTGAGTCACTATTTTAGTGCCTCCTTGTAATACAATATTTTTCTTACTTATAA
15	14996553	14996656	L87157	+	TTATAAAGCTAAATAAACCCCCACATTAGAATCGAGGTTTGACTCTAATACTATTTGTAATGATCCCCACCAAACCATGTAGATGTTATCCGCTTTGAACTCT
15	14996761	14996864	L62434	+	TTATAACTATTCCCTTTTACTTACAAGAAGTATCAAATCTTACTTTGGCAAAGAAAATTGAACTCTTTCTCTCCTCATTGCTTCTCTAACAAACAAAAATTCA
15	15048178	15048281	L19667	+	TTATAACATAAATATACTAAAATCGATTTATCTTTCAAAATTCAATTTTCATAATATACAACACATTGTTACCACTCCTACTTTCCAATAGCATTTCTATATA
15	15048276	15048379	L19666	-	ATATAATACTTACATTGTAACCAAATTCGAACATCTACTTCTAATAAGTTTGCTTTAATTACTAGTTCATTATTGGCAACATTGTCTCGAAGCATATTTATAA
15	15059050	15059153	L57436	-	TACATAAAACTTATCTTAATTATTTAATCATATTATATAAAAATTAAATAAGTTGAAAACATATAAGTTTTTAACTAATTTTCCATTTAAGTATTTTTTATAA
15	15071373	15071476	L38744	+	TTATAATAAACATATGATTCGAGGGTCGATTCCCCATGCAATGACATTTGGCCTCAAATTCTATATATTGAGTTCATAGTTCTCATGGTATTCATATGGTTGA
15	15141836	15141939	L143088	+	TTATAATCGTGTCAATTCATGTAACCCATTTAATAAACAGGTCATCTTTGCATTTGATTACTCAATCAATTTATGATACGTTTTAATCCATACAAATCTATTG
15	15141887	15141990	L66072	-	ATTTGATTACTCAATCAATTTATGATACGTTTTAATCCATACAAATCTATTGAATTTTTATTACATTGATTTTTTTTAATATAGCATAATTATTTAATTATAA
15	15176512	15176615	L84896	+	TTATAATAGTGAACAATTATAGTAAAGTTCTTCAGCGATTCAACATTTCCAACTTTGACTTTAAAACAGTTAAGCATGGCCTCATACAAGTTCAGGGTCACAA
15	15266569	15266672	L44407	+	TTATAAGGATTTTATCCCATCTGTGAATCAATGGGGAGATCCAAAATCATACAGTCTAAGTGGATTCCCGGCATCCACATCTACTGTTTCACTCTTGTCAAAT
15	15266620	15266723	L13130	-	CAGTCCAAGTGGATTCCCGGCATCCACGTCTACTGTTTTGCTCTTGTCAAATTGCCTTGAAGAGGTGTGTTCTTCTCCTTGGATCAATGCATTTGAGTTATAA
15	15384487	15384590	L48508	-	TTACCTGGTAAAAAAGTATTTTAGGAAATAATTATTGAAGTTATGAAAAAGTGCATGAATTTTAAAATATTTTTAAATAGATCGAGATAAAACTGATTTATAA
15	15407986	15408089	L25066	+	TTATAAGGAAACCTTCTAAGCCATAATGAGGTATGCCTCAATTTGCCCAATTCCCTTCTCTCTTTTTGAAGTAAAAGAAAGCTCCTCTAGGAAAATTTAGAGA
15	15408058	15408161	L55110	-	AAAAGAAAGCTCCTCTAAGAAGATTTAGAGAGGATTTTACTTATTTGATATTTGAAATTCCTTTTTAAATTTAAAAATTTAAATTGAAATGCTTTAATTATAA
15	15466538	15466641	L116924	-	TACAACTATCTCTCTTTCAAACCAATAACAAACTCTCATTTTCTCTCTCTTTCCCAAGAAAATTCAACTTGCTAGCTTTCATCAATCTGAGAAAACCTTATAA
15	15499339	15499442	L66312	+	TTATAAAAGAAATGGTATGAAAAATAATAATCATAAAAAACCATCACCAAAATAACCAAACTTACCACTCACCAACCAAACCATAAACCCAATTATGTGAAGT
15	15499412	15499515	L66313	-	AACCAAACCATAAACCCAATTATGTGAAGTATAAAGATAATAGAAAGAGGGTTTGCTTTGTGTGCAAAAACACCAATCATATAAATCGTGATTGCTATTATAA
15	15504166	15504269	L5992	+	TTATAAAGCTCATCCTAATTTTAAAGTGAATTTTGGAGTACTTCTTGAAATCATTTTAGAGCAAAGCCACATATCAATTCCAAGCTTAGGAAGTAAAAAATCC
15	15504371	15504474	L5991	-	CATTGATATTGGTTTGAGTATTTAAGTTCATATCACTTGCATTGCATATGATTTGGATGCATTAGGAGTTACACGAAATATATAAGTCATGGGTTCCTTATAA
15	15505493	15505596	L5490	-	ATAAATTTGTCATACCTTTTAGCTATGAATATTGTTATTACAATAAAATGAAAATTTTACACACCAGACTATGAAATATTCTCTAGATAGCTTTTGGTTATAA
15	15586758	15586861	L22986	+	TTATAATAATTATCTTTTTATTTTTTTCTTCCATCCCATGTTCATATCATGCAAATAGAGGACAATAATTTTCTTTACTATTTTTTCCCTTTCCCATCCAAAG
15	15587267	15587370	L312240	-	TCTACAAAATTTTTAAACACTCATATTTCAAAATAAATGTTGATTAAAAAATCATTATATTTTTGTAGAACAAAAACTAACATTTTTGTTTATATAATTATAA
15	15621170	15621273	L127567	-	CATCAAATAATTTGTTGACAAAATTTGATGAATAAGTGTGAAAAACAATATAATTGGTTTATGAAGTGAAAAAAATGGGAAGAAATAGAAAGAAATTTTATAA
15	15672766	15672869	L155760	-	AGATATGTTATTTAAACATTATTTAGATGTTATATTTGCAGTAGTAGGTAGAAACAATTGCCTACTGTTCTTTCTAGAGTCAATTATTTTTATATAGTTATAA
15	15674087	15674190	L43637	-	TGGAACTATGTTGACGTGCAATGTTTTGTATTACACTTGCAATCTTAAAGCTTTTGCGTCAATATATAACCGTTATTGATAGTTATTTGTTAAAATTTTATAA
15	15928885	15928988	L3499	+	TTATAAGTTAGATCTTGATGGGTTTATATTATAGTTTTGTTTCAGAATCTGCAGATCGATTCTTCTATGGTCTTTAATTTGGGTCTTATATGTTTCTTTAGAA
15	15939762	15939865	L76408	+	TTATAATATTTTCTCCTCATGATTGACAATATTTATTGAGGCGTTTCTTACAAAAACAGATATAAAGTAAGGATTTATGTAGGTGTTTGATAAACCAACTTAA
15	15964544	15964647	L94935	+	TTATAACTTATTCTGTCTTGGTATAAACTAAGTTTTCTCTGATAACATAGGTTTAATTGTACACAGATGGGCTCTCAAGTTGACTTATTATTGGGTAGCTACC
15	15964828	15964931	L32461	-	TCGTTCTATTTTTAATCATACTAATCATATTTTAGGTAGTTTTTGTGACACATAATATGAGCAAATCTATTCCATATAATGATTTAATTTCACTATTTTATAA
15	15998048	15998151	L112785	+	TTATAATTTTCTTGGTTCGATAGGTGTCAACATGATAACAGCCATGGAAATCTCAGAAGGAATAAGCATTGCCATCCAATCGACCATTTATGCTTTCATGATA
15	16021095	16021198	L15483	+	TTATAATCTAAAATAGAAAAACAAGCTACTAGTGTATGACAATAAAGAAATGGAGTGAACTTTATGATATTGAGATCAAACAATGAATAAATGATGTTATATC
15	16021186	16021289	L96167	-	TGATGTTATATCACTTGTGAATCCTTTTTCAAATGCTACCACATCTACAGACACTACTGGGTACACCGAAGAAAATTAAAGCACTATTAGTATGGGCTTATAA
15	16022125	16022228	L100202	+	TTATAAGCACAATCACTACTATGGCTATTATTTCAAGCAACATTGACAAAGGGACAATGTTCCTAGTCTAGGCCCAGAAGGATTGTGAGGCAGGGTGAGAGAT
15	16023585	16023688	L124519	+	TTATAAAGGAAATGAGTTCAGGGAATCTTGGCATTCTTAGGTTGCATATGGATTTAAAAATCCAGACGTTGCCACCATGAGCAAGTAGGTTCGCTATTGAGGT
15	16023751	16023854	L124518	-	CCTCCCCCTACAAAAGAAGAAAATTGTATCCTTCAAGCAATGAATTTTAGCACTTGTCTAACATCAAACATCACCAAAAAATGTCGAAGATCACAAGTTATAA
15	16040608	16040711	L52580	-	TCCCTTCAAGGAATCATTTTATGAAGGGCATCTTCACACTTCTAACTACGTTTGATTGCAAATGACTGCTCATCACTTTTGTTTCCCCCAAAATTTCTTATAA
15	16059211	16059314	L225919	+	TTATAACTTTTTTATTTATATTTATGCCTTTTGTAAAACAAAGATTTCTATTATTAAATAATTTTATACTAAAACGTGTCTTCATTTAAATTAAATTTTTTAT
15	16059605	16059708	L70148	-	AAAAACGATGAGGAAATAAATTAACAAATTATTTTTATTTATTATGAACTATTTATGTTATACAACATTTTTTTCTTTTGTATTGTGATCTTTTACTTTATAA
15	16111014	16111117	L191024	-	GTTATCAATAAATAAAATAAAATCATTAACAAACAAAGTTTTTAAAATTTTCTTATTTCTTCTTTAAGAAAATATGAAAGCGATGTTTAAAATTTTTTTATAA
15	16122779	16122882	L70643	-	TATTGATTTTTTTCACATTCGCATATAGTCATAATTGATTTAATTTAATCCTATATGATCTGTCTGTTGATGTAGGTTTACTAAGAGAGGAACGATCTTATAA
15	16155313	16155416	L31944	+	TTATAATTTATTTATCTAAATTCAAAAAATATAGTTGTATGTATAAGAGAAATAGTAAAGTCATGACTCATAATATATCAGTTTTGACCTTTTTTTTTTTTTT
15	16164806	16164909	L152046	+	TTATAAAATATAAATTTCAAGCACCTATCGAAAAATAATTAGCATTTCCAACACTTTTTGGTAGAAAGTACTACATTTGATCATTTAGGTACTATATTTTAAT
15	16169224	16169327	L96678	+	TTATAATGTTTAGAATTCATACACGTGAAAATATTTATTAATATGGATATGACCACTCTCTATGATCAATTAATTGTCATGTCGATTTCTTACCTACTTTTAC
15	16169273	16169376	L116129	-	TGACCACTCTCTATGATCAATTAATTGTCATGTCGATTTCTTACCTACTTTTACCTCTAAGGCTACAATGGGAGATGATAAGCTCAATATACAAGGGTTATAA
15	16178761	16178864	L197654	+	TTATAATAAAATGAAACTTACAACTTTTTAAATAAATTCAAATCTTAAAATTTTTATGCAAATCATGCATTTTAGAGAGTTCTGTCCAAAATCCTGTGAACCC
15	16809312	16809415	L118696	-	ATTCATTAGACTTTGTATTCATTCGATAGATTTTAATGTTTTTCAGGTGAAGACTTTTGTGTGTTGATTAAGGTGGTAGACTCGGGTATAACCTCTGTTATAA
15	16857315	16857418	L22736	+	TTATAAAAATAAATTTCAAATGCTTTAATTGCCTTGAAGTTCTCCATTTTTAGTTAAGGGACATTTGTGGAATTTTAACTATATTTTACCAAACGAGCTTTGA
15	17690228	17690331	L84785	+	TTATAATATAAAATTCTTTGCAGTAATATATCATCTAACCTAAAATAAAATTTGTCATAAAATGATATTTTGAAGTACAAAACTTGTTTCATAAAGTTTAATT
15	17690373	17690476	L84784	-	TTAGTTGGAGGAAACTTCTTATTCCAACCTTTTGTCACAAAGATATTGTGACAAAAAAGTCTTATTGGTTTTAGTGATTTGTCTTATTTTTAATTGATTATAA
15	17712997	17713100	L35594	-	TTCTAATTATGTTATATAAAATCGTGTAAAACTTTGTAAAGAGGATTAATTCTCTTAACATGTAGCTATGTAGAACTATGTAATAAATAAGAAATGTTTATAA
15	17720756	17720859	L54965	+	TTATAAGGAGTGTTTATCCTTGTAATCCCATAGGATACAAAGAGAACGTTATATTTGTATGGGGGAGATTGAAATATCTCATATCAAATAAGGGAAAAAGTTC
15	17777853	17777956	L249789	+	TTATAAGAACAAATTTACTTAATTTTCAACATATCATGTGTGCCTTTGGCGAGAGTATATTTTTCATGTAGGATTAATTACCTCTTTATTTTCCTTTTATGAT
15	17841606	17841710	L43232	-	CTATTTTATGAATTGTTTTCCAAAACATTTTCAAACAAATTCTAAAAATCACCTATCCAGTATTTATCATGAAAGTATTATATGTGATTTTTCAATATTATAA
15	17983994	17984097	L31620	+	TTATAACTGAAGCAAAATAATGCATTATTGATCTTACTCAGATTTGCGAGCTTTCTCTTTGAACTGTTCTTGCATGTGCCTAATAAGATCATCACTGGTCTCC
15	17986168	17986271	L196684	+	TTATAAATAAGAGAGTGTATTAATTAGCGTTAATAGCATACAGAAGTACATAGGTTGTATACAATGAGCACCAAAATGCTAAACAGAAAAGAGGGGAACAAAA
15	18428946	18429049	L202637	-	CCCATTCCAAATATATCATTTACTAACTCTTATGCAACTTTGTGTAATTACCAAAACACCTTTATACATATAAATGAACAGAGAGTCAATACAACTCTTATAA
15	18431819	18431922	L189498	-	TCTATCCAATGTAGAATCATACACACTAGTGCACTCACCATGAAAACCTCATCCTAATGACCAAGACCAATCATCATTCCAATTAAAAAGTAGTGTATTATAA
15	18539511	18539614	L40340	-	GCTATATGTTGGAACCCACACAATTGGGTATTGATAATATTTTTGTTAAAATAATAAAATTATTGCATTATTTAATTTAACATAATAATAAGCTTATTTATAA
15	18615587	18615690	L20326	-	TAACTCCTAAAATTCACAAGTAAGAATTTTGATAATTGATGTATTAAGACGCATGTCTTGTTTATGTCTCATGATTTATGGATCTAATGAATGATGGTTATAA
15	18721809	18721912	L143910	+	TTATAAGTATCAATGTTATTTGATAAAATTAGTTTAAAATTAATTCTAAATTATCAAATTTACATATTTAGCCTCATCAATTTTAACTAATATTTATATTTTC
15	18721898	18722001	L143909	-	ATATTTATATTTTCACTTATATTAATTAATAAATTTATTTGTTAAATATTCATATTTAAAGTATTATAGATATATAAGTTAACTCCAAAAATGTTTATTATAA
15	19123897	19124000	L5870	+	TTATAAACAAAGACTGCCAAAACAAGAGAGTATTCTCTGCAACTTGGTACATGCATTCTTTTTCTACTTCAATGGCTTTTTAATGGTAGAACCTTTGCTAAGA
15	19646862	19646965	L112264	+	TTATAAAAAACAAACATCATTAGAAAATGACATATTATCAGATAAAACATGTAACTAAACTTATATACCATTAAATAAATGTACAATAAAATTAAATACATAT
15	19648793	19648896	L104397	+	TTATAACCATAAGTATTGAAGAGCCCTAATGGAGATATATGAATGCTTTGTAGTTAGGAATGACAATAAGGTGGGTTTTTTCGAGTTACCGTCTAACTCCATC
15	19798898	19799001	L90719	+	TTATAAAATATGCATTCATGTACTCCAAAATACCATTCAAGCTTTTACACTTTCCTCATGAACTTGGCATCGGATTAGTCCTAGGACTATCTACAACTAGTCA
15	21256918	21257021	L208580	-	CGCATTGATCAAATATATGTTTTGTATAAAAAGTATATTTGAGAATTTTCTTTGTTTATGAAAAAAATGAAAAATTAACGAGATATGATGTTTTGTTTTATAA
15	21272001	21272104	L211518	+	TTATAACACTTTATTTCATTAATTCAAACTTGCAAAACAAAATATTATATCTCTAAAAATTTTCATTTTTCATAAACAAAGAAAATTCTCAAATATACTTTCC
15	21355715	21355818	L269322	+	TTATAATAATTGTATAATATCTATTTCTATTTTTGGAAATGAGTCAATTTTCCTTTTTCTTTTCCTTTTTTCATACGGTTGAGTTTAGAGTAGATAAATTAAT
15	21551400	21551503	L41242	-	AAAAAAAAAATAGTATATCCCGAAACTCACCATTCCTCCAACTTCGATGAGAAAAACACTAAATTTAAAATATTACTATTTTAAAATAATGGTTTAATTATAA
15	22486725	22486828	L136555	-	GGGTTGGGTTCGGACCAACCCGCCCAAATTGCACCCTTAAAGAAAACTTATATAATATATTAAAAACAGAAAGGTCCCCATGAAGCAGGAAATCCTTTTATAA
15	22835949	22836052	L52937	+	TTATAAGCATTTTGTTTGCGTCTCATTTAAAATAGTACTATTGCTCAGAAAATTAAACCTGTTTCTGGTTCTTTTATGTTCGATTTTTCACTTTTTGGGACCT
15	22950830	22950933	L99862	-	TTGATTTTTAAGTCTGTTTGACAGTAATTATAGCAAGCGTTTTAGTTTAGATGTTTGATAAAATTTAAGTAATATTTTTAAAAATTTTAAAAATTATTTATAA
15	23028147	23028250	L158801	-	TGAATTTAAATATGAAAATGGATAAATTTATATATTTATTGTCATTTTATCATTTTTAATCAATTAATTCTTTTATTTATCTTTATTAAAATAAATATTATAA
15	23324005	23324108	L145644	-	TGTTTATGAAAAATGAAAAATTGAGGAGATATGATGTTTTGTTTTGTGAATTTGAATTAATGAAATAAAGTTGACATTTTCAGCTTTAATCAACCGATTATAA
16	146100	146203	L292969	-	GTCCATTCAGTTTTCATCTTGAATATAATGGATTTGATAGTATTAAACCAAACTAGCATATATTCGAATGTTAAAATATAAAAAATAAAAGTTAAAGTTATAA
16	362548	362651	L7468	-	GAGTTAAAATATGTTAATTGATCACATAATAGGAGGATTTGAGACTCAAAAATGGTAAAGGTAATTTTGAGATGTTAATAACATCCATCATATTATATTATAA
16	871949	872052	L184195	-	CCACATACTACCAATTAATCCAAAAGCTAACTATATCACAAACTCCAAAAATTAAAACACCCCTTGCCAAAACTACCACCAAATCCAAAAGTTTAAATTATAA
16	890713	890816	L97506	+	TTATAAAAGTTCTTAACTCTAATTTTTTAGATAGTGTACATAACATATTTCATCCTAAAAATAAATAATTTAGGGGTTAATTTCATTCACCATTATGAAGTTT
16	985452	985555	L112257	-	CATTTTCCTAATCCATATCATGTATATAAAAAGGATCTTATTATTTTGTATCCAATCCCATTATTTTGTCCGTTATATATAATTTTATTATTTTATATTATAA
16	1137271	1137374	L39979	-	TGTATTCAATTTAAAATCATAAAAAAAATATGTTATGTTTAAGTTATATCGACAAATGAACCACTAATATTATTTTTCTAGGTCAAAGTTCATTTACTTATAA
16	1143645	1143748	L73297	-	TAATTAATTTATTCTTAAATTCATATTTTAATTATTATCTCCACTATCTTTTTGTTATTCCACAACTTTTATTGTTACTCGATCTCCTTTACCCTAATTATAA
16	1800357	1800460	L173525	-	TTGGAAAAATCATAATTAAATATTGTATTTAATTCTTTATTGGGAATATCATTCTTTATGGATAACTATGATGTCATTCACAATTATTTGTACATATTTATAA
16	2034028	2034131	L38499	+	TTATAAGAAAGGAAAAAAACTAAAGTTACTGTAGTAAGTTATCACAGCAAGTACTCTACACATTATTTCAGCAAGTTACATTCACGCATCTACAGAATTAAAA
16	2034139	2034242	L38500	-	CTTCAGTAACACTGAACTATACTTTTTTCTTTTTCCTTTCACTTGGTTTTTGTAATGGTTAAGATTAGCTTTATTCAAATATAATTTTTATTAAGATTTATAA
16	2403556	2403659	L289899	+	TTATAATTAAAATGCTAAAGTCTAAATATGTGATAACTCTAGCCAAGGAAAACCAGAGATAGTGTTATTATGATTGTGTAGTATTTTGAGTTGTCATCCTCTA
16	2898933	2899036	L101111	-	ATTTAAACAAAGAATTAACTTATTTTATTTTGATTCATATCATGGGAAATCCTTGTCATGTACTTGCTAAATTCCTACAATTTTTTTGTATTCCCAGTTATAA
16	3238012	3238115	L28095	-	AGTCATTAGTTTGAAATTAATGTCAAAATCACAAGTTAATTAATTTGATTAATTTAAATACCATGGACATTAATGAAGATAAAGACACTCACTCCATTTATAA
16	3379805	3379908	L21609	-	TAAAAGGCTTTTGTGAAGCATAAAAAAGAATTCTTGACTTAACAAAAGTCAATCTAAATAATACTTTAGATTAAGTCATGAAGTATATAAATATGTTTTATAA
16	3860035	3860138	L19062	-	AAGTGAATAAAGAACTCAAACATCCCTCATAAACCATATAATCAAAGAATATGAGTTTGAGCAATGGCTAGTAAGACCCATAGGTAAATACTAACTCTTATAA
16	3899301	3899404	L219080	-	AAAGAATATAGTAAATTAACATATCGATCTTCATCTCCTTTTATTAATATTTAATTTTAAATAATAAATTTATTTATTAACATACATATTAAAAATATTATAA
16	3930975	3931078	L88323	+	TTATAATAGAATGAGTTTTTGTGACATTCAATCACTGTCATTTGAATGACCCATTCCAAACGTAAAAACAATATTATTACACGCCCTAACAATTATCTAAGAC
16	4004055	4004158	L20066	-	GCCAAATTCCACAATTTTTGTATAGATATTGTTTTGTTTTAGTCCATTACCTCTCATAACTTTAAAACACATCTACAAATACCAGATGAGTTCCACCTTATAA
16	4097376	4097479	L179519	+	TTATAAGCTATATCACTATTTTAATTTTTGACAATATATAGTTTATTTCAAATTTAATTTTACTTTTCTTCATCTCTTAGCTTTATCACTTCATATTACAAAA
16	4097659	4097762	L15725	-	ATAAGTTTTTTAAGGAATTATTACACTTTATCCCCAATCGATAACGTGTTTTGTGTATTACTCACTCAAGTTCAAAATCAAGCAATATACTCATATTTTATAA
16	4388619	4388722	L19048	+	TTATAAATCAAGCATGGTCACTCAATATTTGGTGACTTCAAAATTGGAAGACGTTAGAAAGTTGGGACCATGGATACAAGATTAGCTTCAACTACTAACAAAT
16	4573025	4573128	L12838	+	TTATAAATAAGTTAAAAACATTTTAAGTTCTCAAATAAAATTTGGTTCTACAAAACTTCAAATAACAGTTTTCCAAAACGGTTATTTAACCGGACCTATATTT
16	4616540	4616643	L112265	+	TTATAATGGGTTTACCTTCACAAATAAATTTAAAGTCAAAGTAACTTTAGAATTGGCACTTATCAATGTGGGATAAACATTGAATTAGACTTGGCCTTTAAAA
16	4628157	4628260	L88008	+	TTATAACTCTAAGTAATTATATATTTTAAATATTTATTAATTTTAAAAATGAGAAAAGCTTACACCTCAATGTTTTGAGGCTTATGCCTTGCCTCGTGGATGC
16	4628291	4628394	L88007	-	AATGATGATGATCTCAAATACCATTAAAGGGTTTTTAGATGACATGGTGAAAACTTGATCCATGAATTGGTATTAGAGCCAACTTCATAGGTTTGAATTATAA
16	4692022	4692125	L195429	+	TTATAAATTACATGATATAATTTGAAAAAAATAATGTATAAGTTCGAAGAAATGATTGCAAGCTAAATATTTTGTTCCAATGGTTGCATGCTTATATGAGGAA
16	4802044	4802147	L80475	-	TTGAGTTTACAAAAAGGCAACTACGTTGACAACATACTATATAAGGGAGTTAATGTAGATGCCTATATAGGAAAATAGTAGTATACTAGCTTATGGCTTATAA
16	5138645	5138748	L102530	+	TTATAATTCATAACATATAAATTCATGAATTTCTCTACACTTTTAATCCCTCTCAAAATCACTCCCAAACAAGGTAAATATTTGATAATCAATTTTAAATTTT
16	5139059	5139162	L64327	+	TTATAATTAATTGGTTAAAAATGATTAAATAATCCTCATATTTACGAATTTAAAATCTTTCATGTTTTTGTGTAAAAAGTAATCAATTTTTCATATAAATGTC
16	5139114	5139217	L64326	-	TCTTTCATGTTTTTGTGTAAAAAGTAATCAATTTTTCATATAAATGTCCTTAACTTTTCAAGTATTTACATGTAGGCTTTAAAAGAAAATATCATTTTTATAA
16	5202006	5202109	L23099	-	TAGAACATTGGAGAAGACAAAGGGGGTTGGTGTTCCCAAAGCATGCAAGACGGCCATTGGTTTGGGATGTAGAATGCAATCAGAAATTGGTTTGAGGTTATAA
16	5301332	5301435	L120768	+	TTATAATACAATTCAAGGAAAATGCATTAAATAATTAATGAAGTCTAAAGAATGATGTGAATTCACACAAAAGTTGAATAAAAAGGTATCAAAATGAATAGAA
16	5303234	5303337	L1574	-	CAATACAAGATCATGCCACATGCATGCTTTGGTAGTTTAAATGGGTGCTTAGAGAATGCTTCATATCTTTTTGCTCATTTTCAACTTTTGCTTATTTTTATAA
16	5318586	5318689	L17077	-	CTCCCCCAATATATCCATAGTTCATAAATGTCTCCAAACAATGTTTTTAGTGCTCTTTGCTGTTTGTGATGGTACCATAAATAAATCATGGATAGCCTTATAA
16	6776198	6776301	L154104	+	TTATAATTATTGATAGGGTGATGTAAAATTAGCAAATAAACTAATGAAGTTTTTATTCAATTCTAATATTAATATATAGGAACATGAGTGCTTTAATGATAAA
16	6787837	6787940	L130474	+	TTATAAAAATATTAAATTAGGTATGAGTTAGGCTCGGGTTGTTCGAATCTTGACCCAAGTCCAACTCAAATTAAGCTTAGACTGAGAAAATCTAACTCAAACT
16	6886695	6886798	L47289	-	TCTGAGGCTTGATTTAATAAATTTCAATCATCCACATTTAACTCCAAAGAATCAAAATAGTAAAAATCGTCTCATTTTTATGAAAAGAAGTTCAAATTTATAA
16	6948879	6948982	L198292	+	TTATAACTTAGTTTTTTATTTAATTTGAAGACAACTTATCTTCCTTTTGTGTGGAGTCATATGAAAAGCATCACAATTTGGTTTTAATAGAATTATTATCAAT
16	7002373	7002476	L114450	+	TTATAAAAGTATAATACGATATTTTGAAATTAGGATCCTTCCTCATATACAAATATCAGGCCACAAATTCCAAAGTACACATCGAATGATGTATCTGATGACA
16	7002579	7002682	L114449	-	CACTTATCCCTCATCATTGGGATAAAATTATCCCATGAGAGGAATGCTACATCCCAAGAGCATTTGGGACAGGACTTAATGTTTTCAATGTACTCTATTATAA
16	7005242	7005345	L45451	+	TTATAAAAGACATCAAATAATCAAAAATTGTTTTTGAAAACACTTCACAAATAGAAATTAAATTTTTGATCAACGGTATAGTTTACAAGATAGGTTATATTAC
16	7470065	7470168	L118180	+	TTATAAATACCTAAGTAGGATAGGTGATTTCTAAAATAACATGTCTAACAAGAAAATCAATTACAATCATAAAGAAAATTTAAGGTGCGTACTTAGGTTGCTT
16	7825949	7826052	L21211	+	TTATAATTAGAGAATTGAGAGTTTGAAAATGTATGGGTTTTACAAGTAATTTTCATTATATTTTATTTTCCTTTATATTTTCTACTATCACAGAACTAAAGAA
16	8385555	8385658	L7397	+	TTATAAACTAAATATAAGTATAATATCCAAAATCACATTAGATAAACTATTTTAAAATATTGTATCTATAAGGTATAATATTGAAGTTTCCCATTTTTCGTGT
16	8842536	8842639	L112524	-	GGGATCTAAAGAGAGAGAGATCTTGAGAGAGCATGAGCTCATCGATGCTATTGTAGGAGCCTTGCTAATCCGTGTCTTGTATTCTTATTCGGGATAATTATAA
16	14275805	14275908	L58555	+	TTATAAAGAAAAACTTATGATATTACAAGAAAATCCATGCTTTAAGTTAAAGAACACTTAGAAATCAGTAGATATTGTGTTCATCGGGTGAGTAGGAAGAAAA	NH:i:2
16	14288249	14288352	L104133	+	TTATAACAAGTTAGCTTGACTAAATAACAGATTCGCTTATTTCACAAGTAAAATGAGTGAAATGAAACACAAAAGTTAAAATGCTCAATTAAAATCTCCAAAG
16	14575237	14575340	L58555	+	TTATAAAGAAAAACTTATGATATTACAAGAAAATCCATGCTTTAAGTTAAAGAACACTTAGAAATCAGTAGATATTGTGTTCATCGGGTGAGTAGGAAGAAAA	NH:i:2
16	15543728	15543831	L185928	-	GAACAGTGGTGTACAGTGTTCTATTCTATACTAGGTTGAGCAAGGGTTCAAACTGATCCATTAAATACAGACTTCCCCTAACTTTCATACTTGTCACTTATAA
16	15641539	15641642	L29798	-	TTGAGATGGGTATCATTTAAACACAATGATGTTATTGTTTATCACTTTTATGGGGGTAGTATGTTAAAACTATATATTTCACTTCATTTCATTTTTATTATAA
16	15700668	15700771	L162127	-	CTTACCCTTTCTCTTATTTGTATTTGTTTCAAAGGCCAATGGTTGTGAAAGAAAAGTAGGCCTTTACTACTATTTTTGGGATAAATAATTTTAAGGTTTATAA	NH:i:2
16	15917612	15917715	L162127	-	CTTACCCTTTCTCTTATTTGTATTTGTTTCAAAGGCCAATGGTTGTGAAAGAAAAGTAGGCCTTTACTACTATTTTTGGGATAAATAATTTTAAGGTTTATAA	NH:i:2
16	16071927	16072030	L53650	-	CAATTTTACTGCTTGAGAGAAACATATTGGATTCACATGTGGATAAATTTTAAAATTGTGGAAGGTATCTTTTCAATATAAATTCAATTTTGTGAAATTATAA
16	16350032	16350135	L34086	+	TTATAAAAACCAAAATTCACTTTTTGTTAGATATTCGACTTTTTTCGAATACATCCCAAATGCATCCTTAAATTAATAAATTTGATTTTCATTTCAATACTAA
16	16353074	16353177	L90562	+	TTATAAGATATCATGATGCCTTTATTGAGAATACTTGTCACTATCGGTTTTTAGTAAGAGTAACTCAATCCATAAGAAATATATGAGATATAACATAACATAA
16	16732335	16732438	L46993	+	TTATAAAGCAATATATATGACCAGTTTTATTAAAGACAGCACAGTTGAAAGAGGTAGCTATATGCATGTATAAATATGATACGTATATAGACATTTAACTTTA
16	16769904	16770007	L60427	+	TTATAAAGTATTTTCCTTATCGGATTTTATTTTCAAGATTACAATTATCCGAAATTTTGTTTATTAAATTTTGTGTTTGAACTTATAGGAGGGAAATATCATA
16	16832878	16832981	L114962	-	TGATCGAATTTATCGAAAAAATAAATTTTTATACATAAAAAAATTAAACTGTCTCTCAACCATGTGGGCGTCCATGTGATCAAATTATTTGATAAAATTATAA
16	16858112	16858215	L138171	+	TTATAAATGAGGGACTGTTAAGTTTATGATTTATTTTGAGTACGTAGGTATATTTTTTTTAGCACTCAATTATAGTCAATCATTCATTCAATCAAATATTTTA
16	17365325	17365428	L196029	-	ATATGATATATAATAATGACACGAAAAGTCACATGTTACCAAACCTAATTGTTCTAGTATTTTAATTGGATTCATATTTATATAAGTGAACACATGATTATAA
16	17871736	17871839	L79589	+	TTATAATATCATAATGGTATTGGTTTTTCACTTTCCACATCAAAAATTTAGATGTCATCGAGAAATGCATATTTGTTGGTCAAATATCGATTTTGGGATTGGT
16	18219913	18220016	L84631	+	TTATAATAATATTATTTGGAAAATACAAGTAGATTCTCAGCTCGCAGCTGTCAAATGTTGGAGGATGAGGACCATTTTTAGACCTACTTTTATACCATAATTA
16	18265991	18266094	L170156	-	TGCATTTTCAAATTTAGTTAATTTGCTATAAGTTTGGGAGAATGACAAAAGATGATTTTTGTTTTACTTTTAAGATTATTTTGTCCCAAAAATCATTTTATAA
16	18607102	18607205	L29276	+	TTATAAGTTAGTTGACGCCATCTCCACCATGTAGAAATCTAAGTCAAAGGGAAGAAAGAAATCTAAGGATGAGGAAAACCCTTCTAAGAAGTCATGATAAAAG
16	18607200	18607303	L29275	-	AAAAGAAAATGGAAAAGAAGGTTGTAATAGTGTCAAAGCTAGTGGAGAAGATCGCTAAGTTCGTGTAGCAGATGACTTGAACAGTCGGATACTTTATTTATAA
16	18774299	18774402	L63024	-	ATGATAAGTCCGAGATAATTCATCTCATCTCTTTACTGATGGATAAGATTTATTATACAGTCCATTAAAATATAATTTAAATGCTACAAATTAATCTTTATAA
16	19113544	19113647	L130748	+	TTATAAAGGTTTTATTAAATATGCAAGACTTTATTTTGCACAAACCAAACTAATATTGGATTTAAAAAATAGAGTTTAAACGATATTTTCCTTATTTATATTA
16	19154281	19154384	L62391	-	TTTCATATCCCTATAGTGCATGTATGTTTATATGTGTATTAAATATGATTCTAGTAGTTTGATTAAAAAAATGACGGAAAACTTAAATCCAATTTTTTTATAA
16	19162489	19162592	L48099	-	ATGAATTAGGAACTAAAAATTCTCTCAAAAATTATGCCACCATGAATTAGGAGCTTGAGTGGGGATCATTAAAACTTATAGGAAAATATTGACTTCTTTATAA
16	19325089	19325192	L22508	+	TTATAACACGCTTCACGTCCGTTGCCATTTGAAGCTGTAACCAATCATCTTCTCCGTCTTCGATGACAGCACTAGGAGAGGTGTCACAGTCGCCACTTGTGGC
16	19352588	19352691	L101656	-	AAATTATGAAACAAAAATTCGGATGTGATTTTCTTAATCTTATCATTCATAAATTTTATTATTATTGTTATTATTTCTTTTAATGCACAAAATAGAATTATAA
16	19472835	19472938	L68334	-	AGTGTCCAAGATGCAATTCCCATAGTGGAGGAGGTGAAACATCAAAGTGATAGTTTGTAATTTTGAAATTGGGATCATTTCAAAATGGATTTTGAAATTATAA
16	19472932	19473035	L87342	+	TTATAAGTTGAATTTTGAAATCATTTTGAAATGGTCCTTCAACTCTGCGTTGTTGTCTTCAAATGACCATAACTTCATCATTTTAGTTCCAATTTTCACATTA
16	19618511	19618614	L74630	-	ACTCTAAGCTCAAACTCTTTATCGCAACTTAATATCCTATACGGCTAAATTCTAATTGGAAACGCCCAATATCAAATACTCATTTCCCATTCAAGTTTTATAA
16	19825993	19826096	L26300	+	TTATAAAGAAAATGTTTATTTGCTAGCTGCCACCCTTCTTTCTAGAGCTAATTTGATATCAAAACTTTTTCTTAATTGACTTTCAGAGAAAAATGCATGTTTT
16	20535812	20535915	L128815	-	AAATATAAATGTTTAACAAATAAATTTATTATTTAAGATGAGACAAAATGTGAATATTAGTAAAAATTAATAAGGATAAATATATTAATTCGATGATTTATAA
16	20633891	20633994	L115367	-	ACTTAGTGGTGCTGCCTTCCAGATATTACAGGCTGTCTATATCACTAGTTTAAAGAAATGGTAGAAACCTGAAGCTGGAAGCACCAGCTATTTTTGATTATAA
16	20653481	20653584	L110524	-	TGTAGTACTGACCAATTTCAAGTAATTTTTCAAAGAAAAATCGATGCTAATATCAAATTCCTTTGTTGATATGTGTGCTTTCTCTCTTGGATTTATTTTATAA
16	20660267	20660370	L27366	+	TTATAACTGAAAATGTGAATCTCAATAATGGACTACAACTAGAGGAGGGGTGAATAGGTGTTGTAGAGCAATTTAAAAAATCTCCCAACAAAGATTACCTAAT
16	20709856	20709959	L50800	-	GCCTAGAGGACCTAAAATAAACATATATGGTCACATGGCATGATTGGAGCCAGCACTGTGAGTATATATTCCCAAAGAGCCTGCAACCTTCACAGATTTATAA
16	20713498	20713601	L34171	+	TTATAAAGAATAAAATCATATACAATTATTAAATTCCCCAAATATCTCATATTTTCCTAGTACTCTTTATATCCACACCTTAAATTATGAGTCATCTCACTAG
16	20787976	20788079	L85521	+	TTATAACACATTTCAACCAAGGGACTAGGGTTGTTTAAGTGTCACATTTCATCTTTTGTCTTTTTTCCTTTTTAATACTTGCTATTTTTAAAATCATATCACA
16	20884924	20885027	L209116	-	GCCACATCAAGGCGCATAGTTCTCATTTGACTTTAGTTAGCCGACCCTTGAGTACAAAAAACCTTAGAACTAATGTGATTTAAAAGAAGACAACGTATTATAA
16	20892002	20892105	L138759	+	TTATAATAATTTAGTGTTTTAAAATTAATATCAATAATTTAATATTCAAAAATCATTTTTAAGTTTTAATAATTAATCTACTATTGTTTTTTAAATCACTCTT
16	20921408	20921511	L75933	+	TTATAATATAAGAGAGTAATGCTATAAATCACATAAATCAAAATTTTAAATTTACTTCTTCAAATTGGCAAAAGAAAAAATTGTCCTTGGTTTTTACAATAGT
16	21007143	21007246	L63252	+	TTATAAATGATAGGATAAGTTTGAAGCAAGTTGGTGTGTTGTCTTTTGTCATCCTCTCCACCTTATCTCATTGATTAAGTATAAAATTAATTTAATTTAATTT
16	21614344	21614447	L131877	+	TTATAACTATTACAAATTCCTACTTTAATTCATACAAGGACATAATTTAATCAAGTTATTATCATCATGACTTGATCTAGGATGTGATATGATATTTCAATAA
16	21652139	21652242	L154692	-	ATACTTATTACTTGAAAATAATTAAATCTAACATACCGATTATGCATACTATGGATCACATTGGGAAAGTTTTTTTATTTTTAAATATGTAACTTTTTTATAA
16	21832646	21832749	L204508	+	TTATAAACTGTGAAGTTTTTCTGTCTGTTTTAAGGTATCTATCTTTTTCAGTTAGGTATATGAGAGAGAGGGGAAAGTCAGCTGGCAGGGGAAGAGGATTCAT
16	21936191	21936294	L124768	-	TTACCTTTGTGTTCCTTTACTAGGTAGATTTTAATTTAAGATTGAGGATCTCTCCCTTCCTTCCCCGATTCATATTGGCATTGAAAAGTGACATCAATTATAA
16	22520525	22520628	L161027	-	TTGTTTGGTGTCTCAAAACTAATAAAACAAACATGGCCATGTTTAATCACATAATTAATAAATCAAGTTATTATTTAGATTTTGTCTTTGATAAAATTTATAA
16	22702257	22702360	L12725	-	AAGAAAAAAAAAAGAAAAAAAGATGTCTACATTGAACTTCTATTAATAGTCTTACTACTTTGCAATGAGGAGGCATAAAAAATAACCGGTTACCAAGTTATAA
16	23463630	23463733	L184331	+	TTATAATACTTCTTATGCAACTTTAGCTTTCTAATCCCCAAAAACTTCTAGGAAGAATAACTTAATTTGCTTAAGAGTTGTTTGGTTAAATTTAATGCTTATT
16	23793053	23793156	L168504	-	TCGGTCTTGCTTCTGTCTCCGGCCGGAGGAACAAAATTGTACAGACATGGATGGGAAGAACTCCTATAATATCAAGAGTCCTTCTATCTTTGGATTGTTATAA	NH:i:2
16	23823663	23823766	L168504	-	TCGGTCTTGCTTCTGTCTCCGGCCGGAGGAACAAAATTGTACAGACATGGATGGGAAGAACTCCTATAATATCAAGAGTCCTTCTATCTTTGGATTGTTATAA	NH:i:2
16	24028129	24028232	L30937	+	TTATAAGAAGACAAACTCAATAGACACAAATGCTCTTACACTCAGGTTGTCCCATACTGTATAAATCCATTACTCACAAGCATATATTGCCTACTAATCCTTG
16	24070150	24070253	L64021	-	TCCTTACTATAAATATTACTTTCTTTGAATGCATTCATAACCACAAAAATGTAGGGGCAAGGTTGACTCGATTCATCATCATCATACCCTATATTGATTATAA
16	24080036	24080139	L126627	-	AAAACAAATTTAAAGTCGATTTTAATTTTCCAACAAACACTAACTTTTGAGTATTATACTTTTTGTTTTCTTTCTTGTATAATGCTAAATTTAATTATTATAA
16	24264385	24264488	L32197	-	AGAAAGTACTACACTTATTCTAGATAACGAAGTTAATACTTCATGTATCACATTCGAATGAGAGAACAATTAACTCAACCTTCAATTAAAATTTCTTTTATAA
16	24379179	24379282	L47841	+	TTATAATTCCCATGGACTATGAGTTGGCTATATAAATTTGAGTGGTTTAGTAGACTTCTTTTGGATAAAGCTTATAGAAAAAGCTCATTGCTAAATAAGTCTC
16	24448926	24449029	L54295	+	TTATAAGAAGGGTAAAAGTCATTTATATTTGAGCATGCTTTTCAATGGAATGAGATATTTAGTAAAAGAATACTCGTGAAATTATCTGTTTTTAATGACTTTG
16	24455003	24455106	L235673	+	TTATAAAACATGTTTAATTGAGACATTAATCATATAGACATATACAAGATCTAATTGGACCTCATTGTTAAATAGGAAAACTTGATTATTAAATGGATTAAAT
16	24527795	24527898	L17402	+	TTATAAGATTAAGATAAGTCCATCCTTGTATAGTATTATGAATTTTCTCTCCTATCCAATGTAGGATATCATAATTACCCTCCTATGCAGATATAATGTCCTC
16	24653665	24653768	L77011	+	TTATAAATAAATGTCTTAGTTTATCATTTGATTTTATTTGTTGAATATTAATCTTAGAACTATCTTGAAGCTTTGAGTGTATATAAAAATTTTGATAAAGCGT
16	24653771	24653874	L77012	-	TAGTTGGTTACTTTTAATATATCCTTAATTAATTTGTATAATATACGTGATATTACCTTCGTATAATATTATTGGATTGGTTTTTAAACATATGTATTTATAA
16	26205615	26205718	L346823	+	TTATAAGCTTTTATCTTTTTCCTCTTTTCACAAAATATTTTCTCCTCCTAATTAAGAAAGAGGTTGTAATTATTTTGCGTTCTTACTAAAAATTGTTTTCAGT
16	26246955	26247058	L174176	+	TTATAAAGATAATTTTGACTTTATGAAACAAGCAAAATAAATTAAGGCCTGATGGTAATTTTGTTTTATTTTTTATTGTAGTTAGAAGTTGAAGGACATGAAA
16	26754869	26754972	L37681	-	CAAGTGCATTTTGAAGAGCTAATATTTTTTGAGCTTGTTGGACATTGTGTGATTCGTATCAGCACAAAGAAAATGAGGATCATTGAATAGCATGATATTATAA
16	26815624	26815727	L4509	+	TTATAAAATGCAATAGTTTCTTTTTATATTGCATTTTGATTTGAAATGTATAAAAATAATATTTTTATTTTTATGCATGGGTCAAATATATGTTTTGTATAAA
16	27184332	27184435	L3128	-	GACATCATACACCACACAAACTCTAGACTTTTGGTTCATTGTTTGTTGAGGTCACAGGTTTAAAAAGCAGCCAAGGCTCAAGGTGGTTACTCCCTAGTTATAA
16	27310702	27310805	L119557	-	TTAAATAATGACACTACTCTCTCAATCTAGAGGGATTTTTGATCATATATGATGAGATGTTGTATAGGATTCTATATGAGGTTGTTCAGTAGTAATGTTATAA
16	27319053	27319156	L229379	-	TTTTATTTTTATCATTGAATTAATGATTTATTTTCACTTTCATATCTTTTTAATTATTATTATTTTTAGATTGATAAAGTTTCAATAGATTAATAAATTATAA
17	2119351	2119453	L74832	-	TAAGGAAGAGACATATCATCATCCATCCCAACATGTTGGGAACAAGTGTCCTTCCATCAAATCTAAATCTAAGTAGGACTCACAAAATCATATATGATTATAA
17	2133723	2133826	L38686	+	TTATAAACATTTATTTATTTATTTTATATTTTTTGGTTATATAATATTGTTTGATATAACTTCTAATTATATCGTATAATTAAAAATAAATAATTAGAAATTA
17	2362941	2363044	L1489	+	TTATAAAATGGAGGCAGGTGACTATAAGTTAAGGATATGGAGACTCCATTGGGAAGAACCACTACCAATTGTTGTACATGCAGGATATAAGCATGGTAGCTTT
17	2758981	2759084	L7283	-	TGTCCAGAAAACTGCCAATTTCCCCAAATTACTGCGCATTTCATCAAAGCGCCTATCCTCACCCCATTGCAAAATCCTGATAAGAAGATAGAGAACATTATAA
17	3214729	3214832	L168757	-	ATTTCAAATGAAGTATAGTACTACTAAATGATACTATATTTAGTTTTGCAACAAATTATATTTGATTATTTAATATAATTAATTGCATTTTCTATAATTATAA
17	3337286	3337389	L81954	-	TTCTTAACTCCTTAAATTTACACTACGAATCACGAGTCATTTGCTCAACTAGGTATCTCTTGTTCTTCTTCATTTCTTTATCTATCTTGTATAATCATTATAA
17	4160355	4160458	L110914	-	CTCTTCAATTATTTTCTTTGAATAAAAAATATTTTATTTATTACTTGTGTGGGTATATTTCTATTTGGATTCTAGTCTTGAGAACAACTAAATTGAATTATAA
17	4228756	4228859	L126004	+	TTATAACTTACATATTTTTCTATTGTGATAAATATTTCCACAAGACTCTCCTATTATCATTATGTATCTTATGAATTCTCTATTTTTGTTTTCTTAATTTTTT
17	4247348	4247451	L58059	+	TTATAATGCTACTCAAAGAAAATATTGCATTAAAAAAATGAAAATAAATCTTGTATCTCCTTGTGAGCCAATATGATTCACCAAAAGGCAGCCTATAATTTGT
17	4277057	4277160	L271943	+	TTATAATCACAACATTTAGTGAGTATTTAATAAATCAATTTAATAACTTAAAAGTGATTTAATAATTTAATTTAAGTCATTATACATATTAAGTATATTTGAT
17	4282172	4282275	L141800	-	TAACACTTAAATGATAAAAATTTTCAAATATTAAAAATATTAAAAGTACTTTCTATAATTATTGTCAAATAAATTCTAAGTGTTTTTACATAAAACATTATAA
17	4595641	4595744	L42326	-	GGTTCAGCATCTTATTCACCACCTTTCTTTTCTCCAATTAAATTTCAAATAAGTCATGGGTGATGCATTTTTTCAAAATATTTAATTCTTTGAGGATTTATAA
17	4681372	4681475	L177905	-	AAGAAGGTACCTATTTATGGGCTCCATAATTTATTATTAATTAATTTATCAAATTAGAAATAATTAATATTACCATAGTTGACCTAAGAGAGGAAGTTTATAA
17	4792682	4792785	L23277	-	GCTTACTTAGTAATTACTGTGACCACTAGATGCATGTATGGTTTGATCTTTTTGATGTTGTTTAGCATTTGCAAAAGTAATCGAGGCACTCAGACTATTATAA
17	5084929	5085032	L57991	-	TTGGGATACTTTCGATATTAGTAGTGGTATTCATATGAGAATAACATAATGCATTATTTTTGCTTTATTTTCAGTAAATAGTGAGTTGGAAAATCTATTATAA
17	5360320	5360423	L2731	-	TGGTAAAACATTTTCTAAGTGAAAGTAATTGTCTAGGTTAAATTAGCCATTCCTTTCAGCTTTTGTAAACACCAATTTTTACCAAAGCACCATCGAATTATAA
17	5996297	5996400	L1610	-	CTAGATATAAAACTACAGAACCAAATCTCGCACCTAACCAGAGCCAAGCACTTTCATTACACAACCACGACCTTTCAAGCCAACAACAGTACTGTTCTTATAA
17	6293879	6293982	L65810	-	TCTAAACTAAATAGCCTTGAATTTAAATTAAATTTGAATAAAGTTGATTAAGTTTTTAATATATTTGTTTGTTTGGTTTTGTTATTGATGTTTGATATTATAA
17	6293976	6294079	L225435	+	TTATAAAGTGTTAAGTTATTTGTATTTGTTAATCTCTTGAATATTGTTAAATGTTAAATAGTTTATATTTATATGCTAAAAGTATTTCAATTATTGTCTTTCT
17	6299753	6299856	L159562	+	TTATAACCAAGACGAATGCAAAGATTGTGATTCAAGCTACATCAAATTTTCTTTTCGGATTCAAAGACAATAAGGTAAAATCTAATATTTGTTAGTTTTTTGG
17	6389591	6389694	L157010	-	TAGGTGCAAGAAACATCAAAGTCCATGGAAAGACAGGCATAGCTTAAACAGACAGCATAAATTAGACCTCCAAGTCAGCAGAATAACCCAAGCTATGTTATAA
17	6447000	6447103	L54469	+	TTATAATTTAAGGTAAATTATTAAATTCTATTGGAATTGATGAATCCAAGTTATCTCGGAAAAGATAATTTTAATATTTAGATTAAAGTTGTCTGTTGAGAAA
17	6566739	6566842	L88415	-	GACAAAAACTAAGCTCAAAAATACTCCCATTGAAGATGCTGGTAAGGGAATTGGAAAAAATGCCGGATTCAAGATAATGCTTCTCCATACTTAAATCTTATAA
17	6851006	6851109	L65958	-	GAAAGCACTTAACGAAAAATGAACAATACTGTTCAGCTGTATTCTGGTTGAGACTGAAAGAAAAATGTGTTCTAGCTTTCACCCTAAGTTGGTTTCTTTATAA
17	6856969	6857072	L23101	-	TGACTTAATTAAAATCCGAGGTATTAATAATTCATTCTAATTGGACCAATTAAAATCTCAGGTATTAATAATTCATTCTAATTGGACCACAAAGGTGTTATAA
17	7397611	7397714	L92979	+	TTATAAAAATCATTAAAAGATGCATAAATGAACTCTATAGTTTTTGCAAGTTTTACATTGTTAACATAAAATCCTTAGGGAAATCTAGCTAGATAAACCCTTT
17	7407583	7407686	L16127	+	TTATAAATTTACAAATCAACGTATTTAGAGTGTGTTTGGATTTTAGGAAGTATTTCAAGTATTTTTAATAATTGAAAGATAATAATTTTCAAGTGTTAAAAAG
17	7420170	7420273	L34382	+	TTATAAGACGTTTCACATCATGCATTAGTTTAACAATAGAAATCAAATTAAAATGGAAGCTTGGAACGTAGAGGACATTTTTCAAAATAATATTAGGTGTCAA
17	7420234	7420337	L34383	-	AACGTAGAGGACATTTTTCAAAATAATATTAGGTGTCAACCAAACATCACCAATATGAGTAATTGAAACGTTTTCTCAATTTGAAAGCTTAAGTATTTTATAA
17	7894645	7894748	L72954	-	CCAAGGCAAATCACCTTGAAGCAGCATCCAAACAATCAGATTCCATAAATGGGTCAATTACATATTTTCCGTGGGACAACCAAGCAGTCATTACACATTATAA
17	8031852	8031955	L6449	+	TTATAATTGGATAGTGTAATTAATTTGGAGGGATTATTAGTCATAGTTCTTATTGCCATAATAATTGTCTATTTTTCTTATTTGGAATTATGATAAAGCACTT
17	8448719	8448822	L13308	+	TTATAAAATTTGGACATGGAATGTGATTTCAAGGGATATACCAGGTTCGAATTCATGGCCTAACTAAGAAAGACCACAACTTCAGATTTATTTCTCATTTCTG
17	8905911	8906014	L3273	+	TTATAATATATTTTACTAAATAACAAGCATGTCTAATATCTTTTGTTAGAGAGGAGGAAATGTGTAATGGCAAAAATAAAAATAAAAATAAAACAATTAATAA
17	8905947	8906050	L133506	-	TATCTTTTGTTAGAGAGGAGGAAATGTGTCATGGCAAAAATAAAAATAAAAATAAAACAATTAATAAATATTTATTAAAAAAAAGATTATCAATTACTTATAA
17	9043220	9043323	L45698	+	TTATAAGAAGGAAATTTTCTTTTAAATCTATTCTATATATAGAAAATTTTGCTTTATATAGAATTTCACACATATCATATGATATTTTTCACAACTAGTATTC
17	9064366	9064469	L207083	+	TTATAAATAAACTAGAATCAATGGTTGAAACTAATAAAGATCGTATTGGTGGATCATAGGGCGTTTTGTCAAATAGGATGAAGGTTGGAGTAGTTATATTGAA
17	9233373	9233476	L74811	-	TTTCATTATATCTGTTTAGGGTTTCAAGATCTATAGTTTGACAGGAATGGTATCATCTGGTTGAGATTTGTGGGGTATTATTTTTTATATTTGAAGGTTATAA
17	9585984	9586087	L290681	+	TTATAATATTTAAGGCATGGGAAGACAACAAAGGATGGATTAGTAAGAGTTAAGTCTGATATTGAATTGTAGGAAATGTTTGAACTTCATAAAGGAATGTCAA
17	9605238	9605341	L48012	+	TTATAAGTTGATGATAAATTGTTGGCTCTGATAAAAAATCTTAATTATCTAGATGAAGTTTTAAATTCTACTCTATTGATGTCTTGGCAAGTTGATACCCTAA
17	9946327	9946430	L179902	+	TTATAAAGAACCATCAGAATTATATTTGATAGTGAACACCCACTTACAACTAATAGTAGTCTTCTCTATAGGTATAGTTACCACCTCTCAAGTCTTATTCTTC
17	9952812	9952915	L229976	+	TTATAACTCATTTTAATTTATTTTTTTTATTTTAAAAAAGAAAATAGTACACTTCCAAACAGGCCCTTAGAATTTTATGATTCTAATTACAATTTGTGATCTT
17	9971380	9971483	L82653	+	TTATAATTAAATTTAATGTTAATTTTATATTTAAGTTAAATTATAGTAAATTGTATATCCAATTTCATTTATATGCATAGCTTTACATTTTAATCACCTAATT
17	9971436	9971539	L82652	-	ATCCAATTTCATTTATATGCATAGCTTTACATTTTAATCACCTAATTAGTACATTTTCAGTTTATTCAATTTCATGTTATGTATACTTCACTTTTGGTTATAA
17	10436737	10436840	L79522	+	TTATAAGTATAAGATATTCATTGACGAATATAACTACCTTAAGTATCAAAGGGTTTATCCTAATGAACCACTTTAGAATTAACTTTATTTGCAAGTACATTCT
17	10484205	10484308	L68489	-	TTAGTTAAGAAATTTGGTTTAGAATCCTCCAAACACTCTAGGACACCTATGAGCACTAACACTAAGCTACATCTAGAAAGGATACTGAGCACAAGAATTATAA
17	10503711	10503814	L15147	-	CTTCACTCAAAATACCATTAAGAAAAACACTCTTAACATCCATTTGGTAAAGCTTAATCCTTAAGAAGCATTCTATTACCAAAATTATCCTAATTGATTATAA
17	10516197	10516300	L246276	+	TTATAATTGAAAAATGACTAATTCCTTGACTTCTTACAAGATATGGAGGCCTTTTCGAATTTAATAATTGGATGGACTAATCTTTGATTTAGCTAGGACACAG
17	10858584	10858687	L210768	-	CAATGGTGCACTAAGAAAACACTCTCCCAAGACTCAAATATATTTAAGAAATGTTTAGGAAAGTTAAGTTATTGAAACAATGAAGATTAAAGTCTTTTTATAA
17	10944414	10944517	L51520	-	AGTCACTTAGCAGTCAAAGAAACAACATATTGTATCTAGATCAAGTACAAAAGTAGAGTATAGAAGCTTAGCAAGTTTGGTTACAGAAATTAGTTGGTTATAA
17	10973946	10974049	L87283	+	TTATAACATATGATACTGGCAATTTTCAGTAAATTGATCAACATAGTAATGGTCAAACTTGATTTTATTATGGACTGAAAATTAATCAAGGTTAAGGAATCAC
17	11293447	11293550	L256849	+	TTATAATTTTTAATTTAATTTTAAGATTTATTAACTAATATTCTACAAAATTCACAATTTTAGAGTTTGTTTTTTCTTACCTCTAAAAAATATTATTCATTAT
17	11304555	11304658	L126719	+	TTATAATTTCACATGTAGAGATTTAAACCATTGGATACTTGATAGCAGCTTAAGTAAACTAATAGCTTCCTTTAGCAATATGTTTTACATGCAACCTTTAGTT
17	11406523	11406626	L25121	+	TTATAAATTATCTTGCCTAAACACACTTAGAATAAATCATTAGTTTCAAACCCTATTTTATTATCATCAAAATTAACATCAATCAAACATTGATTTAACATAT
17	12593297	12593400	L123234	+	TTATAAGTTGTTTTCTTTGTTTTTTAAGTATAAAAAACCTATAAAAAAAGAATTGTCATTTTCTGTTGATTCATATATTATTCATATTGTTTTCTTAATGCAT
17	12890181	12890284	L118675	-	AAACATGAAAAACCACTCCAAGACATTATTCTACCTTCTCGATGAGTTTTCTTTTTCAAAAATCATTTTTTTATTATATCATGTATTATTAGATGCATTATAA
17	12922049	12922152	L52478	-	GACAGTACTAAACACAGATCAAATCAAAATAATTCCCAAGCAGAAGGCATGAATCAAGTGAAATGCATTTGTTCCTTGTGGATTGTCAGAAACAATCTTATAA
17	12924989	12925092	L65830	+	TTATAAAGCTAACTATGTCTTAGAAAAGAAAAAGAGAGGAGTCTCAAAATAATTCTAAATGAAGAAAGGTCAGAATTAGCAAAACATAGGATAAAGAAATTCT
17	12925063	12925166	L205432	-	ATTAGCAAAACATAGGATAAAGAAATTCTTGATCAAGCCAAAAAGGAAGAAGAGATAATACTTTAACTCAAAGAAATAATAAATCTCATATCCAATTTTATAA
17	13132458	13132561	L54795	+	TTATAATTAACTTTCTCCTTTGAATAAGAAGAATATGTGAGTCATTTCTTTATGAATTAGCTTCCAAAATTCTCATTCAAGGTCTACTTAAGATTCATAACAT
17	13198380	13198483	L27339	-	TGCTATAAGAATAGATTCTTTTACGCAACCTATGCAAAAGTGGTGTCATGCTTTTCAGTCTTTCAACTATTTATTTTAAAGCAAGGTGAAGTTTGTTTTATAA
17	13896414	13896517	L257201	-	GCCTCAACAACAAAAGATTTATGAGTTAAGTTCAACGCATGTTTAAAAGCTAAAATAAACTTTCTAGATAATTTTAATCATCGAATTACATATTACCTTATAA	NH:i:2
17	13970935	13971038	L60259	-	CAACTCTAACACCTAAGCTCTCTTTAGATTAAAAGTTTTAGGGATTCCTTAGGGTAGCCATTTTGAGAATATGTTCACATCATCATATATTGCACGGTTATAA	NH:i:3
17	14064650	14064753	L60259	-	CAACTCTAACACCTAAGCTCTCTTTAGATTAAAAGTTTTAGGGATTCCTTAGGGTAGCCATTTTGAGAATATGTTCACATCATCATATATTGCACGGTTATAA	NH:i:3
17	14158901	14159004	L60259	-	CAACTCTAACACCTAAGCTCTCTTTAGATTAAAAGTTTTAGGGATTCCTTAGGGTAGCCATTTTGAGAATATGTTCACATCATCATATATTGCACGGTTATAA	NH:i:3
17	14368319	14368422	L257201	-	GCCTCAACAACAAAAGATTTATGAGTTAAGTTCAACGCATGTTTAAAAGCTAAAATAAACTTTCTAGATAATTTTAATCATCGAATTACATATTACCTTATAA	NH:i:2
17	15893980	15894083	L148885	-	ATATACTATTCTTTTATGCAAATTTGTGCATAACTTCGAGTTATGAACTATTCATTGTGCAAATTTATATATAACTTCAAGTTGTGAACTATTCATTTTATAA
17	16170285	16170388	L57730	-	TCATAATGTGAGGTTATGATTTTCTATATCAAGAGATTTTCTCCATATTCATAACTTCAAGTTATGATGTGTAAATTTCTTTATTCATAACTTACAATTATAA
17	16586819	16586922	L61782	+	TTATAAGTTAATGTTCTACTGTCCGTCATGCATCTATGTGTTGCTTACATAGCATCCCTGAGTAGACTATTACCAAATTTTAGAGTACCAACATGGCAATGTA
17	16587130	16587233	L149588	+	TTATAAGTTAATCCTCTATTGTTCGTCATACAAATATGTGTTGCTTTCATAGCAGCCCTGAGTAGACCATAGCCAAATTTTAGAGTACGAGCATGGCAATGTA
17	16587654	16587757	L91500	-	ATGAAAATTTGATTATATGTATTGCCTTAATCAAATTCAACTGCGATATAAATTCTCTTTACTCCTGACATCCACTTATACACCAATTTTTTGTATATTATAA
17	17206814	17206917	L116575	+	TTATAAATTAAAAGACTTAAGCCCAATGTTATAGTGACCTTATTAAAAGACTTATCAAAATGTAACAAGATAATGATGAAAAAATAGGTCATTATCACCCAAC
17	17206902	17207005	L123793	-	TCATTATCACCCAACCACTTCATCTTTATCCCCAAGATTCTCAAAAACTCTTATATTTTTTCTTGAAAAATATGCAAACAATCCAAGAGAAAATATCTTATAA
17	17268314	17268417	L43812	+	TTATAAGAAAGGATCATTTAAGTTTTTCTTTGATTGCACAATCAAGACAGTTGAACATATCATAAGCTTGGAACAAGATGATAAAGTAATAAGGCTTTTAGAT
17	17378766	17378870	L32426	+	TTATAATATTTCACTATTGTACTATTTGTATTTTTGGTTATGTTTTGAGGTGATAAATTAATGTTGCTACTTTGATATGTTTCCAATGGAAAGAAAATAATTT
17	17444113	17444216	L91840	+	TTATAAAGCTCCATAACCCAACGATTTCCATGAAGTCTCAATTTTTCCACCATATCATGACAAATATGTTCAAAATCTTCGAGATTCCCCATCATAGCACGTA
17	17740176	17740279	L10853	+	TTATAACATGTGTCATAATTAATTGGAAAATAACCAAATTGAAAATCAATTTATTTTTTTGTCCACCATTCTCTATAAATAATTAAATTATTTGAAAATAAGA
17	17988333	17988436	L156117	+	TTATAATATTCTATTTCACTAGAATTGGTACATGTAAAAGATGTAATTTATGTCTTAAATATAAACCTAACTAGGTAATATATATATAATCTCAAATAACATT
17	18016972	18017074	L25718	-	CTAGTAGCAACAGGTATTCTTAATAGAGACATCATAATATCTTGTGGGATTGAGACAACGTGACCCCTTGGGTGATCCAAAGGACATGTGATAATGATTATAA
17	18463195	18463298	L92740	+	TTATAAATCAATCATGAATGCTTGATTAGGTTAATTTTTCTATGGTGAATAGATCTCAGTTGGACTTATCAAGAAATTGCTCCATAGAATGGTGCTGCAATAT
17	18781494	18781597	L33072	+	TTATAATCAAGTTGACTAGAAAGTATTTATTAGTACAAATGCCATATTTTTGGAAGAGGACTATATGGTGAGTAATGGGGTAAGACATGATCTAAATTGGAAA
17	18785094	18785197	L26344	+	TTATAAAATGGTTGCAAAGAACTTCATCACAACACAAACATAACCAATTTTCGAAAGAGTTATGTCACCTTCACAATGTAAAGCCATATATTCAATTAGCAAA
17	18785238	18785341	L26343	-	CTAAGAATTTGTTAGTCACTACTAGTTGTCTTCTGGAGACTACTCTATAGGACACAACTAAGGAATTGAGGATGCAAAATTATATTTGGGTTAAGGTTTATAA
17	19096382	19096485	L104376	-	AAAACGAATCAATATCACATAATAACACACAAACACTCATAAATACCAACTGAACAATAATCTAGAGATGCAAGCAGATAAGGAAAACAAACAATCCTTATAA
17	19124059	19124162	L74629	+	TTATAATAATGTCAGTTAGGCTTGAAATTTAAGCCATTGAAATATGAGGAGAGTAGTTACATACCTCAATTTGGTTGTAATAGTTATATACTTGAGGAGCGTT
17	19124119	19124222	L74628	-	ATACCTCAATTTGGTTGTAATAGTTATATACTTGAGGAGCGTTGATATGATTAACAATGCGTTGAAATCTATAATGGTATTGTTCAGGCAATCTATGTTATAA
17	19450294	19450397	L83965	+	TTATAATATCATGAAAAGCTTGTAGATGGAATTAGATTACTATCAGAATATTAAGATGAAGTGCAATAAAGATACTACCATGATGCTCAAATTTGTTAAAAGG
17	19452434	19452537	L137136	-	GAAAATGCAATAGTAGAATGTTGAATGTATCAATGTCTAGTTGGGAAGTTAATCTACTTATCATACACCAAGCCAAATATAGTCGATGATGTCAGCGTTATAA
18	821397	821500	L59348	-	GAAGTTTGAGAGAGTAGGGTTCAAGATAGTAAGGTTTAAGTTGGATAAGCGAATGACTTCATGGTTGTTGCAACTTGAAAGTGAAACCAGGTCAAGCTTATAA
18	950280	950383	L79546	+	TTATAAAAATTTAAATATTTTAATTATTAATATTGTTAATAAAAATTTAAAATTAAAATAAATTGCAAAAAAAATTTCACATTTTTTAAAATACCAAGCAGTA
18	950640	950743	L184040	-	GAAAAACATCCATCTTTCTGAATAGTTCTACAGAAGCCTTAAAATAGGTTTTGTAAGAATTGGGAGGAGTATTGCAATGATTTTGAAATTAAGATCTTTATAA
18	2842469	2842572	L140279	+	TTATAATATTCTTGTTTGCCTATCAACACGCACGTACAGGCAAATACACATATATATAGCAAGGTCCAATGACTAGATTTCAGGAAGTTTCTCTCTAAGAACC
18	3744665	3744768	L32952	+	TTATAATTATACGGGTGCTTATTCACTTTTACATCTTCTTAAATCAAATATAAGCTTGCTTGCATAATGAACCAATGATATGATATTGAGAGTAGTTAATTTT
18	4018496	4018599	L47189	+	TTATAAGAAATATTAGCATCTTTAACCATAAAATATACGTTAAATTTATTTTGGATTTCATTTAGCTTTTATACGTGAATTTAAAAGTTTCTCCTACATGCAT
18	4312923	4313026	L192087	+	TTATAATAAAAGAGCCAAAAGCCCACAACTAAATCAAGTGGCACTAATTCCATTTTAATGAGCCATTAGGTGTTAACACTTAACATTAGGACCACTAGTACAT
18	4392763	4392866	L70935	+	TTATAATATTATACTTTTTTCAAGGACCCAAATAACTGTAAAGGGATGCAAAATGTCACTTCCTTTTCTACCTTCTCTCTGTTTTCCACTCTTACCAGTGCAC
18	4713374	4713477	L80097	+	TTATAAGATTGACTGCTTCAGTGATTATTAAAAATGTTGAATTAGGTCAACAATTAACGAATCTTCAGTCAAACACTGGTCAGTAGTTAGTAGCAATATTTCT
18	5344933	5345036	L25397	+	TTATAACCAAATGAATTTGTCCAGCTTTCTGCATTGCATGGATTCAGGAGCGGGTATTGTCTAGGTATCTAATCCTTCCCATTTCCAAATATAGGGATGGGGA
18	5345102	5345205	L25398	-	AATCAATTAGAAATCAATAAAAAGTAAAGGTACTCTTGATAGAAATTTCTTTTATTTTCTCTTGTATCCCTATCTTTTTTCTTATGCCTAAATATTCTTATAA
18	5527464	5527567	L41349	-	TAAACCTAAAAGATCTTCATGTTCTATATTATATGAATTCAAACAAAATACAAAGAAAAATAAAATAAAATTAGCTATAAATACACCTCTCATAATCTTATAA
18	5691922	5692025	L66421	-	TTAGAAATAGCTTTATCATAATCATTGGCATTTGAGCATGTTCCAATTGAACTGCCTCTTAGGCTTCCCTTAAAAGCGTGTATCATACCAAATGGTGTTATAA
18	6579107	6579210	L104289	-	GTATCATTCTGTCAGTAGCACTGCTATCAGAAACATTTCTATGTAGAATTAGTTAGCATTTGGATATAAACCAAAAAAATAATTTTAGTAATGTTTTTTATAA
18	6824113	6824216	L46951	-	CTGCAAAGAATACGATTGTGTTGCATACCTTTGATGTACTTTATTATTTGTTTTACTATTTGCAAGTGAGACTCGTGTGAAAACTTCATAAATTTCCTTATAA
18	6975318	6975421	L162832	+	TTATAAAAATAATTGAAAAACAATTAAAAAGAATTTAGATATCATTCAGTAGTTAAAAATTATGAAAAAGATTTCATTAAAAGATATTTTTATGTTAAAAAAA
18	7197093	7197196	L37520	+	TTATAACCCAAATTCTTCTCAAACATCTAAAAGCACACTTGGATGACTCTTAAAAGTCCTGTTAAGCTAAAGCTTCTGAAGCATCAAAACAACATAAAGGAAG
18	7403322	7403425	L14657	+	TTATAAGATCTTTATCAATCATAGACTTAATTGTATCATAATTCAAATTTCTAAATATTAAGCAAGGAACATCATGTTTACCATCACCTAACAATGACACCTC
18	7681549	7681652	L222613	-	TCCATGGATTAGTAGTTTAGACTTTACAGTAGAAGATGAACACTTCCATAAATTGTATCTCCAATACAAAATAAGATGTCAGATTGCATCTGATTGATTATAA
18	8235460	8235563	L177722	+	TTATAATCAAATGACTTGAATTATTAAATAAATAAAAATTTAATGTTTGTGCTAAAATCTAATAACTAATCATGATTTGATTCCAGCACCAATATAATAAGGT
18	8235496	8235599	L10273	-	AATTTAATGTTTGTGCTAAAATCTAATAACTAATCATGATTTGATTCTAGCACCAATATAATAAGGTTAGGATGAATTGTATTTCAAAAATCTTTGGTTATAA
18	8437772	8437875	L56006	-	ATGACATAAATGAACATGAGTTTTTTAAAGATGGATCTTATTTTGAGTAGTTGCAAACAAAGAGTAATTTTTTTAATCATTCTAGCTTTCAAAGTGTTTATAA
18	8451037	8451140	L109660	-	TACCTAACATTTTGGTGTAGAACAACGCTAAAAACTAGTGTCAAGCATGCATCTGATTGTACCATGAGGAATAGTGGACGTTAATGACATCATTTTTTTATAA
18	8475375	8475478	L41988	+	TTATAAGAGATACATGCTAATACATGTAATTGACACTTCGCAATAAATCACACGTGGGTACTTAATAAAAAGAGATGAAACCCACTTTGTAGTGGAATTTACC
18	9276752	9276855	L94301	+	TTATAAAAAATCCTACATTTGTGTATGAGGCACAAATCAAACTTTGAGGATGACATGGCAACACAGCACCATCCTCATCACAAATGTTGTTCATTTGTTCATT
18	9582789	9582892	L52630	-	ATCATGTCATATTATCCATATAATAAACAAGTTATCTTTGTGTCAAGAAAAGTTGAATAATTATTAAATGAATTATATTTATTTATACTTAATTTTTTTATAA
18	9670268	9670371	L12513	+	TTATAAAAGTTTTATCAATTATGAAAGAATTTTTTGCATGAGCGAAAATAGAATTTTTTTACTGAAAAATAAAACGTTTTTGATTTCATATTGTGTTTTATTA	NH:i:2
18	9670322	9670425	L12514	-	TTTTTTACTGAAAAATAAAACGTTTTTGATTTCATATTGTGTTTTATTATACGTTGTTATTTGTCAAAAGAGTAACATGAGCAGCTTCGACAAGCAATTATAA	NH:i:2
18	9670825	9670928	L152903	-	CTCCTATCTGTTCGTGCCCCTTAGACATAAGGACACTCCCTCTTGAAAAAATAAAAAAATAAATTGGAGCCTTTTTCCCCTTTAATCCTGTTAGTAGTTATAA
18	9702030	9702133	L12513	+	TTATAAAAGTTTTATCAATTATGAAAGAATTTTTTGCATGAGCGAAAATAGAATTTTTTTACTGAAAAATAAAACGTTTTTGATTTCATATTGTGTTTTATTA	NH:i:2
18	9702084	9702187	L12514	-	TTTTTTACTGAAAAATAAAACGTTTTTGATTTCATATTGTGTTTTATTATACGTTGTTATTTGTCAAAAGAGTAACATGAGCAGCTTCGACAAGCAATTATAA	NH:i:2
18	10479291	10479394	L20386	-	TTAAAATGAAGTATTTATTTTCCGTTCTATTAGCATTTTCCATTTCCATTTTAAAAATGTCGTTGACATTTGTTAACGAAGAGTAGAAAGTACCTCATTATAA
18	10518844	10518947	L138692	-	AACAAGCTGAATACTCCACTAAGAACCGATTAATCGATCATGGATCTTGAACCAATGAAAATGCAAGCCCCATGTGTCAAGTTTTCAAATTTAATGCTTATAA
18	11040697	11040800	L26438	-	ATATCTTCAATGACATATAATTAATGTCTTGAATATTATATCCATATAATTTCTTAAGGTAGTATATATAATGGAATATATTATACTTATATTTAGTTTATAA
18	11440745	11440848	L237689	-	TTTATTTATTTAGTAAAAAAAATTTGGTGGCGTTGCTCTATAATTTAGTCCTTTTTAGGATGCAATTTGAGGATTTGATATTTTTGTAGAAATAAAGTTATAA
18	11684129	11684232	L21227	+	TTATAACCTACAAATAAGCACTTTGATGATCGAAATTGAAGCTTGTTGGAGTTATATGGCCTTAAGTGAGGAAAACTAGAATATCCAAAAACAAGGGATAAGA
18	11946724	11946827	L105415	-	CTTAAGGGAAAAATTTAAATGTGAGATATCACTTAAAGTTTGTCAAATGTAGAGTATCACTTGGGGAGTTCAAAAGTAAGACATCTCTTAAGAAAAATTATAA
18	12142383	12142486	L39708	+	TTATAAGCATTAAAGAGGACTACAACATAAATATCGAACTTTTATTTCTTCTTCCAATTTGAGAACCCTTCACTAACAATTGAATCATTGTCTGCTAGTTCTC
18	12298184	12298287	L346588	+	TTATAATATTTTATTTAAAATGAATAGAAAATAAAAATTAACTTTTTAATTTGTAATTGAGTCAAGTTTTCCATTACATTTACACGTTTAATATTCAATTATG
18	12597854	12597957	L104190	-	TTTTGTTACTTTCTCTCCTACTCCAATTGCTGTTTTTCTTTCTGTTAATTCAAAAGTAGTTGTTTCAGCTTCAACTCTTCTCTTGTGCTCGGTACATTTATAA
18	12618925	12619028	L137669	+	TTATAAAGATTAAAGAAGAGATGTAATAGTACCTTAGGATGTAGTAAGCCCATCCTTGATGAGGTACTAACAACTTCTACATGTATTCTATCGTTGGTAGGTG
18	12754744	12754847	L72886	+	TTATAATGCTCTCTTTTTAAGGATTTGACATTGGATTGTGAAACTCTTCGAAACATTCTTACTTTTATTTGATTTATTTTATTAAATATGTTAGGAAATATTT
18	13298068	13298171	L51570	-	ATCTTAAGTTCAATGATACAATAACTTCCTTTCAATGCAAGGAAAAAAGTGTTAAGATTGTGTACTTATTTAAAGGTCAATGGAAGCAATTTTATATTTATAA
18	13489436	13489539	L157314	+	TTATAATAAAAGTACTAAAACAATTGAAGTAGAGTTAAATTAGATTGCGCAAACAAGGAGAATCACATCCTAGAAACTTTCTTCATTTTCACTTATTTATGAG
18	13691182	13691285	L151948	+	TTATAAAAAAATAATAATTTAACTCTTAGTGTTCCAATTAAGGATTATATGAGAATTATACTTATTATTTACAAACATTATGCAAAAATTAATGGATAATGGT
18	14091649	14091752	L206730	+	TTATAATACAAGTTCAACTTTCTATAAAACTTTCATAGAAAGATTGCGTAAGGAGAAAAAATTCAATTTAATTCAACTAGTATAGTCATTTTGATTAAGGCTT
18	14909254	14909357	L48424	-	TCATTTGTGTAACCTTGGTAATGCATTTAAGGTCTTGGCCAACCTTGAAGTATGAATTCTAACCCCACATAAATTCATTAGAAAAATATGTACATTCTTATAA
18	17962896	17962999	L63700	-	ATAGAGGCATGCATTTAATGTCCTCATATAACATATAAGTAGTTGATTTTTCTTAACAACTAACATATCAGGCTATTAATCATGCCCATTAATTATTTTATAA
18	18555349	18555452	L240117	+	TTATAAACTGCAATAAAAAAATGTCCAAAAAATTAATATTAGAATATTAAAATACACGTGTCCATTTTGCAATCATTTCTTTTTTTATTAAAATTAAAAAATT
18	18570299	18570402	L52567	-	ACACTCGAGCACCTAAAACGCTCAAGACACCTAAGTGGGCTTAAGCGGTCATGAATTTTTAGCTGAGATTTTTTCACACAAATCTGATTTAGAAGTCTTATAA
18	18637009	18637112	L207269	-	AAATATTTGATTTGAAATGTATATGAAATGATTTTGATATATATGAAAATATTTGGTTGAATGGTTTACATGTATTAGCATGTTTAACTCAAAAGTTTTATAA
18	18650034	18650137	L130674	+	TTATAACCAGAAATCTCTCTAATACAAAGCAAGGAAAAGATTGAGTTCCTCAGTGAAGAACATTAAACTTGAGCTATTTTTCAATCCATATCCATTGTTTGAT
18	18665679	18665782	L6785	+	TTATAAGGGGGGTGTTTACATAGCATATACTTCTAGAGAGGAAGTTGTCTTAGCCTAGGAGTTTTATGAACCAAGATGAAGGAGAAGTGATGAATCTTCAACA
18	20059171	20059274	L218235	+	TTATAAAATATGAGAATTTGTAGTATTGTGGGAACCTGTGGATGATAATTTGTGATGATGCATATTTCTTTGTGACTCCCTTTAAAAGGGAGAGACTTTTAAT
18	20480996	20481099	L22596	-	CAAATAACAAATGATGTCCAATTAGGTGGAACTTTACAAATGACAGACTAGTTTCAAATTTATTCCATTTAAGGTAAGCATAACCAAAACTCAACAATTATAA
18	22012061	22012164	L46160	-	AGACAAATGAAAAGGGGCAAGAAAGTTTCAAATTATATTTAGAAAGGAAAAAGATATTTGGAAAGGTCCATTCAAATCCTCTTTGATTATTACCTTATTATAA
18	22347587	22347690	L95185	+	TTATAACTTGATTTGGTAATTATTTTTTTAGTAAAAACTTTAGAAAAGTTAAAAGAAATTTAGGTAAAGAAAAACACTTATGATTTAAAGGAACATCATATTT
18	22390866	22390969	L41740	-	TAAAGAATACAGATAATTCAATGAACAATCACGCAAAGCCAATTAGGGCATTTTAGAAAAATACAATTGCAGTGAGGAAATTATCAGACACTAAAAGTTATAA
18	22391091	22391194	L93362	-	TTGAGTTTGAGCATCACCTTCACTTTATTGTCTATCAAAAAGTATTAAGAGATACAACCTGTAAGTCAGGAAGATTTGTCTAAGTTGTTGTCATAATTTATAA
18	22734000	22734103	L155261	-	ACCCAAGCATGCAAGACCCCAACCAGATCCACAATCAAGCGGGTCCCCTACACAATTGGAAGTTGTCGGTGGTCCTCTCTCTTTGTGATTTTTCATTTTATAA
18	22925835	22925938	L153450	-	CATATTCAGTTGTTTTCTTTAAAAATTATATATGTATTATATCGTTTGTGAGATTTTGTAATAATACACAAAATTAAAAAGCACATTAATATTAAAATTATAA
18	23248485	23248588	L30928	-	TTTATACTCGGTTAGTTTTGGTTAAGTTTTCTTAATGTTAATTCAATTTTGAGTTTAATTTGACAACTTTAACCTAAAACAAAGTTGATTTAATATTTTATAA
18	23327915	23328018	L31067	+	TTATAACACCTATGAACATGTGTTAATTTTGTTGAGAAAGAGAAAGACTCATATGGAGCCATTAATTTTCTGACTAATTTTATCTTTTTGACAGTTGATTCGG
18	24092695	24092798	L180705	+	TTATAAATACTTGAAATAGTCAAGTACATTTATGTCAAAAATGGATTACTTTTCAAACGAAAACATGATAAATGATAAATTCACAAATATACGAAGTATTTCA
18	24300964	24301067	L14474	+	TTATAACTTGATGGTTGTATCATCTTTTACAACTTTACAAGGTACCTTATTACACACACACAACACAATAACATTGTGCACTTTCTTCATAAGTTCATTCTTG
18	24324854	24324957	L57799	-	AATTTGATTATCTTGTATCATCCCCTTGTTTTTTTAAACCAACATGCATATGCACCCAATTTCTCCTAGTCAATATTCAGTGAGCAGAGGATAGTATTTATAA
18	24507073	24507176	L9778	-	CCCAGTAGACATAACCCTATAGACCTTGTAAGGGTGAGCTAACCTAAATAACAATAATTACATAAACTCACCATTTTAGTTGATGATATCATATACTTTATAA
18	24816087	24816190	L115916	-	AAAATAGATTGATGAATCATGTGATTAATTAAGTTTATCTATACACTTAGAGCATGCTAATGGATTGAGTTCAAGGAGAATCATAATGATTAGAGCATTATAA
18	24890923	24891026	L384508	-	CTACAAAGCTCTTGAAAATAATGAACAAATGCTTTAAATGAAGAATTAATAGTAAATGCTACACAAAAATGGAAGTCAAATCCGGCTAAAACTCATATTATAA
18	24918832	24918935	L3644	+	TTATAATTTGAGTATTGAGGTTATTACAGGAATGCAATACATGATGTTTACTACTTCAGTTTATTAGTTTCTAATTAAATGAAAAGAATGAAAGGAAAAAGCA
18	25137315	25137418	L174586	-	CATACTGAGTATTATTTAGGTCTGCACCATCACATTCTTTTCTAACAATTTCTTCATAATGTTCAAATTGTGGTACTTACACATTTACACTTTGTGTTTATAA
18	25714335	25714438	L78418	-	TGTTCCTCTTAAGATTACCTATACAATCATTGAGTCTCAAATCCTCTTATTATGTGATCAACTAATATAATCTAACTCACAAAGAGCATATGTCAAATTATAA
18	25959746	25959849	L95214	+	TTATAAAAACGAGATGGTGGAACTATTTAAAGAAACAGAAAACCACCAAAAGAGAAAACACATAGAAATGAAGTACTACATGTTTTGTGAGATAGTTTATAGA
18	25983221	25983324	L137809	-	TTAAAATCAATGCAACAAAGCCACATCCCTTGTTTAGCATTAGAAATTAAGGCATACACATTCAGGAACCAACAATTAAGAAAACACACACAATAGATTATAA
18	26302376	26302480	L25432	-	AAATTGCAAAGTGATCACCAATACGAAAATTAGATTTTAAACTCTCTTAAATTTTTTAGACTCCTTTTAAAATTAAATTTAATTATTATTTTTTTCATTATAA
18	26965551	26965654	L323411	-	GTTAATTATGATCTAATCTAACTCTTATGAACTATGCCATCAAGGTATATGAACTCGAGTGGGGTCTACTAGGACCCATAGGATAGTAATGACTCCTTTATAA
18	26974738	26974840	L78474	-	ATTCTTAAGACACTTATATTCTATCTCGAAAATTATGCAAACAATCCAAGAGAAAATATCTTTTGATAAAAATATTGATATTTATTGGAAAAATTATTTATAA
18	27909553	27909656	L66946	+	TTATAACAATACTTAAATAGCATGTTACTATGAGGCCCTTTCTGTGATTCATAGTTAGGCAGGCCACCTCAGTTTTTGCAAAGGAAGTTTGGAATTTAATATT	NH:i:3
18	27966534	27966637	L66946	+	TTATAACAATACTTAAATAGCATGTTACTATGAGGCCCTTTCTGTGATTCATAGTTAGGCAGGCCACCTCAGTTTTTGCAAAGGAAGTTTGGAATTTAATATT	NH:i:3
18	28023473	28023576	L66946	+	TTATAACAATACTTAAATAGCATGTTACTATGAGGCCCTTTCTGTGATTCATAGTTAGGCAGGCCACCTCAGTTTTTGCAAAGGAAGTTTGGAATTTAATATT	NH:i:3
18	28421236	28421339	L177283	+	TTATAATATTGGAAAGGGTTTTGCTACAATATTGAAAGGCAATTTCCACAAATATCGAAAAATGTCACCAATCAACTAATATCATATGTACAACTCAAATCCA
18	29240763	29240867	L111363	-	AAAATATTTTTTTTGTTTTGATTTTAAAATATTGTAAATTTAATTTATAGAATATAATTTAAATTTAAGTCAAATCTTATTAAAAATGAAAATGGTTTTATAA
18	29620163	29620266	L155552	+	TTATAAGCCAAGGGAGGGTGGAGATTTTGACATATGTCATCATCTCCACCAAGGCTTTCCTTCTTCAGAACTAAAACCAAATTAAAGGGAGACCCTAAATGCA
18	29649111	29649214	L36736	-	CCATATTTTACCATATTCCTAATTTAAGTCTTTGTTTTTTCAAATTCCTGAACTTTAGCTCATAATCCTCTAACCATTGATTATTTAATCATTTCACTTATAA
18	29691484	29691587	L8348	-	TTGAGAGAAAGAAAACTATGTCATTCTCTTGTGGGATTTTTGGATTCTTTAACTTAGACAAATTTGTATAAGTGTTGGGATACTTGTAAAAATAATTTTATAA
18	30255453	30255556	L17017	-	ATACCAAAGTTTTGTAAAATGCAAGAGATGCTAAGCATAAATGCTTAGAAAGTATAATGCATGAATACGATAGCTAAATAAAAAAATAGGAATCATATTATAA
18	30424764	30424867	L15070	-	CATAAAAAGAAACAATATGCAAACTCTTTTATAGTAGTTTGGCACTACATCTACTCTTCTCAACTACCTAACCGAGTGAAGATTCTACCATCAAGGTTTATAA
18	30439983	30440086	L129223	-	TTATGTTTTCTCAATTAACCTAATACAAAAAGTAATTTATTTAATTTAAATTATTGATTCAAATCTTATTTTCTTAAAACTTATTAAAAATATAGGATTATAA
18	31273803	31273906	L72326	-	ATTTTCTCCAGTTCTTTAGATGCTATGAAAAAAATGGAATGAATGAATTGTATGAAGCACACCATGAAAGCATTAAACTATGAAATTGCAAGAATATTTATAA
18	32272557	32272660	L76870	+	TTATAAAGAATATGGATGCTATCTTTCTTATTAGCTTTTTCATAATTGATTAACTATATGGTATTTATGGGTGTTACCCATCCATCCATAAATAGGAAGATAT
18	33237296	33237399	L292445	-	AGTGGATATATATGAATGAACAAAATAATTCATTAATGTTAAATCACATAATTTTTAAAACCATTTTACTTGGTCTACTACAACAATTAGATATTTATTATAA
18	33258612	33258715	L22751	-	ATGGTGGTGTGGTAACATTGGTGGCAATTTAGCAATAGTTGTGTTGGTGATAGTGGTAATGTTAGCAACCTAAAAAAAATAGGGGCACTATGTTTACTTATAA
18	34782087	34782190	L46303	-	TTGAAAGGATATACCACTATTTTTAATTACAGAGTATAACATGGACCCACACTTTCCCACTTCAAGGGTAGATAGCAGGAAGAGGGCAATGAGTATATTATAA
18	34792691	34792794	L143147	+	TTATAAAAGGTGACTGCCTTATTTGCTAATTGGTAAAATAATAAACAAATGAAAATATTATATAGTTCTTTTCAAATCATTAGTAAATGTTTTAATTATTTTT
18	34922667	34922770	L94523	+	TTATAATTTGAGGGATAGGTGATTTCAAAGAAAAGTCATGGTTGAAGGTAGACACTTATTTAGCACATATTAATCATTAACCCCCTTTTTAAATATTTCCTTT
18	35181057	35181160	L107011	+	TTATAATATGTCTGTAATTGATTCCTTTCATCATAGTAACCCATTGGCCAGATTGGCTTAGTTAACTAAATGAAAACCCGATTTCTAATATTTCGAATGAACC
18	36366744	36366847	L21336	+	TTATAAGATTTGGGTGAGGACAAAAGAGACTGTAGCAAGGCATAGCCATAGAGGATACAGAGAAATGTGATAGATGTTGCCACATGTAAAAGCATAACTAAAA
18	36439181	36439284	L269657	-	TTATACGTTCAGGACACCAACAAACGATGATCCAATGGTTATATAACAGGCATGTCTGATTTCAAAAGCAAGATAATCCATTTAAGCATATAAATATTTATAA
18	36460186	36460289	L323743	+	TTATAACAAGTAAAAAAAATGTATATATTTCTCCCTTCTAATAAGAAGTATGAAAATTCTATCTTTAATTTGTAAGTTAATTTTTTTAAATATATATTTTACA
19	194460	194563	L169250	-	TTATGAATTTATGTATGAAAAGTTATTAATGTGATAATTTCACATAAGATAGGGAAAAAAACTCCTAATCTTGAATATGTGTGGATTGATCTTTACCTTATAA
19	365778	365881	L55821	+	TTATAATATGTTTGTATGTTAATGCTTTGGTGGGGTGGTTTATTTAAGTGCAAATCATTTTAGTAAATAAAACCGAGACATTGTTTGACTGAGAAAGAGTATA
19	368793	368896	L121668	-	AAAAATTATATAAGTATAGTGATTTTTTAAAGTGAATGATGAAAAATAGCAACATTATCAGACAACATTTTATTCCTTAGGAACAAAGTTACTGTTTTTATAA
19	389078	389181	L100425	+	TTATAATGAATCTGAATAAGACAGATGTTTGTTTATTTGTTGTGAGTGAATATGATGGATAGCTTTGCTTTTGATTTCTCTGTTTGGTTCAAAAGCAAATCAT
19	389150	389253	L100426	-	GATTTCTCTGTTTGGTTCAAAAGCAAATCATGTTATATTCAACCTCAAATAAGTTGAATAGATGTAATAGGTGCTGAGTTGAGTGGAGGATTTACTTTTATAA
19	966123	966226	L6167	+	TTATAATGTAAATATTAAACTTTTTCAAAAGATGGGACTTGCTTTATTAGTAAAAATATCATTCCAAAATAAAGAAGTATTAACTTTTTTGAAAATGTGGGGG
19	1459576	1459679	L6752	+	TTATAACTTCATGACAGAAAGCATCAAGCAAATTGATATCGATAAGTCTAGAGACGTGACTCAGAAGTAGCTAGCTAGCTTCAACTACAACAATATTCCCATC
19	1630303	1630406	L3103	-	CCTTATTTTAAATAATTAAAAAAAGGAACACGTCATATTTCTTTTATTGCCCTGCAGTTCTAATTTAAGGGTTTCATGCGTGTGCGCGCGCACATTATTATAA
19	1651154	1651257	L91121	+	TTATAAGCTAAACTTTTGCTATTGTTGAACTGCAATGCATGGTTTCTGGAAACATCTATCAACAAATAGTTTTGACTTACATATCTGTCGAGTCAGTTGCACT
19	1656565	1656668	L14493	+	TTATAACTTTATTATATTTATATTTTATACACGTTCAAGGAAGATTAAACAAAGGATTACTTGGACAAAAAGATTTACCCTAAATCTAACCTATGCTTTAAAG
19	1828593	1828696	L284136	-	TTTTTAACATAAATAATGTTTTCGAAGAAAAATTCAATGTTTGGTAAACTTTAGAAAAGTAAAAAATTTAAATAAATAAATAATAAAATAAAATATCTTATAA
19	2305834	2305937	L178555	+	TTATAACTTGAAGTAAGTGGGTATTTGATAAACCAACTTAATAACTTAAAGTGACTTAATAACTTAATTTAAGTCATTAAGTAAATTAAGTATTGATAAAATA
19	2717543	2717646	L137024	+	TTATAAAAGAAAAATGATAGATTTTTGCCTAATAAAATTTCCATTATATTTTAGTTCTATATAAATGGTAAAAGATTTTGGGAAAAGAAGTGTTTGGAAGAAA
19	2832757	2832860	L66812	+	TTATAAGGAACAAAGGAGGACTAAAAGAGTCCAGCATAGAATGTAGTCCACTTTCAAACTCTTTTCATGCAACTCAAATTGTAGCATTATGCAGAACACTCCA
19	2947704	2947807	L31778	-	TTACATTTACCATAATATTTTATTTTATACAAGTAAAACAATATAAAAGAAAAATAAAATTAAAAAATATAATAAGCTCAATCAAGTAATTTCAATTTTATAA
19	2949346	2949449	L172305	-	CCCTTATATGGTGAACGATCCTATGAGCCCAAACCATTCCTCAATTGGATTAGCTAGCATTAAACCATACAAGAACAATAATATGTTGTGTGACTTGTTATAA
19	2963899	2964002	L210992	-	TATTAGTTTTCAATAAACCTCTATATACTCCACATCTTTCACAAATAAAAATAACTCTAGGCTTTTGTTCATGAGGTCCCCTCATATCTCTTAACAATTATAA
19	3143596	3143699	L24376	-	ATTAGAATCCTCAGTGATGACGTTGGCTTTTGTTGAAATGTCAAATTTGGTGATTTTGGCATTTGTTGAAATTTAATTTAACAATTATTTGTTGAAATTATAA
19	3295403	3295506	L212317	+	TTATAATGTTAAAATTAACCTATATTTAACTCATTTCAAATTTGTTTTTAAATAAATAAGTAAATTAAATCATCAACATATTTAATTAAAATATTAATCATAT
19	3305338	3305441	L10896	-	AGAAGAACAGCAAATTTTACATTTATTAATTAGCCTACAAATACACAACTGATCTATAAACCTAGAATGCATTCAGAGGATATAGGACTCAAGGAAGTTATAA
19	3568940	3569043	L130163	-	TATCTTTGTTGTCTAATATAGAATAATATATATCAAGAACACATTCAATTTAGATTTTGCATTGTAAAAATTTCAAATTTCAATCGCGCAATTTACTTTATAA
19	3847363	3847466	L59369	-	CAACCTATCGTACGTCCGCTCTTTTCAACTTCTAGTTGAGGGGTTCACCATCTTCAACAATTTTATAGTTAAAGACTTTAAACTTTTTATACTTGGATTATAA
19	4439042	4439145	L80619	-	TCAACAAGGATCTAAGTATCTAAATTCTCTATTATTTTATTTATTTATTTATTTTATATTGACTTTTGGTTTTGTTTTTGACAATGCCCATTTGTGTTTATAA
19	5260760	5260863	L304739	-	GGGATGACTCGTCCCATTGTCATCCCTACTTATTGGAGGTGTAATATGCACTAACAAAAATGTGTATGACAGACGTGTGTTGATTTAGAAAATTAGCTTATAA
19	5310483	5310586	L2504	+	TTATAATATGATTTTAAATGGGCCAAAATTTGCAAAATAATTCTAAATCTAGTCTCTTTTAGTCACGGGACCATCCATGTTACAAAAAATAAAAGTTTGATAA
19	5551896	5551999	L60166	+	TTATAATAATGAAACCAAAGGCTGGAAGGTCATTATGCCAGTCCAGAAAATATGCCACAGCATCATAATAAAGAATGATCTATTTCAGCACACTAAGACAACA
19	5847290	5847393	L62732	+	TTATAAAATGAATTATTTAGGTTATGTGATGTCATCCTTGTAAGATGGAGTTGTATTTATGTTGGTTGATTAATTAAGTAAATTTCTTAATATGATTATACTT
19	5851686	5851789	L164894	-	CTTCACCAAACTAAGCCAATTTTTCTTATATCCATTACTTTATTTTCTATAATTTTAATTTATTATTTCTTATATGTGCTAAAATTTATATGTTTTTTTATAA
19	6334238	6334341	L89659	-	GACTCATAGGAAAATATTTGCTCTCTCATAATCCAATTATGAAGCTGACTCAACACTCTACTAAAGAGAGTTGACTACACTTCAATATCTTATGTAATTATAA
19	6429810	6429913	L36669	-	AAAGGGTTGTCTATGTTTTGACATGGAATCAAGTTATCACTGGAAGTATGGTCACTGAACATCTTGTTTTGCCTGGTTCAGGGAAAAGCTTCTATGCTTATAA
19	6589673	6589776	L26930	+	TTATAAAATATTACATATAAAAATTATTTTAAAAACATAAAAATCATGTTAAAAACATTTCAACTTCTCAACACACATGTTTTACAAAATATTTTTTCAAAAT
19	6637745	6637848	L8520	+	TTATAACAACAGCACAGACCATCTAGTAGTTGGGATTTAAACATAATTGACTCTTTTTTTCTGTGAGTTTGGTCATCAGCTCCCAGGTAGATATAATTAGAAT
19	6807523	6807626	L51020	-	GTAAAAAAATATATTAACAATTGGTAAATTATTTTTACATACCACTTTAAAATTTAATAAATTATTTTTATATATCACTTTAAACTCATTTTACTTATTATAA
19	7441860	7441963	L9967	+	TTATAAATAAAGTTTGAATGCCTTTGGATGGTTTATTTCTCAATTTTTATGCCAAAATTTTTGGTACATTTCTTAGGCAATATCATATGTTTATATATCATTA
19	8332070	8332173	L70349	+	TTATAATGAATTGATATATTTTTGTAATTGGAATTAAAAATATAGAATTACAAAACATCAAACAAAATTGAATTGGAATTGAATCAAGATTAAGTTGTATTGT
19	8832737	8832840	L82405	+	TTATAAGCTTCCTTATAGGCTTAGGAAGAGCCATACTTAGATTAGTTCATTCAATTTGGTCAAACAATGAGAATCAAATTATCCTAGCCTAAAGTAGGTTGAA
19	9440089	9440192	L95488	+	TTATAAGAAATCTTTTTAAAATTTTGAAAAATCACTTAGAATTAATTTGGTTGTGATTTTAGAAAGTATTTCTAACTTTTCTAATACTTAAAAGATAAAAGTT
19	9474640	9474742	L74908	+	TTATAAAATATTAACAAATAAAAAGTTATTAATACTTAACACTATTAAATACTATTTAATATAAATTCTATTTAGAATTTAATAAGAAAAACAAACATAACCT
19	9648133	9648236	L26818	-	TTCACTTATCTTCCTTGAAAAGTTAAAAAAGTCAAGGTAATTTTTTTCAACAACTTTATCACTTTTTACCTCCATATCACGTAGCTTTAGTTTTATGTTATAA
19	9710713	9710816	L143972	+	TTATAAAATAAATATTTTCTAAAAATAAAAAAGTGACATTTTTCAAATGACAACCGACATAAAAAAGAGAAAAGGCAAGAGGGGTACCTTGTAGCAAAAACAT
19	9725343	9725446	L207641	-	TTTCTTTAGAAACCAAAATCTGAAACCAGCAACCATCTGCAAAAAATTTCGGCAACTATTTTCACTTATAGTTATTGTTTGACAACTCTCCAGCAACTTATAA
19	9738320	9738423	L194423	-	AAAAGAAGATATGTGGTGTTAAAATTTAATGCCCTAAAAAATAAAAGGTTTCAAGTATTTAATGATTACAAGAATAAGTGAATCGAAAAAATAGAAGTTATAA
19	9801569	9801672	L127935	+	TTATAAATAAATAATTCATAATAAATAAAAATAATATATTACTTAATCTCACCATCATTTTTATTTTTACTCATCAAATGATTTAAACAAATATAATTGTAAT
19	10555401	10555504	L62741	+	TTATAAGTGATTCTCCTAAAAAACACTTAAAAAGAAAATACTTACACTAAAAACGTTTCGAGTAGAAATGTTGCCAAACACACTTTAAATAAATAAAGGATGG
19	10600994	10601097	L157772	-	ATATTACTATTCTCCCTTTTTTTAATTGCATGGCGTGCCAAGTGGGATCTCTTTTTATTTTAATACCAATATCCTACACATACTTGTAGTTTTATTCTTATAA
19	10660412	10660515	L600	-	AACAAATTATTATATTAAGTGATTTTGTCAAAGTTTTCAATTATTTCCTTTCAAAACTTTAGTTGTATTAGAAGGAAGGTTGAAAATAGTTTCTTTATTATAA
19	10701196	10701299	L18458	+	TTATAAGGAAGTCAATATTTTCCTATAAGTCCTAGTAATCCCCACTTGAGCTTATAGTTCATGGTGACACATTTGTTTTAAAAGATTTGAGTTTCAAGTTCAT
19	10776096	10776199	L38440	+	TTATAACATTAGACAATAATATTCCAATTTAAAAACACATTTGTATTAAAATGATAATATATTTAGTTTGAATATATTGAAGGATAAAAAACAAACAATTCTA
19	11080644	11080747	L95767	-	TCCAATTTTGAAAACATTACCTTTTCTTGATCATAAAACCAAGAAAAAACTTACTGACCAAATGAATTAAGTATTTCAATTAATTTCTATTTAAATTTTATAA
19	14349798	14349901	L262102	+	TTATAATTAGTCAGGTAATTTGTTTTCATTAAAAGAAATATACTTTGATTATACCCTTAAAGAGAACTGTAATTGCCTGTTGCATGCAGCTTGAAAAAAAATA
19	14360502	14360605	L91560	+	TTATAAAGAAGTGACACAACCCATTCTTTCACATGCTATTACACAAAAGCCATTTTTCAACACCATTTCCCACAAAAACCAAGGCAACCATGGAGGTGAATTT
19	14739649	14739752	L151907	+	TTATAAAGGAAAAAAATTAGGTTCTACACTACACTGAACATTTATTGGACATCCCCATTACATTTTAGTGAACAATTTATGTAAACATGATTCTTGCAATGGA
19	15024720	15024823	L91806	-	ATTTTGTCTTTCAACAAAAACTTTCGATTCTTTAAACTTGTTAAAAGCTTTAGATTTTTATTTAACAAATAAATCCAAGTTTTTCTTGTAAAATCATTTATAA
19	15027415	15027518	L166275	+	TTATAATAACTAACCTGTATTAATAAATTAATAATAAATACATATGCATGTATAGTTGATAATAAATAAATTCATGTTGTAAAACAAAGTAAGAGAAGAAAAA
19	19348359	19348462	L62251	-	TCCATTTTAATTTAAAGAATGGTCAAACTTATCATGAGTGTGTTTGCCCAACACAAACACTAAATAGGTTAAGAAAACCATTGAGAAGTGGATTAAATTATAA
19	19573392	19573495	L20164	-	TGAAGATGACATTTGTTTGATAATTTTGCCTTGACAAGTTATAGAATATTTGATCCATTGGTAGTTATGCAATGTGTTTTCTTAGAAAAAGATGGGATTATAA
19	19888685	19888788	L61236	+	TTATAATGAGGTTATGGCAATGGATCTTATTATAGAAAGAGATATGGAGGAAGCACAGAGATTGAGAAGCAAAAATTTCAAGTGTAGTGGCTTAGAAAAACAA
19	19965510	19965613	L90372	+	TTATAAGTTTGCTAAAAGTAGTGAAAGGAATTTTAAAAAGAGATTAGAAAAAATTGTTGAATTAAAAAGAAAGAATAAAATGAAGCTTGATGCTACCAGTAGC
19	19965569	19965672	L14094	-	AATTAAAAAGAAAGAATAAGATGAAGCTTGATGCTACCAGTAGCTAAAAATACATGGATAATCAAATATTTATTTTTATATTTTTATTTAATATCATTTATAA
19	20008938	20009041	L149651	-	ATTTCTAAACCACAACGGAGTGTACATATTTCTAAACCTAAAATTGTTTATGTATAAATAAAATATGCAGAATTATGCAAAGTTAAAATCAGATCAATTATAA
19	20166577	20166680	L56961	-	CCAACTAAACTACAAGCAAACCTTTAATCACATCAAGTTTCAAAACTTCTAATCATGCGAATGGTGGGGGCAACACTCAACAGACTTCGAATGTCGCTTATAA
19	20535714	20535817	L216460	-	TTCTTAAAAATGTATAATAAAGGTTTGGTATTGATTTAAGAAAGGATTTTTCATGAGCATTATTTAATTCAATTTAACTATTCTTGTTATTATCGTTTTATAA
19	20550293	20550396	L64597	+	TTATAATATCTATGAATTAACCAATTAATCTTCACAATTATTTCAACTTATTTAGTAGAGACCTAACTTTTAGGGCTTAGAGAGGTGTTATAGTTCTTCACTG
19	20563280	20563383	L116983	+	TTATAAGGTTGGAAATCGATTTATCAAATACATAATAGTGGAAAATGAATCATACTAATATTGAAAAGGCTTATGAGCTTGAGCTAAAAGAGTTAGGCCTGCT
19	20563364	20563467	L116984	-	TAAAAGAGTTAGGCCTGCTTCAACTATATGCTTGTGTTTCCTCTCAACTTGTTTTTAACAAGTTACATTTGGAAGGAAGATAATATCTATATGTCCTTTATAA
19	20613278	20613380	L134920	-	TGATTTTTACAGTGTGTTAATACATTAATTCAATAACTAAAGAAGAATATTTCTTTTCAACTCATTTGATTTCACTACTGCAAAACTTTTCAAAAGTTTATAA
19	20752544	20752647	L90124	-	ATAAAAGTAGAATTTTAACACATATCTTTGAGGTGAGAAAGAAGATATTTTTTGGTAATAAGTTTATCCTTTTAATGTTACAATCTTATATAAAAACTTATAA
19	21265213	21265316	L213915	-	ATATCTCATCTATAGATATAGAAACTATAGATGATGTAGAAGCAGAAGAAGATATCCCCTTAGGTTAGGATAGTAACTGTTGAAATTGATTCTGAAATTATAA
19	21285619	21285722	L20450	+	TTATAAAAAATTAATAAATAAAACTAAAAGGTCCAAATATCATAATTTAAAAACATTATATGATTTACAATTATTTGATTTCATATATTAAAATTTTAAAAAT
19	21355797	21355900	L72029	+	TTATAATGACATTGGGTATGATCAAGATAAAATTGAGAATCAAATTTTAACCCAAGAATCAATCGAGGATAACCCTAAAGACTTGGAGGTCACAAAAGAAAAC
19	21361827	21361930	L176254	+	TTATAAAGGAAAGATAATGGAAAGTGGGCTCAAAACAAATGTTTTTTTAATAAAGATGTGTGTAAGTTGACTCAAAGGTAAGACTCCAGCACATAATGTTCGC
19	21361884	21361987	L89518	-	GTGTGTAAGTTGACTCAAAGGTAAGACTCCAGCACATAATGTTCGCAGAGGGCGTAATGAGAGCGTTAGGTTGACCTAAATTACTTTTTATTTTTAATTATAA
19	22372844	22372947	L239230	+	TTATAATGAAGTAAAAAAACAAATTTGGAATGAAAGGTTTTGTTGTGGCTTAAGTTTAGTTCTAGTTCGTTTTTTGGTGGCTTTATGGTGTGTTTACTAGAAT
19	22373425	22373528	L332894	+	TTATAAAGAAAAATGGTAGTTGTTATCTAAATATCAGAATTAAAATTCCTGGGTTTAAAAATAAATAGTTAGTTTATATTTCAAATATTATATTATTATCTTT
19	22616314	22616417	L24153	+	TTATAAGGAAAATTAATATTAAAATGTCATATGAATATAGAAAATATTTTATATAATATTCTTTACAAATTAATTTCCACCTTGAATCAAATCTAATTAATTC
19	22616673	22616776	L993	-	ACACTTATTTCAGGGTTTAATCATTCGAAGGTATATAGTGGGGTTTAACCCATCCTATACATTGCACCCATCTTGGGGTCTTAACTTATCCAGAGACTTATAA
19	22616822	22616925	L51647	-	CCACAGTAATCAATTTTCCCGGAAAGCAACATTGTTACATACTTAAGAATAAAGACTTTAATAATTGTTCCTAGTGCGTATGAAGTGTTCATCTAAGTTATAA
19	22701984	22702087	L56082	+	TTATAATTATTTCCCTTGAGGAGTATCAGGGAGAACTTGTGAATCTAAAACCATATTGTAAAATGACCCCTAACCAACCAGAGCTTCTCACATTTCTTTCTTG
19	22849267	22849370	L61095	-	CTATTGAGAACGAATCAAATCAGATGATTCTATTTCTCAATTTACATGACTTGCTCCTATGAAAACAAGGTTGAAAAGATTGAAAAAAAATCAGTCATTATAA
19	22905639	22905742	L1074	+	TTATAATAAAAACATGATATATTAATAGAAACACCCAAAAGAAAAGGGAGAAAAAGTCATAGGCAGTAAATGAACCACAATTAGAAGCTTACGTTTCCTTTTT
19	23820009	23820112	L102468	+	TTATAACTACATTAAATTAAAAATATTATGTTTAATTCCATAAACAAAGCTCCTTAATTTCTACAATTTGTTGGACATAATATCAACATAGCTATTTTCATGA
19	23828951	23829054	L69367	+	TTATAATTGATTCATATTGAACAAAAATGCTTCCAAGAACTTAACAATAGACAAAATTAACAAACATGGAGATTGAAGAACATTCAAAATTTATCAAATGAAT
19	24123980	24124083	L49835	+	TTATAATGAAAAAACACAGAAGCGTTTAACATGTCCAGCCCAAGTTGCTAAATTACTAAACCCATGTCCAACCATATCACTAAATTTGAGCTAGAACTGACAT
19	25029810	25029913	L71911	-	CTAATTTATTATCTAAATAAGCCTGAAAACCTACCAACCAACAATTGACCTAACCACAACTTGTTAGTTAATTAATAGCCTAATTATTATATTAACATTATAA
19	25032034	25032137	L17366	+	TTATAAAATATTGAAAATATATGTTGATACATTATTCATATACATCACATCATATATATTTTAGTTATCCATAAGATCAAGTAATAACTAAAAATTGGTAAAT
19	25062405	25062508	L60462	+	TTATAAAAGATTCATGAAAACCATTAAGATTTGGAAGCATCATGTTAGTCATTACTGTAAAACAAAAAATAGTAAAGTAATGAAAATTTTTATTGTTTACAAC
19	25065751	25065854	L167658	-	ATCAACCTCCTTCAGTTATCAATTATGTTGTTAAGCCCAAATGTGAGAGACCCTTGTGTACACATTGTGGGCTATTGGGCGACACTATTGATAAGTGTTATAA
19	25075724	25075827	L157856	-	GGTAAAAATGATTTCTTTAAAATAAAAATTATATAAAATAATTTGATTCTCAAAATAATTCTCAAATTAGTTCATCTTATTAACGTGAATATCTATGTTATAA
19	25497156	25497259	L77354	-	ATTATTTAATAATTCGAAAAAGAATCCTCCGAATAATACGGGCAGCACCTGTGATTAGGCCGCCTTGATTTCTGCGCTAAGCACATGATATATATAATTATAA
19	25534781	25534884	L40801	-	TAATGAATTATTAATCTTCTATTTCAATTAAATATATTCTATCTAGAAAAATATGAAAGTTTATTTACATTTTTAACTATCAATACTAATTCTTATATTATAA
19	25550619	25550722	L145822	+	TTATAAACATTTAAAATTCTATTTTGTTTGAATTTTATAGTGGTGAGATCTTTGTAATTTTCAAACTAATTATAGTATTCAGGGTCCTTTACATTGTGTTGAT
19	25886771	25886874	L127559	+	TTATAAGCAGTCGTAAAAAGAACTTCATTAAATTTTGAAAAAATTATTCCCCAATCATAAAATAATGAATAATTCTACAAATAAACTTAAATTATGAATAGTA
19	25971633	25971736	L11993	+	TTATAATATTACAAGTTAAAAGGGTAGATTTGTAAAATAATCAATCTTTGCATCCATCAAACTCCACACTCAGTCCTACAGTTTTGAAAATACCTAAAACACC
19	25982001	25982104	L264216	+	TTATAAGCCCTAACAAGGTGAAAACTACAACGAAGCTTGTCATCGCTATGAGTGTGATTATCAAATAAAAACTCATTTTCTCCTTCACCTTATGTGAGAGGTC
19	26123161	26123264	L156142	-	TAAATTTAAAAAAATATGCAAAGTTAAATAAACCAAATAATCATTACTTGAGTTAGGTCATAACTATTATATTAACTTAGCTTGATAATTGAGTGAATTATAA
19	26592081	26592184	L18898	+	TTATAATAATATGCTGTTTGTTCTTCTAAGGCATGTTACAGAAAGGAAATGATCAGTCTGCAAGCTTGTGGTCAAATTAAACTTTGGACATTCTCTATACTGA
19	26735994	26736097	L253893	+	TTATAATAAATAATTTTGAAGCATTGAAAATAAAGAAAATTCAATTTCTTATCATTTTGTTTCTAAAATTTTTTGCTCAAATTCAAAATTTATGTATGATGTC
19	26926995	26927098	L88605	+	TTATAAATGCCTATCAAGAACTTTAGGTGGAAGGATTTTGTTTTGTCAGGAATTTGGTTGGTTTCTCTTAAATGAATTTCTAGAGGTCCAGAAGTTATATTGC
19	27028994	27029097	L200871	-	AATGTTAGGTTAATTAAACAATTAGGTTCCTTTTTTGGCTAAATTAAGTGACTCAAACCCAAAATAACCTAAAGTCACTTAACTTTAATAGGAACCCTTATAA
19	27029157	27029260	L62380	+	TTATAAAGTTAGGTTTCATTCTCCTTCACGTTCAAGAGAAAACCTTAACCTCCACCTTCAGATATTTCCACCATCTCTATGTTAAAGTTTAAGGACAAGTCAT
19	27029312	27029415	L62381	-	TTTTTTAAAAATTGGTATTACTTTCATTGCATAGTTCTAAGATACCACCATTAATGAGTTTGAATTCATTAATGAATTTTGTAATTTTTAAAATATTTTATAA
19	27036556	27036659	L12080	-	CGATTAATCTTATTATATGTTATTCAACTTATGAAATAATTGTTGATTAATCCAACAAAGGTTGATTATTATATTTGATTATATGATAAAAACTCAATTATAA
2	479086	479189	L198197	-	ACAAATATATGACTTACAACTCCAAATTCGAGCACCTCCTGTTCTAAAGATCTCGTCAATTGAAAACTTGAAAGCAAAATGCGAAAGAGGAATTGAATTATAA
2	649824	649927	L378	-	ATCACTTATCTTATCTTATATTTTATTGAATATATGATAAGTGATAAAATAATTTATGATATTATATCAATAATCAAATAGGAGATAAAATATTATATTATAA
2	652795	652898	L186079	-	AGGAGATATGAGATATGGGGACAAAAGTCAAACTTGCAAGTTAAAAATAAAAAAATAAACTTGACTTTAACTTGTTTATTTTCATTTTAAATTCATTTTATAA
2	765751	765854	L181953	+	TTATAATCCTATGAGTATATTTAGTGTATTCATGGAAGTGAGATTTTTATATTTAATTTTCAAGGATTAGGAATACTATTAAAATAACTTATTTAGATTGAAT
2	860063	860166	L141750	-	AATAATTTTATCATTTTTTTCATTAAAATGATTTTTTAATTTATTATTTAGAATATTTTGTTGATATATTGAGTAGTGTAGACATAATTAAAATATTTTATAA
2	867665	867768	L190061	+	TTATAAAATATATCATAATAATAAATATAAAAAACATTCATCAAATATCAAAAATATCGATTTCATTCCAATTTTATTAACCAGGAAACAAACTATGATTCAT
2	1143074	1143178	L21071	+	TTATAATTGAAAAGACATGTGAAATGCACTTTTTCCATCCCCCTCTCTTTCTCTCTCCCTTCTTTTCTCTCAACCTATCTAGGTTCATTTTGGTTCTTGTTTT
2	1182740	1182843	L123587	+	TTATAATGGGTGGTCCTCACTACATTCAAACAGTATGGACAGGAAAAATGGAAGAAAAACTAATTAGATGATGTAGTAGTGCTTAGCCTTAACCCCTTTAGAT
2	1192286	1192389	L87270	-	ATTTTTAATGATTGATTTAATTTCTCCCTATATCTCAATTAGATATTTTCTTGAAGACATCGATAGAACCCTTTTCCCAATAACATTTTACAAAAGGTTATAA
2	1502072	1502175	L75888	-	ACCAAACACCCACTTTATCAATAATAACAACATTTACTTGTAAGAGCAATATTATTCTTTTCGTGGGTTTGACCATTTTGTTATCATCTTAATACGATTATAA
2	1612657	1612760	L99075	-	AGAGTGGTAGTGGGAGTGTAAATGGGAGTGGGGAACCTATACCTAGGGGACCCATGGATAAATTCGTCATTTCACAATCTAGACAAAGTACTTTGAATTATAA
2	1719470	1719573	L91322	+	TTATAATGACAAGACCTGTTGTGAGAAACCTCTTATGCACATGGGGTAAGTAAATATGATAACTTGGGGGAATGAAAGCTATCTTTCCATGAATACAGAGTAC
2	1967836	1967939	L99521	+	TTATAAGCAATTAGAAGCTACAGCCACTACATTGAAAAGTCTCAAGCAAGTGACTTTGTGCATGCAAATATATGCACTCATAAGCATGTGTGCACACAACATG
2	2003146	2003249	L124305	+	TTATAATTATTTTAATGCTTGTCCCTGTATATTCATCCAAGCACTGTATGTCTCTGAGTTAAATTTGTACCTTGCTAATTGCTGTTCTTACAATCGTCTGCTT
2	2028695	2028798	L174070	+	TTATAATACGCGGATTAATCTTTAAATTGCATATGGGGCCAATGATAATGGGGAATTCAAAATTGAATTTGTACACGTCAGATAAGTTTGTCTAATTTGTGTC
2	2062731	2062834	L33662	+	TTATAATGGAATAATGTGATATTACCCAATGAATTATATGATGCTAAAGAAAACCATGAAAAATTTTAATTTCTCTGAAACAAGTGAAATGCTAGAAGCCTGT
2	2083425	2083528	L75721	+	TTATAATATTAAAAAATCATTTGTAAAGTGTTCCCGAGAAACATGTGATAGATGATTATCTTAAAAACACTTGTAAGAAAACATTTTCATAAAAAACATTTCA
2	2083505	2083608	L75720	-	ACATTTTCATAAAAAACATTTCAAATAAAAATACTATCAAATGTATAAACAATAAACCGAAAGTATATTTAACATCTTATATAAAAACCTTGTGTCTTTATAA
2	2083720	2083823	L91209	-	TCTTATATAAAAGTTAATATTATTTCATGATTTTAAAATGGAAACAAAAAATGTATCCTAATGAACATTAAATAATCATATTTTATACACTTTTTATTTATAA
2	2085036	2085139	L70544	+	TTATAAAAATCAGAGTTAGTTTTGGGACGGGTTCAAATATAACTTCTTTGTCCTACCTCGATTATATATATAATTAAATAGAAAATAATTTAATTTCTTTTTA
2	2329113	2329216	L6398	+	TTATAATCCGTTTAATAAATACGTTATTTTTAGATCAACTGGGATAACACAAATTTGAGTTGATTGATTTAATTAACGATTATATTGATTAACTTGACTATAT
2	2329185	2329288	L6397	-	TTAACGATTATATTGATTAACTTGACTATATCTATAATCTATTTAACTTATATTGGATTCATTTAAAGCTTGATTTTAAATAAATAAGTCAATTGAGTTATAA
2	2377044	2377147	L112297	-	ATTATATCTCATGGAATTATAGAACCAAACAAATAGACACCCCTTATGGGGTTAAATAAACCTTTACATTAAGGTCAATGATCAACTCTAATACTATTTATAA
2	2505756	2505859	L36196	-	GTGAAACAAGAGTAATTTAATTAAGAAAATCACCCATGATGAAAGGTGAATCGAGTGATAAAAAATTTTCGAAAATAAATAATTAAAACAACAAAGATTATAA
2	2622658	2622761	L83910	+	TTATAATTTCAAAAGGTTTGCCTTCTTGGGCATGGAACAGAAGGAAGAGTATAGAATGTTTAAGTTTGGCACTTCATGCATGTTTGATGATCATTGAGTTGGA
2	2690178	2690281	L78037	+	TTATAAGATATAATGTATAGAATAAAGATAGATAAAAATGAGTTGGAATATCATTAAATAAATAATAAAATTTGAATTTATTACATCATGTCATATTTTTAAG
2	2732063	2732166	L41183	-	ACACCCCCATTTAATGATTTTTTATGGATATTACACTCGCATTCACACCTTCACTTAGCTGTTTCTTTTTCATTCTTTGGAAACAAAACTTGCCTTCTTATAA
2	2842454	2842558	L111896	-	TTTTCATTAGATGCAGACAAATAAGATATGAAAAGTTAAGATTAAAAATAAATTAATTATTTTAATTTAATACTTAAAATCATTTTTATCTTTTAAGTTATAA
2	3009517	3009620	L330321	+	TTATAAAATAAATCATTTAAAAATAATTCAAGTTTTATGCACTCATCGGTCAAATGTAATACTTAAGATAATAAAAAATAATACTTATATGATTAAAAAGTAG
2	3063341	3063444	L14943	-	TCTTCGAGATGTCATAGGTTACTATGGATAGGTTGCATGTCTTTGTCTTTTTTATTTTAAGAACAATATTTTGTCTCTCCACTCCAATTAAGACACCTTATAA
2	3064464	3064568	L380989	+	TTATAATTTTCTTTAAAACCATAGTTAGAGGGGTACTCATGTAACCATAACTAAAAAAAATATGAGATTTTAGAATTTTGCTTTTTTATTTTTAATTTTAGTA
2	3247567	3247670	L43147	-	AAGTAAATTAACTCTATCAAATGCATAATAATTAGTCATGTAAGATAAAATAAATCGGGTATTGTCAAATACATAATAAGATATGATTAAAATAATGTTATAA
2	3474319	3474422	L6735	-	TTAATATTGTGCATGGGTTAACCTATTTAGTCGAGTGTTTGAGTTTTGATACAACAATAATTTGACTCATTAACATAAATTGTCACCTCTAAGCACATTATAA
2	3501428	3501531	L118852	+	TTATAAAGAACTTTGTATATACTTTATGATATAACTATCACGTATTTATATGAATCCAAAATATATATGTTAAAATCATTTACGGATTCAAAATTTATGAAAC
2	3915401	3915504	L66308	+	TTATAAGAAAACTGAAAACTTAATGGCATCCTAAACACACACTATAATAATTGTATTGAATTCGTTGCGGTGAATTTTGTTTAATTAATCAGCACCATTTTTT
2	3989508	3989611	L67532	+	TTATAATCTTCATAATCATGGGTATAATTTCTGTGAGCAGGTAGCTTGAGCCAATTGGAACTCAATAATGTTTGGGAGGGTTAGAATACCTATTTTTAATGCT
2	3989574	3989677	L67531	-	AATGTTTGGGAGGGTTAGAATACCTATTTTTAATGCTTGGATTAGGTTTGATCGAGGGTTTAGTAATTTAAGTCAAATCCGGACTAAATTTAACATTTTATAA
2	4024847	4024950	L35440	+	TTATAATGGCCAGATTAATTTATAGGTTTTTTCTTTTTGGTCGAGACCAGTTGGGGAACCAGTCTCCCAATAAAAATATAGATCACATTTGCCAATTCTTGTA
2	4027989	4028092	L56655	-	GTATGTATGCATGTATGTATGATAAGAGTATATCAATTGATAGGTAGGTGAATTAATTGATAGGGCATCCAAGAGTCTTGTGTATAGAAGACTAAAATTATAA
2	4071253	4071357	L132444	+	TTATAAAAATAAAAAATATACCATCTAAGTTATTAGCTTAAAATTTATTAATTAATTTTTACTTTACATATTAAAATTGTTTAATAAATTTATTTTAAATTTT
2	4071365	4071468	L10085	-	ATTGAATTGTCTTTTTTTCATCATTAATTTTGATTAATATTTATCTTCCTTAATGTTAACCAATATAAAGCTTCCTTAATCTTGAGTAATAAATTTGTTATAA
2	4126696	4126799	L17556	+	TTATAATTAGGGAAATGAAGTTGAATAATAGTGGAGGTTGTAAAGTAACAAAGGAGATTATTGAGGTAATTAGGGCAAATGAGGATAAAAATGTAAACTGAAG
2	4217955	4218058	L117450	+	TTATAATTGATAATATAATCTTAGTATTGCCATAAAACCTATCTTGTACCTAAAGTAAGTTTATATCATTTAATTTTAGGATTGAATTTTATTCATTCTTTAT
2	4218680	4218783	L232751	-	ATAAACAATACTTTTATGTCCTTGTGGATTATATGAATAGAATGTGATGTTATTTATACTAAAAATTGTGTAATAAATATTTCAATGAAAATAAAAATTATAA
2	4248298	4248401	L121877	-	ATGAGATGAGTTGAGTTGGATATTTTCCAACCCAACAAAATATAAGTCAAAGTTCATTGAAGATTGGTATCTTTCTTTCATTATGTTTTCGATTGAATTATAA
2	4437989	4438092	L224580	-	ATTATTAAATAATGCACCATTATATTAGGTTGACCTTCAATCTCAAAATGACAACCATCTCTTAAAATCATACATTTCATGACAATTATTAATAACATTATAA
2	4463383	4463486	L286792	+	TTATAACTAATCACGTTAAAACACATCCATATGCCTTTAGTAAAGGATAATCTAACTATCAATTTATCTTAACAGCAAGCAACACAAGAGCATTTATTAGACA
2	4483261	4483364	L115180	+	TTATAATTTATTTTACTTATATTTTGTATATACAATTTTAAAATACCAATTATTAGCAACAAAGTCGTCACAACTCAAACCTTTGATCAAAGGGTTAATGGTT
2	4504982	4505085	L204459	+	TTATAAAGCTTTGACAACTTCACTCAATCCCAGATGCTTGATGTCACCTCCTTTGGGAAAAACTTTGATATTCCAAGCAAATGATGGACATCCATCAACAAAG
2	4590965	4591068	L70104	-	GATTGTCTTCAAATCTATCATTTTGAAGTCTAGAAATTAGTCAATTATGAATTTCTTCAAGCAACCATCCTTTGCAATCCTTAATGGACAACACATTTTATAA
2	5118785	5118888	L16368	-	GACAGTTACACTGCCACAGCGCGGCAGTTTGGATTTAATGTATATGAAACTGCATTTTGCATTTTATTGGAAGTGTGAATTCCCATTGCATAATAAATTATAA
2	5190992	5191095	L112845	+	TTATAATATAATCATCTTCATTGAACTCTTTATTTTCTATGATGTTCATTAATAGCAAGCTTACAATCTACATTATTCAAAGCAATATTCATCATATTTCAAC
2	5191147	5191250	L112846	-	TAATCAATTGGTAAAGAAACGAGGTCAAGGAATTGATAGTGAAAAACTATGAACAATTTCAAAATGACTTTTTCTTGTGGACTAATTAACCAAGTTATTATAA
2	5248766	5248869	L132029	+	TTATAATTAGGTAGAGTTGAGAATAATTTTACAAATGGAGATTGAAGATTACCGATTAGGATAGGCAAAAAATTTATTAGGTAGGTTGTGGTGTGGAATGTGC
2	5248813	5248916	L96783	-	ATTACCTATTAGGGTAGGCAAACAATTTATTAGGTAGGTTGTGGTGTGGAATGTGCAACCCTAACGAGGGAAAACTTGAACCCAATGAGGAAGATTCTTATAA
2	5292953	5293056	L4134	+	TTATAAATGCATTTTAAAGTCGTGAGAGTGAATTAAACAATAGCTACACAGTTAGGAGAAGATCGTTAAAATATTTGGTTTGAAATGTTTTCAACATCAAACT
2	5377464	5377567	L6493	+	TTATAAATTAAGAACCATCTAAAAATAATTCAAATTTTATGTGCTTATTGATCAAATATAATATCTAGAATTATCAAAGGTAGTACCTAACTATCTATATCAT
2	5377562	5377665	L6492	-	ATCATTAAAAGGTACTTTAACGATTAAAGGTAATATCTTTAACAAAAAAGTATATAAAATGCTAATTATTTTTAGATAGTTGTTTGAAATTTATATTTTATAA
2	5482603	5482706	L155534	+	TTATAATAAAGGGGAATTCTTGTAATTTAATGACAATTGAGAAATGGGTGCGCTAATTAGATGTAATAATCGAGATGGGTCCATTTTTTTTGGCTTCCCAAAA
2	5567925	5568028	L176976	+	TTATAACGGATCTTTGAACATTTCTTATAGAACCATAGACTACCCATTGAAATGGAATTGCTCATAGATTTTACACAGACATAAGCAATTTACCACTAAAAAT
2	6867015	6867118	L129939	+	TTATAATTAGGCTGATTATTCAGAGCTACAGATCTGAGATAATTGATTGGTAAAGAAACAAGGGTGGTCAGCTAGATGGATTGGTGACTAGACCAGGACAAAG
2	7193157	7193260	L62811	+	TTATAAAATAATACGGTAAATAGTTCAAACCCATGGAAAGCAAAAACGTTAAAATCACTAAATAAAAAATTAGCGAAAGGGTGAAGAATAAATTGCCAAATAA
2	7211726	7211829	L33675	+	TTATAATATATTTTTGTTGTGCCTATATTTTATGGTAAAAGTAATAATCTTAAAGATCATTTTTTATACCTCTTTAATATTCAACATATCAAATGTTTTAACA
2	7354812	7354915	L179462	-	TCACTTTCAAATTTGGAAGGGACTTCCATATAAATCTCTTTTTCCAAGTCTCCATTCAAAAATACATTTTTTTACATCAAACTATTGTAAATCCTAGTTATAA
2	7436417	7436520	L15647	+	TTATAAAATAAATAAACAAAATAAAAAATAAAAGCATCTTTAAAACATGCTAATTTATGTTGGTAATAAGCAGTAACTTTTTAAGTTTTGTCAGCTATGAAAT
2	7465365	7465468	L109995	-	TGTTTCCAAATCAACCGGCATGTCCTGTGACGTGAAGCCTCTCGATTCTCGCGTGACTATTTTTACTACCTTTCCCATTGATTTATTTATTTGTAAATTATAA
2	7470960	7471063	L227461	+	TTATAAAAAGTTGTACATCTCTTAATTTTCCAATAAAAGGTCATATGGGAGTTATACTCGTTATTTACAACCATTATGTACAAATTAATGGGTAATGGTGTGT
2	7727748	7727851	L6065	+	TTATAAGGCTTTTGATATATTGTAATTGGGGTGGCTGGGATTTGGGTTTGAAGACTTTAGATTTGGGGTTGAGTGAGGTTGATACTATAATCAGGATTGATAA
2	7744559	7744662	L139817	+	TTATAATAAATCATTTTCAAATTTTATTAATATTTATGGGATTGTGAGAGATACATAAATTAGAATATATGGGTACAAGATCTCTCAATTCAATGTCACAACT
2	7769769	7769872	L18510	+	TTATAAACAAGTGCAAAAAATAGAGCACACTAGCATACAAAATAAACCATAAAATAATTGAATCACAAGAACTAATTTTCCCATAACAATCATTAAATCCGCG
2	7974014	7974117	L86282	+	TTATAATGAAAGATTGAAAAACACTTTTCATAGTAATCTTTTATTGTGAGCTAAGTTTTGCATAGAAGGTCCAATGTATTTAATTGATTTTGTTGATTGGTTG
2	8082215	8082318	L181134	+	TTATAATAATTTAGGAAAGTACTCCTCGATTGGTAGAGTGAAAAAACAAAACTTGTGGATCCAAGAAGTATAAAGTTTATATAAATTATTGAAGCAACATAAT
2	8082410	8082513	L54022	-	CCAATCAGGTAACACCATGTGTATAACTCAAGTTCCATCATTGTGTATCCGAATCTCATTCATTTATATCATATATCATACATGAAGTCTTAACACTTTATAA
2	8089257	8089360	L189710	+	TTATAATTTTCAAGGTTAGATCCTTCTAACATTGTATTTCTAGGGGCCTACTGAAGAAAAGCATGTTTCAGAACCGAGTCCCATATCTTCCTACATATGTGTA
2	8103219	8103322	L83962	-	TAAACCCATGATCCTGACTCTGATATCAATTCTTGGATTGGGTTTTAACCATCTCATTTGAAAACCAATTGATGATTAGTGATGGTAAACCAAATTTTTATAA
2	8196162	8196265	L326762	+	TTATAAAAAGCTTAATATACTTGTTTTTTATCTTTGATATTATCAAATTAAATCATACACAAATATAAATGTATTAATATTTTGAATTTTATTAAATAAAATA
2	8331550	8331653	L55261	+	TTATAACCTTGAGTTTGATCCATCTACACTTCAATAGTTGGATGATGATAAGGATATGCATATGATGTTATCCCATAGTTATGATTATGCTTGTATTTATGTA
2	8345621	8345724	L179038	-	ATTTTGAAAGTTAACATCTTCAACAATGTATACAATCATTGTGTAGATGTTGAGTGTTCAAGTGAACCTTTAATGCGTACAAGGAGAGGGGCTCGTGTTATAA
2	8501070	8501173	L167927	-	TTTTAATTTTAATTTCAAGTTTGAGGTTTTACTATACCAAGGCTTCCAAACCAAACTTTTAAACTTTACACTTAGATTAATAATCTCTAATGGACAATTATAA
2	8521794	8521897	L46605	+	TTATAACGATCGAAAATATTATTTATGATTACGATAATTAATTTTACCTCTTGTCCACTAGTTCCATCAATAGCTTGAAACACTTTTCTCGTGGATTTATGAC
2	8610798	8610901	L35511	+	TTATAAAGCTAAAAATATATTTTTAATTACAACATAACTTTTTATTTTACTTTTCATAAATTATTGAAAAATTGAAATTAGTTTTTAATTATCATATTTAAAA
2	8615524	8615627	L24689	-	TATTTGAACTTAACTAATATCGAGTTTAATTTACAAATAATTTAACGAGGATTAAGTTCTCAATTAAAATATTTACTTGAAATTAACTATGATTAAATTATAA
2	8740555	8740658	L7740	-	TTCTTCTATGTAATAGGATAATTTTTGAGAAGGTTGTTGCACTTGTTATTCAGCAGGGTACAGGACATACTTGACCCATTCCTGATAGCCCTTTTTTTTATAA
2	8760457	8760559	L155816	+	TTATAATGTACCATTTTTTATATGATACATTTTGATATGATAGTTTAAGTGAAAGAGCAACTTTTTCTTACGCTAATTTCTTTTTTGAGAAATTTTTTGAAAA
2	8897670	8897773	L127070	-	CAATCCATGACATTGTCACATTCCTGAAAATTTGTCTTAATTTTTCAAAGTGTATGGTGCTAAGAACCCTTTCTTAGCCAACATTTCTCTTCAATCCTTATAA
2	8908111	8908214	L20060	+	TTATAACTTTGTTTCAGAGCAGATAACAATAGGGAAGATTAGGATAACTAATTATTAAAAGTCACCAAGAATCACTAGTATTAGGTAATAATGATATCATTCC
2	8908306	8908409	L119371	+	TTATAAGTTTTTAGCCCTTAAGTTTTCATACTTCAAGCTCCAAGTTGACTTTTAGCCTCTCATGGGTGTGATGTCGCATTCACAATCCATAATAGAGTAAAAG
2	8999227	8999330	L38847	+	TTATAAGATGTAATGTTAAATGTCATAAAAAGTTGGGTCTATCTTCACTGAATACCAATCAATTTTTAAATAAAAAGATTAAAATTCAATCCAACAATTGGTG
2	9019012	9019115	L139498	+	TTATAAAAAACAAGTGTCTCTTTCACAACCTAATTTTCCCAAAAAGGAACAACGTAAGCAAAACATCCATCAATGTCCAAAGAAGAAAAGAAAATGAAAGCTT
2	9032144	9032247	L29193	+	TTATAAACAATGAGGGCCAAAACAGTGCTCCAAAGTGCACCGGAAGTATACAAAGAATGCTTAAAAGTGCTTACAAAAAAATTAGGACCAACAAAAAACTATG
2	9172930	9173033	L3079	-	TTTTGTAAACCAAACTTAACTCCCATACAACTTAAGTGAACACTATTAATGAGAAATTAATCTTAGTAAAAAAAAGTGAACTGAAAAGATAAATGTATTATAA
2	9269550	9269655	L221996	+	TTATAACATGTTTATCATTACCTTAAGGGGGGTTTTGGTACTTGGGAACACGAAATGGGAAAGAATATCTTATTTCTTTTCTCCTTCACTCTCATATTTGGAT
2	9271125	9271228	L123282	+	TTATAAACAATTGTTTCATATCCAGAAGTTATGCATACAATTTCTAATTCTCTTATATAACCAAAAGTTATACAAAACAAAATTGTCAATGAACAATTATGTA	NH:i:2
2	9418492	9418595	L85484	-	CTTAGAAATTATGATCCTAATGGAAGGAAATGACCTATTATATTGCAAAGGTTTCCTACCTAGCTTGCAAAGACCATCCCTCATGTGGTTCTACAAGTTATAA
2	9453105	9453208	L94770	-	ACATTTAGCATTTCTTTTAGTGAAAGTATTTTTATTAAAAGTATTTTCTTCTGCGGCACTTTTGTGAAAAATGTTTTTCGAGAATGTGGAAAAGTGATTATAA
2	9498029	9498132	L107205	+	TTATAATTATATATTATTTTATTATTAATTATTAAGGATAGTTTAGAATATTGATATTAAAATCAAGTCCCTTTAGATAAAGGCATACCGTGGTACCTTTTAT
2	9511455	9511558	L22129	+	TTATAAAGGAAAACACATATAAAGTTACTATTATTCATTGATAAATCCTTTTTAACCAAAATTTTATTTCATTATGAGATGTACCAATGAATTAATTAAAATT
2	9511546	9511649	L172691	-	TTAATTAAAATTATTCAAAATTTTCTAAAATGATAAGTGTCCATTTTCTTTTAATCAATATCCTTGATTGAGCATTATTTGGATTTGACTTTTTATTTTATAA
2	9516505	9516608	L3601	+	TTATAATGACATGATCAATGGCCTTAACCCTAGTATAATCCATTGTGATTGATAGCAGAGGAGAGAGAATTTATTGGATGAATGGGAGATTAATTTGCATGAT
2	9593099	9593202	L210625	-	CTGCTTAGTCCCCTTGGATTTAGTTTGGTGCATTATGAACTAAAATTTTGAGAATTTTAGAGGTTGTGGCAGACTTTTTCTGATTAAGAAAAGATGGTTATAA
2	9619451	9619554	L132395	-	CTCTTAAAGATGTATGACATGTGTTTCTAAAGGAGAAATCTAGTTAGTGCATCATCACTAGTTCAATAAAGCTAAGTAGTTTTAGAGTTAAATGAGATTATAA
2	9622293	9622396	L217948	+	TTATAAGGAAACCAATATTGTCCTATGGTTTCAATGTTCCCTACTCAAGCTCATATTCCTTAATAACATAATTTATGAGAGTTGAATTGGTTCTTAGTTCACT
2	9929735	9929838	L101838	+	TTATAATCTATTCACTCCTATCGCACTTTAAATAAATTCACTAGACTTAACTCTATAGATTGGAAAAGGAATTTAGATATAGAACTCAATCAAAGTAGCTAAA
2	9929787	9929890	L34438	-	CTATAGATTGGAAAAGGAATTTAGATATAGAACTCAATCAAAGTAGCTAAAATGAGGAACTTAGGAATTTGCTCCCAACAAGCCACATGAACATTCCTTATAA
2	9992173	9992276	L138043	+	TTATAACAATCCAAGAATAAAGCACATAGAATGTTCACACAATAAAAGTTCAATCCAATGAAAACAAAGAAAAATCATCACACCTTAGCATTTGAAGAAGTTT
2	10014380	10014483	L40002	-	CTTAACTTAAGATTAATTATCATATGTAGAAGGGATATAAAAGAAAAATAGATAATATATTTCACAACTTATCTTATCTCATGTTTAGTTAAACAAATTATAA
2	10018666	10018769	L97455	+	TTATAATATTAAGATACGTACATTTTTTGATAATTATTGTTTTTAGGAGAATTGATAGGACCTGAGGTCCTATAAATGGTATTAGAACCGAACTCATGGGTTC
2	10018801	10018904	L26518	-	AATTCAGATTTCAACTTCTCTTATGTTCGAATGTGACGTGAGATTTTCATAACTCGAGGTCCTACAACATCTTTTTATTATTATATTTATCACCAATTTATAA
3	211751	211854	L29514	+	TTATAAATGAAAAAATATGCCTTAATCCATGTATGCATTCTTACAACAAAAAAGATATATGTACCTTTTAACCTAGTCTTCTTTTTCCCTTATTTTTTCCCTT
3	271809	271912	L37236	+	TTATAAACATCAGTTTAAATATATTAGTAACTATGATGCACCTCTTACCCTCCCAAATGGGCATTATCTCAATGACAGGTACTCTTGCTTAGGAATAGGAGGT
3	295318	295421	L131111	-	TACCTTTCATGAAGGATAGGCTAAGAAAGAACTATGTTTTTAGAATCATTATCGACGACGTTTCCAAACATGCCGTAGATCTCCCAAATCTTTGTCATTATAA
3	316920	317023	L108412	+	TTATAACTTAAAAAATTAAATTTACTTCTATTTTTATTAAATTATTATTTAAAAAATATGTTTTGTGGTATGAAAAGTGTACGCACAAATCCTAAAAAATTTA
3	343515	343618	L53446	-	GACATAGATTAGTGAAATCACTAATTCTAACTCTCATAAAATGTAATTAGGATTAGCCGAGTATGGCACCAATGTCAAGACTCACCCCTAGTAGACATTATAA
3	401699	401802	L40608	-	TTCCTTTTTCTACCAAGGACCTGTGCCAACTTAAAAGCGTCTCTCCTACTGATGAGGGAAACACCCATGACACACCAAAAAGTGATAACAAAAGATGTTATAA
3	591912	592015	L64540	-	TTATTTGTTAGAAAGATAAATATTTTTTTGTTATTAATTTAAAATAATATTTTATTTATCATTTAAATTTTGACAAGATAAAGTTAAAAAGAAATTATTATAA
3	596287	596390	L196941	-	ATATTTAAGATCTTACTTTCATTCCCCAAAGCAATTAACAGTTGCTTTTAAAAATTGTTTTTCAAAATTGCTTTTTGAAAATATTTTTAAACAGACGTTATAA
3	617109	617212	L140756	-	TGTTTCCTTTTGTAACTCAGCTTGAGAACTAGTAAACCTTCCATAGCTAATGTTTTGAGCATAGCTACATGGTGCTTTACTTGTGTTCCCCTCGTGTTTATAA
3	804941	805044	L224871	-	TTAATAGAAATAAAATATTACAAAAACAAACAATTTTATACTTAGCACTATTAAACATTAAAGTTCTATTCAGAATTAAGTAAAAACACCATCTTAATTATAA
3	1081172	1081275	L118336	-	GCTAGTTGCTTCTCCAATGCTTTTGATTCCATAAGTTTCCTGACTCTTTGAGATGTCCTGGATTTTAATTTGGATGGCTTCAATTGCCTTGCCAACGTTATAA
3	1199571	1199674	L8702	+	TTATAAGCACATTGGTTTTAGTTTCGATACAATATAAATATGTTCAACCTTAGTATGACCATCACTGAAAGTAGACATTGCTAACTAATATACATGAGATTTT	NH:i:3
3	1205541	1205644	L8702	+	TTATAAGCACATTGGTTTTAGTTTCGATACAATATAAATATGTTCAACCTTAGTATGACCATCACTGAAAGTAGACATTGCTAACTAATATACATGAGATTTT	NH:i:3
3	1214706	1214809	L8702	+	TTATAAGCACATTGGTTTTAGTTTCGATACAATATAAATATGTTCAACCTTAGTATGACCATCACTGAAAGTAGACATTGCTAACTAATATACATGAGATTTT	NH:i:3
3	1447419	1447522	L179800	+	TTATAATTCTCCCATCCAAGAACAGTTGTCTCTTTATCATTTCCATCACTTAAAGACTGAATTTCAGAAGTAAGAAGGAAACAAAATCAAAGTGTCAAAGATA
3	1470955	1471058	L111838	-	TAATCTCTAAAGCTTATTTTGTTCTTTTTTCCCTCTTTTTTCAATCCCATTTGAATCTACCTAAATCCCATGTCCAATTTTTTGAAAGTTAAGTATGTTATAA
3	1959948	1960051	L128665	+	TTATAAAGTGGAGATTAACATTAACAGTTCAGAGGCACTACTCTAAACCAAAGTTTCTACTGCTTAATATTTTATCATAAGTTCATGTTTGGGGTAATGGACT
3	2031924	2032027	L60053	-	TTACATTTCTGATAAGATGGTGATCATTTTCTCATGAAATGAAATGTTCGTAGAGGTTACAATGGAAACACATGCTATGTATACTATAAACATTGGTTTATAA
3	2062635	2062738	L126894	-	AAAACATTCACTATTTCACAAAGCGGTGGGGTATGATTTGATCACAAACTTGTATGAAGTTAATATTTCATCTCAGGTAAACATTTGGGAAAAGAAATTATAA
3	2062864	2062967	L79212	-	ACACATAGATCACAATAGGATCTAAAAATTAGAGAATAATTCTGAAAAAATATATTGAACTCCTCTCTAACAATTACAACGAGCCTTTAAATAATGTTTATAA
3	2154584	2154687	L66159	+	TTATAATTAATTAAATTAATTTTAATTTTTTAAATTACATTAAAATCTATTTCTATGAATTATTTTTGTTTATTTTGTTGTGGAATGTTGAAGTTGATTGGAT
3	2320905	2321008	L128828	-	AAGACCTGATTATGCTCAACCCAAACCCAAGAAAAACGTATTGGCTTCGAGTCGAGTTGGCTAACTCACTCACATAGCACTTAGGCTATATTCAGGCTTATAA
3	2361881	2361984	L112225	-	AGAAGTTTCTTCAGGACATAGGCCTAACCCACATCATAATCCGGTTGTGTGGTTTCATGCAGGTATATTTCACCCAAATAGAAGTTCTTGCAAGTGCTTATAA
3	2793571	2793674	L116821	-	GAGAGAGAGGCACTCTGATTCATGGCTCCTACATCAGAGGGTTTTGGCATGCGCCCCCATGTTCATTTTCAACCAGCAAGACTCCAACCAAGCAAAATTATAA
3	2881404	2881507	L36570	+	TTATAAGGCTCCTTTCATAGGAGTGAAAGAGATCATCTTTTGAGTCAATGAAAGGAAATTGCCTATCAAAAAAAGAAAGGGAAAAACAAAAAGTTAAATGTGA
3	2881473	2881576	L9783	-	AAAAAGAAAGGGAAAAACAAAAAGTTAAATGTGAAGCAAGATACAGCATGAATCCAAAAAACTAAGCTGAGCTGATTAAGGTTTCTGAAAATGGTCGTTATAA
3	2940587	2940690	L16831	-	TCTATAATATCAATAATGTCCTTTAAAATTTATTATTTTAATTTCCAAGTCCTGGTAAAACAAAATGGCGCCAACCCCTTGACTCTATCAAGAGATTTTATAA
3	3121686	3121789	L18839	-	CTGAGAGCTCATCACAGCAAGCAGAGGATGTTTTTGAACGTCAAAATGATGAAGGCATTGATGAATATGCAAAGCGAATATATGATCATGTGTTTGGTTATAA
3	3229131	3229234	L62057	+	TTATAAGAGCTGTTCGATATTTGACTATTTTTACTAAAAGAGTTTATGCTTTAGAAATAGCTTAATAAAGAAGTCAGAACGGTGTTGCTTCTTTTAGAAGCCT
3	3327598	3327701	L83412	+	TTATAACTTAGTAATCATACACCCCCCTTGAAATGAGAAGGCACCCATCTCTTTCACGGAAAATTAATCCAACAGTCCACATATTTTTCAAGCATCTCTCCAT
3	3474974	3475077	L25288	-	AAACTTATGATCTCAGTTCTAATGTCAATTCTTAGATTGAGTTTTAACTATCTCGTTTGAAAATCAAATAATATCAAACAAGAATAGATTAAACCTTTTATAA
3	3475891	3475994	L138260	-	ATCAAAGTCTGTGTCCATCATTTTCCCAGGATAAGCTCTAATACATAATGTATCAGGCAAAGGAAAATTATACCATACTATATATCATAACAAAATTTTATAA
3	3600020	3600123	L239084	+	TTATAAATCAGAGTATGTTTGTATTAACATTTTAATTTTAACTTTAATTAAAAATAAAAATCAAAGTCAAAATCATAATTTTTACAGAAAGTAAAAGGGATTA
3	3672299	3672402	L52455	-	TTATACCTTAATTCTCTAAGATGCCTTCCATTGACATGGCGTCAAAGGACATAGGTATTTTTCCTTGAAGAATCTTTTGAGGTAGGATATGTTTGGTTTATAA
3	3693740	3693843	L22289	-	AGACATGTGACGTGCGTACTTAAAATCTTCATATTTAAAATCATGAAGGATATCTATGAGCGAAATATAAAATCAATGGTGATTAAATATGTTTATATTATAA
3	3742866	3742969	L18349	-	TCTCCTTAAACCAGTGTCTCTAGACTGAAAAAGTTTCGTGACAGCAAAGAACACTTCTGTGGCTTCAATCTGTAAATTTTGTGCAAAAATAGATCATTTATAA
3	3779879	3779982	L56336	+	TTATAAATACTTCCTAAAGTCACTATGAAATGTATACTAAATTTAAGAGCGATTTTTACGATGTTTCTATAAGAAATGTTTTTAGTAAAAATGTTTTATTTGA
3	3803845	3803948	L210710	+	TTATAATACTTTAAGTAGGAGTGTCTAATAAACAAATTAATTGCTTAAAATTAATCAAAATAAATATTAATTAAAATAATAATGATAAATATTAATTACAATC	NH:i:2
3	3827520	3827623	L210710	+	TTATAATACTTTAAGTAGGAGTGTCTAATAAACAAATTAATTGCTTAAAATTAATCAAAATAAATATTAATTAAAATAATAATGATAAATATTAATTACAATC	NH:i:2
3	3935716	3935819	L91690	+	TTATAATCTTGTTGATATTTTGTCATATAAGTGAATTGTTTCTCACAAATGATTATTTCCAAGTATTAAACTAAAGTACAATTATATGATCCAATAATTGTTT
3	4083872	4083975	L91458	+	TTATAATCTTTGTTTTTTTATGATAATAATTTATTGTTTTATATATTAATGGTGTGATGTAAATTATATTAGTTGAAGTATTATTTTATATGGCAATGGTAGC
3	4553579	4553682	L169634	+	TTATAATTGGTATGGGCAATATGTGTATTGAAAAGGGAGGCTTCATTTTACCTGATTGAAATTCTAACTCAGTATTAATCCAACCACTTGGGGTTGGCTGCAT
3	4553758	4553861	L169635	-	CTTTTCTACCTTCCTCTTATACTTTTGACACCTTTAAAAATCAAATCACTTTGCTGCTTTGTGTGTATTACTGTTCATTGCTCATAGCTATACCAACTTATAA
3	4974319	4974422	L28141	-	TAACTCAAGACCAACCCAAGCACTAAAAACGATATTTAGTTTAGGTCAACCCATTCAAGATGCATTTTAAAGATGAACGTTTAAAAGTTTGTATATTTTATAA
3	5033173	5033276	L193668	-	ATTTGATATTCAGTTTCAATTGTGTATGTAGTTCAATATTTAAATTTTATTCAATTTAAATATTGGTTTAATATTTAATATGGTTTGAGATTCATACTTATAA
3	5209424	5209527	L65300	+	TTATAACACCAGAAGGAAAAATAAGAAACCTGTTGTTTTGTGGATATCATATAAAAGGGTGAGAAAAGAACTTGTAGAAAAAATTTAGCAAACTTTTTTTTTC
3	5304572	5304675	L31325	+	TTATAACACATGGGTTGAGATTGAATGGCCATTGCACTCATGAACTAGATAAAATTGCATAAAAGTTTTTTAACATCAAGAACTGTACAATAGAGGTACACAT
3	5408364	5408467	L150263	+	TTATAAGAAAATTAAAAATATGATTATTGCGCACCAGGTAGGGGTCGAATCTACGACTTTCTGCTTAGGAAACAGACGCTCTATCCACTGAGCTACAAGCGCT
3	5408415	5408518	L41990	-	TACGACTTTCTGCCTTGGAAACAGACGCTCTATCCACTGAGCTACAAGCACTTGATGGAAAATATAAAGCTAAGGAAAAATAAGATTGGATTCTTATTTATAA
3	5418046	5418149	L102854	+	TTATAAATTCCAAATATGTTAATCATGAATATTAATAAATAAATAATTCTCTACTAAATTTTAAATTGTTGAATAATTTCCAAATAACACTAAGCATGTGAGA
3	5651795	5651898	L200346	+	TTATAATTAGGTCCTTCTATTTCGTAATCAAGTTGAATTAAGTTTTATATAAGTCTATGATTAATTCTCCCATTTGATATGTTTATGATTCAATTGACATGTT
3	5694944	5695047	L104364	-	TCTTCTTTTTCTCTGATTTTACAAATTTCTTCCTCTTCAGTTTCATTATCATTTAAATTGTACACATTTGAATTTTCACTTTCAAAATCTAATTCACTTATAA
3	6105282	6105385	L12286	-	ACAGTCAACAAACTTTCCAAGCATCTTGGTCGTATGGAGAGATTCGGTGGACATGCAGTTGGGCACCATAAAATATATGAAGTAATACTGTTTAGGTTTATAA
3	6154881	6154984	L2005	+	TTATAAAGCTTCAAGACTTGGGTTCATGAGTACATTATCAATAGGATTGACGATGTTTTATATAACAAAGAAGTGTTTTTGAAAATGATTTTTTTGTATTTTT
3	6507065	6507168	L183027	-	CCTTAAAGGCTCAATTGAGTGGAGATTTTTGTCTTCTTGAGTAGAAAATAATGAAAATATCATATCCTGAATAAAATTCCTTTCTATATATTTGCAATTATAA
3	6606725	6606828	L232915	+	TTATAAATATTAACATAAATAATAATAGTAATAATTCTTTAATGGAACGCATATTTTAAGTAAATAGATGAATAACATAACTAATAATATTATTAATAATTAT
3	6607108	6607211	L159891	+	TTATAAAATATCACACCCAACCTATAATATCTTAAGGTAGGGTAAGTTGGTGTCTTTCCACCAAAGTGGATTCGTTTGAAATGAAAATCTCATGTATGGATTT
3	7158690	7158793	L107290	-	GAAAACCGATCTCATTCTTCCAAGCAGATCCTCCATTTCAAATCATAATCAATTCCAAACCAAATGCAATCTCAAGGAACTTGCGAGGTACACAGATTTATAA
3	7304084	7304187	L70321	+	TTATAACATTTTTACTGCCCTTGGACTGTATGCCACTACCACCTTGGAAGCTATAAATTGACCTGAGAATTCTATGTGGGTTTGGATGATGGAAAGTGGAAAA
3	7557005	7557108	L14147	-	TATTGCAGTACCAAATCTACAATAATTTAAATTCATTTTTCCCAAAAGAAAATGAGTTATGTCTATCCAAAAAGAAAAAAAGAAAAAAGAAAATGAGTTATAA
3	7577038	7577141	L73845	+	TTATAAGTTTTTAACAACTATGACCCCCACATAAACTGGATGAGATAGCAAGGACCTCATTTCCAGAGACAAGGGTCTCTAAAGCCTCTAAATCAGTACTAGA
3	7625790	7625893	L188007	+	TTATAAAGGTTAATATATATATGGCGATAGTTTTCCTTTTTCCTCACAAATATTATTTGCTAATCAAAGTTAATATTTAGGAAGATTTTAAGATATATTGGGA
3	8223501	8223604	L36138	+	TTATAAGTTAAAACAAAGTATTGGATGAGGTTTGATATTAATTCTTTCTTTCAAAGAAGATAATTATCCCAAAAAAATTTAAATATTTATACCCACTTCTGAA
3	8292426	8292529	L218908	-	AAAAATCACCTGTTTTCAAAACAAATCTTCAAAAAATTATTTTTGTTATTAAAAGTTTAGCAAACATGATTTTTGAATTAAAAATTTATTTTCTATCTTATAA
3	8648299	8648402	L332795	+	TTATAATTACTATTGTTTTAGTGAGCTTCTCATTGACTTTGAATATGAACATGGTGTTCAAGGGGATTTTCATTGTTTACACCTAAGACAAAATTTGTTGGAT
3	8648873	8648976	L24470	+	TTATAATTGGTATTTATGCGTAATTAAACTTGAAAAGTATAATATCCAAATTTTTTATTTCTTGCGATCAAGACATAGGGACAACATTTGATATAATAGTATA
3	8667418	8667521	L401527	+	TTATAAACAAAAGAAAAGTTCTAGTATGTTTTTCATGCAAAAATATATTTGATCTATGCATAAAAGTAAAAAAATAATATTTACATATTTCAAATAACATATA
3	8703215	8703318	L131650	+	TTATAATGATATAAATTCTTAAAAACAATTTTGTTTTTAAATCAAACACAAAGGCAATAATTGAAATCACCAAATTCATTTATATTCAAGAGGGAATATGAAT
3	8703839	8703942	L84939	+	TTATAACATGCTAAATATAGTTAGGTTGTCAATTGTTTCTTACAAGTATACCTAATATGTTTAAATTTACTCATAATGTTTATGACCATACTATAAGAGACTA
3	9860759	9860862	L106739	+	TTATAAAAACAAGTATGCAAATTAAATTAATTTGGAACTTTATTTATCTTATGATGTCCATTTATGACATAAACCATGCTAGGCCTACGGACGGAGAGTTGAG
3	9926807	9926910	L299968	+	TTATAATACAAATGCTTCAACAAAGGGGCTAAGCCAAAATCTCACACCATTTCAGCCAAAATTTTACACCATCTCAAACTAACAAACAAGAATTATAGTAAAG
3	10005296	10005399	L20472	+	TTATAATTATGAATATATATTTTGTCTCCGCTTTTGTCCTTATCGCTGAAACACAAAGAAAAGATAAGCAATCTTCTCACTCTTTCACCATCAAAGCAATGTA
3	10005443	10005546	L20471	-	AAAAGAAAACTTTTTTCTTCTCACCAATACAAAGCATAACAACAGAAGGAAAGTGATCAGCCACAGTCTTTGTGCAATCTAGGTTATTCTTTCTCCATTATAA
3	10010575	10010678	L142431	-	CTCCCTCAAAATTCAGGGGATAAAGCCCCTTAAACTGCATGCCACTGAAAGCATCATAAAGCCAATAAAACAGCCATCCATTCTATTTATGTATGAGTTATAA
3	10023825	10023931	L13323	-	ACATAAAAAGGAAAAAAAATGTGTAGCTATAGGAACTTTGATTTGCAACTTATATCACTTTAATTATCACATCTAGTATTACTTAAAATATTTTATTTTATAA
3	10060004	10060107	L103374	+	TTATAACATTGTTTTCAAAAATGTTTTTGAAAATAAAATTAGGATATTGAAATAATTTTAAAAACATTTTGAAAAATATGAAAAATCACTTATTTGTTGGAAA
3	10063655	10063758	L37969	+	TTATAAGAATTTATTTGTTAAAAACAAATAAATGATGGCAAGATTGGTTTTGCATTATATTGTTTAATTAACAATCATATGTACTGTAAAAAAATTTTCCTTA
3	10092727	10092830	L72682	+	TTATAATCAAAATGTTCACTTCGGTTTAAAATATGGTTTTAACATATCAATCTACATTTAAAAAATTAGAACTTTAAACACCAAGTAAAATTCATCCTAACTA
3	11831430	11831533	L33272	-	AGTTCTTAACTCGGGCTCCTAGGAGAATTGAATGTCCACATAGGGGATAAAACATTCCAAACAAATAGACTTTTAATAGCGGTTTCTAATAAGCAATTTATAA
3	12258946	12259049	L7518	-	AATTAGCTCACTTGAGAGGCATTCATCTGCACCACTGTAAGTTCTCAAGGTTTTATATATTAATACAGTGAGGAGCTTGTCTTCCACTTTTACTTAGTTATAA
3	13009240	13009343	L225699	-	TGCTCCTAGCTTCACACCATGGACTCGTTCATCTTTCCTTTAATGCCTCATGTAATTTTCTTCAACTACAATTTTAAATCTGAAAATTAATTTCTATTTATAA
3	13253256	13253359	L155948	-	ATCTCATTAGACCAAGCTTTAGTCCTCATAGATTGTCAAGCTTTTTAGTTAGAAACCTTAATGAAGAAAAAAAAGGAAAAGCTAGGATGGTTATTAATTATAA
3	13381159	13381262	L109664	-	GATAAGATATCAAAGGCATGAAAGTTTATGAAGAAACTTGAGAACAAAGTTTAGAGAAGATTTGTTTGTTACCCTTATGAGCTAAGCTTCATAGTATTTATAA
3	13445214	13445317	L103072	+	TTATAACCAATTTAGCTATAAAATAGGAAATCGAACTACAACATTAAAATAGGAAACCCCCTTACTACAATCTAAATTACTAACTTCATATTTTATTTAACAA
3	13449421	13449524	L54331	+	TTATAATCGTGTTACAAACATTCCCCATTTCATATTTGAAAAATAAATGCACTTGATCTATACCCTTTATTGGGCTTTTGAACTCGCTACTTGTTTTAAATGT
3	13479321	13479424	L174281	-	ATGTTAGTTAACTTGAAAATTAGATTTTGGGGGAGTTGGCACTATCCTAGGGGTCCCAATGGTCCCCACTCAAGCTCATATTTCTTGATGGCACAGCTTATAA
3	13484953	13485056	L59889	-	AAGCCAACTTTAATTGCAACTAATACTAATTCCTTTTCTTGATATATATCTTGAAGATTCATCCTCATCACCCTCCCTTAACAAAAACCTAACCAATTTATAA
3	17007238	17007341	L201977	+	TTATAAAATCAAATAACAAAAATCATTTTTTGTAAATAAAAATTGTATTGGAAATATTTTTGGTAAATACAAGTTGTAAATAAGAATCATTTTCTTAATAAAA
3	17044714	17044817	L122244	+	TTATAATTTTAATGTATCATAGATGATGGTTAATCCAATTATCCATAGTCAAACTAAGCATATTTCAGTTGATTACTGTTTTGTACAATAAAACCATGTGCTT
3	17319656	17319759	L19319	+	TTATAAAATTATTTTGAGGATTAGATTTAAAAAAAAATGGAGTTTCGAAAAATTGAATTTCGATAATTAGAGTTTTGTAAACTAGATTTAGGATCAAATTTTA
3	18036922	18037025	L51146	+	TTATAATGATTTCTCTGTTGTCCTCCAAAGAATAGACGGAGTCTGAAACCTTATGCGATAGCATACTCACCTTTTCCATCGGCTAGAATCAGCAGAGACCATG
3	18037044	18037147	L51147	-	ATGTGGACGGGAATGAGGATCTTCTCGCCAACTTGGAGATGACGAAGAGTGAGGCTAGTGGTTGATTACTACTAAAAAAGTTCTCTTTTATAGCTTCTTATAA
3	18170795	18170898	L134594	+	TTATAACAAGTTATTGTTACCCCTAACATCTCTCAAGATATCTTTTAGATATTAATAATTAATTTATTTTATCCTTAGATAATCTTTGGATATCAATTAACCA
3	18415809	18415912	L44769	-	TTATCTATGTAAACCCTATTGGCATTGGTATTAATATATCATATCAATATATTAACATCATTCACTTAATTCATTGAAATTGTTTAATAATTAATTTTTATAA
3	18513709	18513812	L350385	+	TTATAATTAAGGTAAAATGGATCGAGTAACAATGGACGTCGTGAAGTAGCAAAAGAGATCGTTGAGGTAATTAGAGTAAATGAGAATAAAAATGTGATATGAA
3	18513942	18514045	L164508	-	ATATTCAGTAAGATAGTGCTTGTTTTTTTTACTTAATTCTAGATAAAACTTAAAACTAAATAATACTTAATAATGTTAAGTATTAGGTTGTTTATTTTTATAA
3	18555099	18555202	L38924	-	CTTTATAGGGCTCAATTGTGGACCCGTAAATTTAACGTGCATTCCCACTTGACTAGCGAGACTCGTTTTTATTTTTATTTTTTAAAAAAGTAGTACTTTATAA
3	18718532	18718635	L14782	+	TTATAATAATTAAAAAATAAAGACAAAAATAAAGGATTGAAAATTATGGCTTGTTTAACAAACGAAGAAGGAATAAAAAGTTTTTATGAAGAGGAAGTTTAAC
3	18973693	18973796	L68548	-	AATATGTGGTATAGATGGAGTTGGTTAAAAGAAATAATGCTTCAAACAATAATTAGTGGCGATGAAGATTTAATTTTATTATTTTAAATTGAAACTTTTATAA
3	18984022	18984125	L49988	+	TTATAATTTTTGTTTAATATTTATTTATTTTGTTATTAATGGAATACATGTATTGATTATAGGTTATTTGAATGAATAAGGATTATTTGTCTATTAGTTCACT
3	19365068	19365171	L126398	-	TTGTGCGAGTGCAGGAAATTACTTTAAGTTAGTTATATAGGTAACATACTATTGAACAAAGCCACCCACCTAGTCGGCTAAAGCGTTTGGGAACAACTTATAA
3	19380888	19380991	L187598	+	TTATAAAACATGAGTATTACTATTTTTGTCACTAGCCACCGGCGTTAAAATTAAATAAATGCTTTGATGATAAAGCAATTGTTACAAAAGAGTAAGTGATTTT
3	19474306	19474409	L80344	+	TTATAATTTAATTTTCCAACAAACCAAACCATAGAAATTAATAAATAATGACATAATGTTTCTGATTGATTTATTTATTTTTAAAGACTTAACAAATCTAGTT
3	19620710	19620813	L80989	-	GTTAGCACTAGGTGGGGATTCTATTAGCCCTCATATCCCTGTTTTAGGGTGATAATATCCATCAAATGACCCCAACATGTGTAAGTTATATTGTATATTATAA
3	19621393	19621496	L23928	-	ATTTTACATTTTGCTTTCTCACATTCAAATTCCAACACTTGACACTCAAACTTGTTAGAGAGTAATACTTCAACATCATTTACAAACCATTCATGAATTATAA
3	19800772	19800875	L4972	+	TTATAAAAGAATCTTGAAAGGTCGATAACATTTACCTTATTAGATTATATACACCATTTCGTGGGGAATCTACATGTAGTGGATAGCAGGTTATAGATCGAAT
3	19987484	19987587	L188403	+	TTATAATGATTAATCAAACATGAGATAGGCGTTAGAATATATTATCCAACATCTTATTTGTATTCTCTTTACATATAATATAATAATCCTAAGTTGAGAGGGG
3	19987701	19987804	L231756	+	TTATAAAATGGAGTGTAAAATAATACTAATAAATTATATTATTTAGTATAATATTTAATAATACAAAATCATTGCATACCTTTAACAATATAATATGATATTT
3	20419892	20419995	L93422	+	TTATAATCATTTATCAACCTTTCCTTGTATCTGCATCTGACACAAAGAGGTCCGATGCATGTATTACCACCCTTGTCATGTAATATAACCTACTCAGATTCTT
3	20499116	20499219	L216640	+	TTATAAATTCTCAAGAGATTGAGAGTAGAATAAGAAGTTTGATGGATGATAGTAACCCCATTAGAAAGAAGCTGGCACCTATGAAAGAAAATTGCATGAAGGC
4	95820	95923	L13750	-	GTGAGTTGGTTTGCAAGCTCAAAAGATGTCTTTATGGGCTCAAACAACCACCCAGAGCATGATTTGATAGGTTTACTATATCAATTTGATAGCAAGGTTATAA
4	178417	178520	L41035	-	TTTTTAGTGGTTTTTTTCCCTAAAAAATTTGAACTCTTCCATTTTTCATTAGAAAGATGTGCATTTGAAAGCAAAGATTTACAAAGTCTATATAGAGTTATAA
4	300935	301038	L118207	-	TCAAGGTAAGAATATGATCATTATTTTAATATTTATATTTATTTTGTTTTATGCATTCAAAATTATTTTTTTTTAAATAATGATTTCCACATAAAGTTTATAA
4	596768	596871	L37206	-	AAATACGGTGAAAACCCTTAACCTTGCAAGCTCATGTCATTATTGCGTGTTTTTACTTTAAATATTTTTAATTGAAGTGTTTTCTATTTGAGTGTTTTTATAA
4	778301	778404	L139792	+	TTATAACACAAATATCTTTCTTAACTAAGTAATATATTCTTCTATTTATTTCTCAATAAATATTATGATATTTGTAAATATCTAACACTTAAATTAACTTCTA
4	943267	943370	L120351	-	TATATCTATACATAAAAGTGACTCTAGTTTATATATAACAACTCGTTTCACAATGGTTTTAAGAAGTATTTTTAAATTTTTTAACACTTCAAAAGGTTTATAA
4	1069532	1069635	L56191	-	TAACAAAATAAAACTAACCATCTTTTGTCTCTTCTTACTCTAAACAATATTTATTATTGACAGACTACGAAGAAAATTGATATTCTAGCTAATGGTATTATAA
4	1338130	1338233	L130600	+	TTATAATCGATGAGAACTAGTTTTAAATTAAACATGCTCAAGTATGGGTTCATCGGTATTAGACTTAATAATGACCTACGAATACAACAGTACTACGAGACCA
4	1340750	1340853	L93145	+	TTATAAGAATATGTATCTCCGATAATTAGATGATAGATTATTAGTTTGTTATATTGAATATTTTTATGCAATTAATTTCATCGAAACAATTAATATTTTTTTT
4	2346566	2346669	L1122	-	TAAAATATTTATCATAAGATGTCATATTTTATTTATGGGATAAGGTTAATTATATTTGAGAATAATAAATGTAATGGAATGGAATTTCAAACTTTACTTATAA
4	2475911	2476014	L98610	-	ATTTTAATTTCTCAAACATATTTTTGTTCAACAAAATATAAGAGCACGTTTAATAACTATTTTCAAAAATAGTTTTTGAAAATTATTTTATGATATTTTATAA
4	2516654	2516757	L26662	+	TTATAATTTTGAGAGCTTCAACTAAAGATGCTACCCACATAAAAAATTGGCTCAAAATTGCTTCCTTAAAAAGAAGTACAGAAAATCCCCACCCTTATGATCA
4	2734135	2734238	L351725	+	TTATAAAATAGTTCAACCCATATAGATGGTTTATCTTCAATTAAAACTAAATCAATATTTTAGTGATAAAAATACCAAATCAAATCAGTTAATTTGGTTTTAA
4	2786672	2786775	L73047	-	TTTGAAACTGATAATGGATTTGAGATGCTTCCAATAACCACCATTGAGGTATGCATCTATTCATAGACTAGGTTTATTGTTTCATATGATGTGAACCTTATAA
4	3263548	3263651	L37505	-	GAATTAATGTAAACTCCCCTTTCATAATCATTTTTAAAGCATTTTCCACTTATGAATAAAATCAACTCAAATAGTATTTCTTTTACAACTTATTAAATTATAA
4	3278677	3278780	L276769	+	TTATAAGCAAAGCTAGATTACTAGCATAAGATTTAACCAAGAAGAAGAAATTGATTATGAGGAAACATTTTCTCCAATTGCTAGATTAAAAGTTATTAGGATG
4	3836479	3836582	L35277	+	TTATAAAAAAATTGTAACTTCAATTTCTATAATATTAATTCAAGTCTTATTTTTGAAAAATATTTTTTTAATTACAAATAAATTGAAAATAAATATTTTTTTA
4	3981368	3981471	L218525	+	TTATAAAGGAAAGAAAATGAATGAAAAAAATAAGGAAAAATAATGAAAGGGAATAGAATTTGAATCAAAAATTTGATTGAAGTGTCTACTTAATGCATGGATA
4	3981637	3981740	L68604	+	TTATAACATAAGCACTTACGTTATGCCATGTTTCATTGGCGGAATATAATATGAAATAAAATAAAAGAGGAAATAACATATCCTATCTTATGTTTCATTAATG
4	4365051	4365154	L308760	+	TTATAAACTTACCGTATTTTAAAATTATTTAATTTTAATATAAAAGATGAGTTTAAGAAAATGTATAAAAATAATTTATTAATTTTAAATTCCTTCACCTCTT
4	4487103	4487206	L70386	+	TTATAAAATATTCTTTATATAATTAAATTTTACTAATTAGAGATTTGGGAAACTTTCCGATATGCTATTCTTTATGGTCTCTTTTATTATTGAGCAATCTAAC
4	4527012	4527115	L160228	-	AGAAGCTTTCAATTGAATTGTATATAAACCAAAATGAAAATTAGGTATCTATAGAAATAATTCTGATCAAACAAACCCTTGAATGATCATAAAACCATTATAA
4	5403173	5403276	L17874	+	TTATAATTCCATAAATATGAAAAAGAGGTATTCAGATTTACTTGACTTACACTTGAGAATCCACACTTAATCTTACATCCACAATGTTGTATCATTGTGCTCC
4	5467356	5467459	L83825	+	TTATAAAAAAAATCCAAAACTTCCGGGGTAAGAAATAAATAAAAATACGACATAAATGTTTTATCCTTACAACACAATTTCACTATTAGTACAACATATTACA
4	5667879	5667982	L236401	+	TTATAATTGTATGTCATAATCTCATTTGTCCAACAACCTAAATTTGTTGAATGGTAGGGGTGCAACTTGGATGAGTTGACTTGACCAAACCCAAATCCAACTT
4	5671339	5671442	L37973	-	CACCCCTATCTTACTCATCACCCAAATTTTCAGCAGGAATTTGTTGTGGCAATAGAGTGAAGGTGCAGAAAACTGGACTTTCATGACACAAGTAATCTTATAA
4	6069155	6069258	L12200	+	TTATAAGAATATTTCTTATTATTTTCTTGAAAACCTTTAAAGTAAGAAAAATTGAAGTGTAAAGTATTACTTAGGGATTTTCAAGTATGAGGTATCACTTGAA
4	6087053	6087156	L64933	+	TTATAATAAATTCATCTTTTTGTTATTTATTGGTTACAAATGATAAAATTAAATTCATTTACTTATTTTGCAATTTAGAGTTTTTCCTTTCCTTCTTTGAAGG
4	6901155	6901258	L27678	-	TATGCATGCAAATGTCACAATGCTTTCCACATGCAGCCAGTGAATGTCATCAACATTGGGATATGGTAGATTTTCAGAATTGGACTAGTGAAACAGATTATAA
4	7600482	7600585	L28901	+	TTATAATTATATTTTGCTGTCTTATTTTTTAAAGGTTGTATACTTACTTGTAGTCTGTTTACATACATGTAAATTGGTCATAATATGTCTAACCTTTTCGATA
4	8816398	8816501	L6010	-	ATCAAGTCGATCACCAAAAGGGTGTTTAATAAATCATTTTAATGACTTAATTTAAGTTATTAAGTAAATTAAGCATATTTGATAGAGTAACTTAATATTATAA
4	9147703	9147806	L177304	-	ATTTTAAATCATCAAATTAATAGATTCTCCTTCTAATTTTAACTAATATTTATGTAATTGATTTTAACTCATTTATTTTCATTAATTTTAAACACATTTATAA
4	9448774	9448877	L17990	+	TTATAATTCTTAGTCATTTATTTTTCGTTTATTTTATACATTAACAAATTGACAAATAATTTTTTGTTGTGATATGAATATTATTACTGAATAATGACTTTAT
4	9461903	9462006	L105912	-	AAAGAGCTTAATTCCTTAGAGTTGTTGTTTCATGTTGTTATAGAACATTGCTCTCCAAAGTTTCTTTAGAAAATAACATCATGAAACTGAAGACAATTTATAA
4	9467911	9468014	L2734	+	TTATAATGGGTCTTAGTATATATATACTTCATGGATAAATTGCACAAATTATTTCTATATTTTTACACATCTTAATTTTGCAATCATCTTCATGGTATTAACA
4	9604758	9604861	L2512	+	TTATAAAAAATAATTATTTATTCAATCCAACAAATCTAAGAAGCAATTTGGACGTGACCAATTTGGACCTAGACTCTCCAATCCCAAATGTGGGATCCTGACT
4	9604894	9604997	L2156	-	TGATTTATGTTATGTTGAAGGGATATCCATATGATTCGATTGATTGCACAAAACCCGCAATAGCAATGAAGCCCGAGAAAGCATACAGAAAAGACAATTATAA
4	9616720	9616823	L86227	-	TCAGTGTTCGCTTGTTTTCATTATCAAACAGTCAAATTGAATTCAATACTTAAACTTAAGATAATACCAAATACTTTTCACTTCTACTAGTTCAACCTTATAA
4	10396577	10396680	L56234	-	CTATTACAAAATTTTCAAATTAATTTAACTTTCTACAAATTCTTGAATTCTTCTCATTCCAAACTTTTTATTCAGCTCATTTATTAATGAAAGTCCCTTATAA
4	10656383	10656486	L82694	-	ACAATCAACATATTGTATGTAGCCATATGGTCAAGATAGAAAGGAATGAGAGAGAGTACGAGTAAACAATACTTTAGGTACAAAGCTTTGAGAGTACTTATAA
4	10675305	10675408	L16250	+	TTATAATAAAAGAAAGTTTTCTCCTTTTCCATTTTGTTAGCATTTGACTTACCTACAGTATCTCTCCACATGTCATATCAATAGTAATTTCATACATTTAAAG
4	10874149	10874252	L97810	+	TTATAAAGATTTTTGTAGGTCGATCTTTGGGTATGTATGCACTATAAGTTTTCGTTGCTTTTGAAACAACAAAAGAAGTTTTTTAGCTTATGATGCTCCATAT
4	11186384	11186487	L69059	-	ACCCTCATGGGATACCAAGAGGATATCCCAAGCCTCCTTAGCACATTTATATGTGGCTATCCTATGAAACTCTTCAGGAATCATCCTATTAAAAATGTTATAA
4	11271658	11271761	L114714	+	TTATAAATGTTAGTAAACCTTTGAGCTGAATTTTACATCTTTTGTAGACCTTAGGCCCATTATCAATTTTATCCACCCCTAAAGCATAATTATCTCTAATTAA
4	11561906	11562010	L88449	+	TTATAAAGTATCTTTTTTTTTCTTTAAATAAACATGAGTCTCGTTAATTAAGTGGGAACGCACTTGAAATTTGCAGATCTACACTTACACAAAAAAAAACCCT
4	13676844	13676947	L67432	-	CTAAATATCAATTTACCAATATCTTTACAAAACCTCTAATTGAAGAATAATTTGTTGATATTAGGAGATAATTTCTTGACATAACACTTGAATTTCTTTATAA
4	14043751	14043854	L9922	-	GATGAAAAAATATTTTTCTACTTTCAAAAATAAGAAATTGTTTTTAAAAAATTGATAGCATTGTTTGGTCATATAGAATTTTTTTTTAAAAAAAACCTTATAA
4	14636006	14636109	L68755	-	ATTTGTTATGTGAATTCATCATTTTTTTATTATTTTTCTCAATTTGCAAGTACAACAGACTCAATTATACGTCAATTAATTTATTAACAGTTCGTATTTATAA
4	15061863	15061966	L11179	+	TTATAATTAAGGGACACTGAAAATCATGAAGATGATATCATCTAAATCATAAGGGGGTTGAACTAGACTTTTGTGGATGATGGTTTCTTTTATTAGTCATTGA
4	15594090	15594193	L203407	+	TTATAATTCTAAATAAAAATTAATTTTAGTTTTACACAATTTTGTTATTTATACGGAAAATAATAAATATTTTAATTTTTAAACTTTATCAATTACTTTCTAT
4	15798512	15798615	L241123	-	AATGAACGTGGAGTTGATCCAACCCTCATAAATCGTGTCATTATGGTATATAAGTTTAGAGTAAGGACCACTGGGACCAATAAAAGTACTGGCTCCCTTATAA
4	16022595	16022698	L47324	-	GCTAGTCTTCAGAAGTTCAGCTACATTGAAAATGGAAATCTACATATCATGACATTGTTAAAATGTACTCAAATGTGATAATGGCTTGGCAGGTGGTTTATAA
4	17026295	17026398	L21023	+	TTATAATGATTATTGCCTCTTTCAGTTTTAAGTATATTTGATAAAATAATTTAATGGTAAAATCTAAATTAAAAAATAATTTTAAGTAATAAATAAAAACTAT
4	17078782	17078885	L82530	-	ATTAAAGCGTTAAAAATGCTATAAACGCTTTCTAAAATCACTCCAAAAAACACTTAAATGTTTCTCTAAAAAACACTATAAGTGAATTTTTATGTCATTATAA
4	17615706	17615809	L160902	-	CCCTACTTTACCTGCAGGATAAGGAATGTTTTAAGAGCAAGTTAATGCCTTAAGGACATATTGACAATATTTTAACAACTATTCATGCTTCCAACACTTATAA
4	18481258	18481361	L51024	-	AAAATTATTTGGAATAATCTTATCTATGTTGTGATTCATGTGAACGTAAATGCATAGCAACACAAAAATATGAAGACATATATTGATTCGTGTGGATTTATAA
4	18560137	18560240	L44825	+	TTATAAACAAAAAATTATATCAAGCACGCATGTTGAAAAAACAAATTATGGTACAACAAAATCAATGGATGCCGTGTCACTCATCCCAATGATTCAATATACA
4	18839385	18839488	L252551	-	TAGAGATAGGAAAATGTCATTATCGTAAAAGAAGCAAAAGAAACAAAAGTTAAGACAAATAAAAATAAAATATTTAAAAATTAAATTAAAATATTTTTTATAA
4	19081815	19081918	L128006	+	TTATAACTAAGGATTTTTATGGGCCATTTTAACTGTTTTAGCTGCAGTTTTTTGTTTAGAACAGAAAACAATCTATTTGCAAAAAAGCTTGGAGAAAAGGGGA
4	19150749	19150852	L76569	-	ATACTTTCCATTTCAAATATTCATTGAAGTGATTGTACCACATGCCTTTGGACTACTTAATTGATACAAATATTTTTGTAGCTTAATTGAGTATATGTTATAA
4	19160380	19160483	L95341	-	CTTATATTCATATAGCTTTTGGCTATACGAGTCTTAACCGTTATTAATTTACAAAATTCATAGCTTCAAGTTATGAATAATTAAAATTTGAATAATGTTATAA
4	19394118	19394221	L105240	-	ACACACATAAAGTGCAAAACAATTTATATTTAGTCTAAAGCCTACATTAGATGGCAAAATGACGAAGAACTTCTATTATTGTTCCACAATATTACACTTATAA
4	19487558	19487661	L165933	-	GAGGTTAAAAGCACAAGACCAATATGAAAAATACCAAACATGATGGGAGTGGGGACTATGAAAAAGAGGAGTTTGTGTGTTATTTATCAGAAGATATTTATAA
4	19598048	19598151	L138032	-	TGGGTTAGATTCAAGTTAATCATCAACCCGACCAATCCATCCACCAACTTCTATGTAATTTATATATATTTGCTGGGCAAAAATAATGTGAATACTCTTATAA
4	20165264	20165367	L157763	+	TTATAAATGTGATTTCAAGTGATAAGTCTTCTTATATCAAATAAAATAAATTTATTATAGTCTCTTTGTATTAAAAAATTGAGGTTATGTTTGGTTACTAAGA
4	20629397	20629500	L32591	+	TTATAATAATTTGCAATCGGTTACTGCTGTTTTCTTCCCAAAGAAATTCCATTGGAATCTGTTTTTCTGATCTTAGATGGATGTGGCATTACTGTCAATGTCA
4	20635513	20635616	L122824	-	TATAACTTAAAATTTTTTATGTTTCAAGTATTAAAAAGATTAAAAACACTTCCTAAAATCATTATTAAACATATTCTTAAAGTGCGTTTGATAATAATTATAA
4	20811680	20811783	L30562	+	TTATAATAATCCTCAAAAAACAAGTCAAAACAACATAAAACATCTAAAAGATGTTCTAAGATTAAGAACAAAAAATGGTTTCTTATTGTCACACATGTTTTTT
4	20832622	20832725	L6184	+	TTATAAATGGTTGAACAAAACCTTGGAGTTTAAGGTTCAATGCAATTATATTTTCTACTAAGAAATGTAAAGGTCAACAATAATAGCTTAATTGTTAGGCCAA
4	20877005	20877108	L101658	+	TTATAATAAATAATCAAGATAAGCATGTGGATAAGGAAGAGGTTACCATGCCATGCCCCACCTGCACTCCACCAGAAGGAGGACATGGGGTTGTTTCCTCATG
4	20877179	20877282	L45748	-	CAAAAGCACGGGGTGGAACTTGCATTCTCGCAGTCTCAGATCCAAATGAAATTGTGATCCATCGAGCAACCTACCTGCTTAACAATGGCTTTGGGTGTTATAA
4	20946567	20946670	L127037	+	TTATAAGAGAATTACAACTTTACCCTTCAACTTTTTGAATATCCCTTAAAAGCCTTCTATTAAACAACTCTTTCTTCGAACTACTAGTGTAACTTGGATCGTT
4	21279224	21279327	L180429	-	ATGGCTACAAGATACATTAGAGTGATATAATTACATAATTGTCAACTCATAAATGTGTACTGTACACCTATTTTTTCTATTTGTCCAAACAGTGCATTTATAA
4	21315325	21315428	L11229	+	TTATAAAGAATAAGGTAGCTCATAAAGAACTTAAAGTAAGGTTTATACCCACTATTAATCAAATTGTAGATGTGTTAACAAAATCGATATCACAAACTAATTT
4	22035124	22035227	L158006	+	TTATAATTTGAGATAAGGGGTGTGATAAAACTTAATATAATGACTTCAATTGATTTTAAAATAAATTATATTTAAATTATTGATTGAAAATTTATTATTTAAT
4	22618500	22618603	L214010	-	AAAAATCAAACTAAAGTTATGTTAAATCAATTTCAATCTAAAATCCAAATCAAGATTTTGCGAAAATATTTTTATTAAACTTAATAAAAACTTCATATTATAA
4	22765060	22765163	L27113	+	TTATAAGTTGATGTAAGGAATTCCAACGTATTCAACAAGTACATATGATAAAGTATATGAAAAAGAATAGTGATTCTCCAATAAAAAGGGAGTGGCTGAATTT
4	22905073	22905176	L100224	+	TTATAACTGAACATACCATTAAGTTTTCTTTAACGTAGGGATTAATTGAAGAGTTGTTTCGCTGAAAGATCCAACAAAAGCTCCTTCCCAACTTTGTAAAACC
4	22905239	22905342	L100223	-	TAGAATCTAACTCATAGAGAAAAAAGAATGCGGGCTTGCAACTCCTAGATTGGAAAGGCAGCACAGATTTAACTAGACATCTTGCCCTCCTTAGTCCTTATAA
4	22913261	22913364	L35155	+	TTATAAAGGAGAACAGAGAGAAACTATTTTTTTGAATTATTTTTGAAAACAGTTATCAAATATGTTTTTATTTTTTGTATTTAAATTTAAACATATGCAATTT
4	23045150	23045253	L15290	+	TTATAATACAAATAACAATAAGACTTAAAAATGCTATAATAATAGCACTAATTGTTGTTACCTTTTTAGTAGGTACAATTATTAATACTTGCAAACATACATA
4	23065918	23066021	L85083	-	TTTCTAAAATTATTATCAAATATATTTTTAGTATTTTATTATAGTTTATGTACACAAAAACATTTGAGAGAATTCAATTAGTAGTTACGTATGTTAATTATAA
4	23246235	23246338	L43322	-	TTGAGTAGGTAAAAATTTTCAATTTGAGGGGAAAAAGTTTTACCCTTCATTCGTATTGCAGTTTTCAACAAAAACTAAAAAAGAACATTTCTAAGTATTATAA
4	23285559	23285662	L78053	-	CTCCTTGCCTTAAGTGAGCTTAAACATTACTCACCGCTTCATCATAATCTATGAGATATAAACCTCTCACTATGATGAGGCACTAGTGTACCAGAAATTATAA
4	23326965	23327068	L38450	+	TTATAATTTAATTTTAAAAATTAACTGTTTTGATCTGAAAATCTTTGAAAACACAGATAAAGAAATTTCAGAATTTAAAATCTTGACCTGGAGGAAAATCAAC
4	23331269	23331372	L214321	+	TTATAAGATCCAATGTAACATTGTGTTTTTATCGAAATATCACACTTATGAATTACAAACCCATAATTCCCTCAAATAAATGTGCTACCATAAATTAGGAGCT
4	23390862	23390965	L24606	+	TTATAACGCTCGATCTAAATTTTTATTTAAAAATATGCGTGTTTCTGTTGTGCATATGATTTAAAGAAAATCTAGAAAGATTTGCATGTACTTAACCAGATCT
4	23390929	23391032	L24605	-	AAATCTAGAAAGATTTGCATGTACTTAACCAGATCTAAATATAAGAAATGGAGAGATATGGAATTCCCTACAAATCACACATAAAATAAACCATTAATTATAA
4	23542901	23543004	L29599	+	TTATAAGTTCAATAAGATGTGAATTGAAGTGGCTATTCCAACTGAGAATGAAACAGTGAAGCCTGGAAGAAGTGAATCATTCAAAAAGGCTGAGAATAAAAAG
4	24333929	24334032	L9964	+	TTATAAAATCTATTTATTAGCTTATGATGAAAGTTATTTCATACTGAATTAAGAAATATTTTGGTCAAAAGCATAAAATAATCTCTGCATTAAAAATAACTCT
4	24338074	24338177	L144881	+	TTATAAGTTTCTTACTGAGCTCAAGTGACTCAAGCCCACCATGGGCTTAGGTCACTTAGTCTAGCCTAAAAAGATGTTAATTGTTTAATTAACCTAACAAGAC
4	24596682	24596785	L12237	+	TTATAAACATCCTTTATGCAAACACAACATCTTCATTATGTCTCATGGGATTGCATGACTAAACAAACAAACACCTTTCACGGGATTGGGGATTGACTCTAAT
4	24809528	24809631	L71558	+	TTATAAATACAATGTGGAGTTGATGTATTTATAGAGTGATTTAGCTAAAAAATTATGGATTAACATTAGATGTGTTGAACGAAAATCAATTATTAGATAGTTT
4	24809615	24809718	L51302	-	AATTATTAGATAGTTTTACTACATGAATTTCATAAAGTGTAAAGCTTGACTAGTTATTAAACATCAAACGCTCTTAATCTCGAAAAAATTAATAAGTTTATAA
4	24918338	24918441	L96148	+	TTATAAACCAACTTTATCTTGGTACATTTAAAAATATTTTAAAATACATATATTTTTTTCATAACTTAGATAATTATTTCCTAAAATACCATTTTTATTGATA
4	25102808	25102911	L270736	-	ATTTTTATTTTAAAATATATTATTTTTGGTCAAAACTCTGATTACTTTTTGAACTTTCATCAATTTTCAATACTTGATTAAACCATAAATTATAGTTTTATAA
4	25248393	25248496	L144060	+	TTATAAATGACAATGCAGTCATAATAATATATCATAGAATATTAATATGTATATGCCCTTGAAAAATGTATAGTATATGGGCCATGAACGTTACATGTTACAA
4	25505347	25505450	L72492	+	TTATAATTTAAGTGAATGCGTTTATGGGAACTATTTATATTTTGAAGTCGATAATGAGTGATGTTCTTTTCCTAGCATTCTTCTATATAATGAGTCAAATTCC
4	25744176	25744279	L18126	-	AGTGATGATCTCATAATTCATTTGTAGCTAGACCAGAGTTCCAAATTATATTATCTGGGGTTGATTTTAACAGGAAATTTGGGCAATCTGCTTCTCATTATAA
4	25784010	25784113	L22161	+	TTATAAAGCATTTGGAAGCTTGTGTGATTGATTTTGAAGGACTAGACACAGGTTTCAAAGACCAATTAAGATATCTTGAGCTTATTTTGGTATCTTAAGTAAA
5	203054	203157	L39986	-	CCAACGAATCAGTCTACTATTTGGCTTAGGAAACTCTTAGCATTTTCCTCCTCAGGCATTACACCCCTGATGGTGTTTGGAATAGAGTGTTTCATGATTATAA
5	203151	203254	L20901	+	TTATAAGACTCATGAGGTTAGAATGCTCCCACTATTCAAAGTTAGCCCTTTGTTTTGCAGTACTATCATTAGTAAAGGAAGGGGGTTGTTCAGTCTGGATCGC
5	993987	994090	L58881	-	AAACCAAGAAGGCAAGAACCACAGAATTGCTTAAAATATGATTGAATGGGTTTAACTGGATATGAGCAATATATTGAACCTTTGGGTGGTTTTGTAATTATAA
5	1024377	1024480	L116529	+	TTATAAGGATCATTTTTTATTTTTCATAAAATAAGATTATTGAAAATTTCATCATTGGGCTGTGGACACGGTATGACAAAGATTCCTGAAAAGGGCAAAAAAA
5	1024472	1024575	L116528	-	AAAAAAAAAGCCAAGGGAAAGGGAAAAGAAAATTTCACGCGCTTTTAAGTGAAAGTGATGTAGCATTCGATACGATTGAGGAAGGATACAAAAATGATTATAA
5	1218566	1218669	L71089	-	TTTGTTGTGTCCCATAGGATTGTGGGATAAACAAACAAACACCTTTATGAAGTCAAACAAACTCTCACATTAGAGTTAGGATTGATTTCAATACTATTTATAA
5	1358647	1358750	L229153	+	TTATAAATTATTTTTAAAATAAAATTGTGTTTGTCAAGTCAAATAAAACAATTTTTTCTCGGTCATCATCGATCATGAAGGTATTATACATATATGCTTATAT
5	1665446	1665549	L141885	+	TTATAAGGAAATTGCCTCCTTTTTTTATATCTATAATAGGTAAATAAAATAAACAATTTAAAAGGTATTTTTGAAATGAGTAATAGAAAACTAGCATTTGATT	NH:i:2
5	2388581	2388684	L141885	+	TTATAAGGAAATTGCCTCCTTTTTTTATATCTATAATAGGTAAATAAAATAAACAATTTAAAAGGTATTTTTGAAATGAGTAATAGAAAACTAGCATTTGATT	NH:i:2
5	2594570	2594673	L78274	-	AAAAAATCGAGAAAATTAATCTTAATTATATTTTATTTTCTTTAATATTTTTTATATGACAATCAAATGTGATAAATTTTTTTCTTTTTTTAATACTTTATAA
5	3051006	3051109	L147149	+	TTATAAATATACATTACCTCTCATTTGCCTATCAAAAAGAAAAAAGTTAATTTACAATTTGTTAGTTTCATATTGCAGGTAATTTTTTAATGATATCATGGTG
5	3503524	3503627	L93868	-	TTGCTTACAAAAGAAATCTAGTTAGGCTTCCTTATGGGGCAAATTTCACAATTCACCCTCCAAATTAATGCATGGGGTTGTGTAACAAATTTTTGTGTTATAA
5	3592460	3592563	L19615	+	TTATAAATTGAATTGCTCCATGAATGTAAGAGAATGGATGCTAGTCATAAAAAAGATATGAAAAATTACCATTAGTGCTTCACTAATATTATTTCAAATATGA
5	3734091	3734194	L314066	+	TTATAAGATCACAGGATGTTGCTATTCGGTGGGTCTTCGTGATAATCATTCGTGTGTCGAGAACTCCATGCGGCATCACTGTCCCATATGTTATGAGGTTTGT
5	3813330	3813433	L180973	-	TTATTCCAAGTAATTTCCAAGATAATAAAATGCCATTATGGGAAATAAAATTTTGCTGGAATTTAAAATTCCCAAATTTAACCAAACTAAATAAATTTTATAA
5	3955034	3955137	L198720	-	ATTCCCAATTGCTGGATCATATCATAGAATCTTCACAATGGAATTGATGCTGTTGCTCTATTTCTGGTTTTGCATGCTCATTTTAGAATTCTATATTTTATAA
5	4282005	4282108	L95592	+	TTATAAGAAGATAGCCCCACCTGAGTTGAGAACTCCACTGGTGCTTTAACAGCCGGATAGATGCTTACCTGCATACAGCATAAAGAACAATAAGTATATGATT
5	4364784	4364887	L15000	+	TTATAATCTTCTTTTTATCAATCCTCGATGGTTCCTCATGCATTCAGATTACAAATATGTGATTGATTAGGTGTGAGGTACTATTGTTCGTTTGGTGCCTCCT
5	4454498	4454601	L165545	+	TTATAAAATCTTCTCACAACTAGTTGGGATTTGCTGCACGAGTTTACTTTGCCTTTCTATTCCATAGAGGGCCATATTTTTTTTGTACAGGTTATCATGTTTT
5	4528983	4529086	L92503	-	ACATAGAAAATCATAGAGTATTCATTGGGCTTCTACTACATCTAACCAAAGCAAGCCAAGTGAGGATATAGTATTCAAATTCTAAAGTGGCATCATCTTATAA
5	4870333	4870436	L126594	+	TTATAATTAATCAAATTTAGTATGAAGTGATTAAATAAAAACATTTTTCATTCTCAATAACATCATAAACTAATCCAATTGCGTATTTTTATACTACTTAAAC
5	5193214	5193317	L14419	+	TTATAATAATAAATAATGAGAAGAAATATGAAACTTGCTATTTTATTCTTAGGGGTTTGTGTGTAATGAAGATAGGAGGGTAATGGGTTGGTTTTGTATTGAA
5	5594638	5594741	L76074	+	TTATAATCTCCTTTGGCCCCTCTACTTTATACATATACCTAGCTACATTACCAACTATTTAATCACACTATGGTGACATTTCTAATCTAGAAGACACCAAAAC
5	5658166	5658269	L34113	+	TTATAAATGGTATTAGAGTTAATACTCGACCTCAATTTGAGAGTTTGTTTGGTCCCGCAATCTTGTGGGACACAATGAGAATGTTATATCTACATAGATGAAG
5	5727793	5727896	L89531	+	TTATAACATGTAGAGGAGATACTTAGGAGAGGATTTCAAAAATTTAGACAAACAAGAAAAACCTTCAAAAAAGAGAAAGAAAGAAAACAAAAGGAAGAAATGA
5	5791465	5791568	L113950	-	GCTCTGCATTTTTTTATGTAGGACCTCAAATACACTTTTTTCGTTTTCTTAGTGTTAGTGGCCACTGGCTGGAAGACATTATGATCTGATGTATTCCTTATAA
5	7075679	7075782	L285684	-	AAATGACCCGTTTATGGCACAACCTGTTTAACCTATATAAATTGATTTATCAATTTTATATATTTAAAAATTATTAAAATTTGAAGTAGTTTTTAAATTATAA
5	7096868	7096971	L118235	+	TTATAATATTTATTTGCTTTATCTCAACAAAAAATTTTATGCTCATAATTTCTAATTCTCTTATATAATAAAAAATAATATAAAACAAATTGGTCAATTAACA
5	7097082	7097185	L46068	-	TTTTTAATATTCATAGCTTAAAGCTATATGGAAAGAGTTAATAAATTAATAAATGTTAACACTCATACAACTACAAGCTAGATGGAAAAATATTTTATTATAA
5	7099107	7099210	L59438	+	TTATAAGAGCCGACAAGATTTTAGGGATTTGTGGAGTTGGACCTAACATCGACTGTCATGGTGGTTGTGAGGGTGATTAGAGGTTGAAAGTGGTGGTCATAGT
5	7282592	7282695	L26098	-	CTTATATGATCAGAAAATAAGCTTTACTAGCTAGCCAAATTTATTCCAGTGCTTTCCAATTGAATTCGGGCTACACATCTAAAACATACGGCATTTGTTATAA
5	7317120	7317223	L185998	-	CTGGCTTATGAAATTTATTATTTTCTTTTTAATATATTTAATCAATTTTAATGGGATATTAATCAATTTGAGTTTCTACACATTTATATAAAAATAATTATAA
5	7503991	7504094	L164783	-	AAAGTTCATGCCAATATTTCATATAATCACTTGTATTCAATTTCTCCTAATTCTACGGGGTATAACTTTTTGTATTTCAATAATAAATTTTTATTTATTATAA
5	8257809	8257912	L13285	-	TTATTTTCATAACTAAAAATATAAAGTTACTATATTTTTTATTATATAAATTTTGAAAAGCTTAATTTTGCAATATAACTATTAATAGCAATAATTTTTATAA
5	8316426	8316529	L284178	+	TTATAACTTTTCCTTGTAATATAAGTAGCAAATGAGAGTGTGCCACATATTAGGACATTTATGATGCTATCTAAACAAACTCTCTTAGTTCTAAGGTTTGGGG
5	8412500	8412603	L183403	+	TTATAAATGGGTACTGTTTTTTCTTATATTCATGGTTAGGAGGGTCTATTTTATTTCACCCATTCTGCACTGGCTTGGTATTACTAGTACTTCTCTGCACATA
5	8647038	8647141	L126891	-	ATTATTGTTGTAATTATTATTACTATTATATTTTGAACCTTCTTTAATACGGAATCCAGCATTCAAATCTTTAAGCAGCACCACTGTGATTTTTCCATTATAA
5	8668685	8668788	L134080	+	TTATAACATAGCTCTTTGTATCGTAAAACATCAAGGCTACCTAGTACATTAACTCAGCAATCCTGAATTTTTAGGTATAGGAACAAAGCCATTTTAAAGTGTC
5	9080498	9080601	L88074	-	TTATTTTTTTTTACTACTTTACCCCCAAAATTAATTTGAGGTATTACATCCTTCCCTTATTTTCCCAAATTCTTTTTCCTGATAATGGTAATGAAGTTTATAA
5	9401512	9401615	L133369	+	TTATAAAATTAGTTTTTCACAAAAGCGAGTCTTGGGGATGTACCAATAGAGACATGATGATCAATGGAACACTTGTATAATCCTTGTCCTAACATGGATATTT
5	9401808	9401911	L99214	-	TCTTTGGATTCTTCTTTCATGATTTGGTAGGATAGTTGAATATCGTACTTACACCACACATTATGCACCCTTAAAGTAATATGGATGAATGTGGGAGTTATAA	NH:i:2
5	9401967	9402070	L99214	-	TCTTTGGATTCTTCTTTCATGATTTGGTAGGATAGTTGAATATCGTACTTACACCACACATTATGCACCCTTAAAGTAATATGGATGAATGTGGGAGTTATAA	NH:i:2
5	9520675	9520778	L115300	+	TTATAAGAATATAATTGAAAGAAGCATGGGGAATCATTTGATGGTAATAAAGATGAGAGGTCATGATGTATTTGTCTTTGTCCACGAAATGTATAAGCCATTT
5	9817382	9817485	L22123	-	ACAAATATCTCCTAGATTTAGGAACTTAGCTTTGATACCAACTATATAAATATTATCCACTCTAGACCTAAAAGACCCTTGGAGCTTTAAAATGGATTTATAA
5	9823206	9823309	L40633	+	TTATAATAGTGGATGCCTAGCAGTGTAAAAAATTTGCATGAGCTTCAAGGTCTAATCCAAATCATATTGGAGCTTCTCCATTTGAGGAGCTTAAAACTCATGG
5	10052974	10053077	L23515	+	TTATAATAAAAAAATAAAAAAATCTTGAAAGGATGCTGAAAGAATTAACAGGAGACCTAAAAAATATTAGGAATGTAGAATGTAGATGATGGATTACAGAATT
5	10215280	10215383	L16377	-	TTTCTAAATGAAAACCATCTTTGTTTAGTGTTATTCATAGTTAAAAAGTTTTCAAAATGATAATGAGTTCATCTCATTCAAAAATTTTAAATAAGATTTATAA
5	10251691	10251794	L87616	+	TTATAAGACTACCTTATAGTTTATATATTTTGAGCAATTAGTACATTGGTATTTTTAAATAAAATAAATAAAAATTAATTTCTTTATTTAAGTTTGATTTTAA
5	10273194	10273297	L97093	-	AAAATTTAATTCTTGTTTAAATTATTTGAGTTTGGAGTTATTTGGACAATAACACTTTAGTTGAAGTGTTAGTTTTTAAAGTTGATATATGAATATTTTATAA
5	10806254	10806357	L63697	-	CTTCTCTTCCTCTAAACTACTGAAGAAAGAACTGAAAGTGCACTTGCTAGCACCTCAAATCTTGAAGTTCCTACTTCATTTATTGTTTATTTTTATCTTATAA
5	10982424	10982527	L39336	-	TTTAGCTTGAAAACCTACCATGTCTTTCACACTTCAACTAAAACACGATCCCAAAAAAATAAAAAAAACCTAAACTTAAATAGCGAAACAAAAGTAGTTATAA
5	11076379	11076482	L93287	+	TTATAAATTAATTTTATCAAACAACCTTAATATTTAAAGTAAAAAATATAAGTAATAAGTTTTAAGTTAACTTAAGAACAATTTAACTTAAAGTCAATTTAAG
5	11399324	11399427	L24862	+	TTATAATACTCTCCTTTTTCTTAAATTATTTTTTACTAGAATTTAGTAACAATTATTTCACTGAACATTCGTTCCAAAGCCTCCCTATTTGTTCTCAAATTAT
5	11399390	11399493	L24861	-	ATTCGTTCCAAAGCCTCCCTATTTGTTCTCAAATTATTCAAAAGGTGATATCATATAATGAATTTTTGAAATATATGCTTGTAAAAGTTTTGTCAAATTATAA
5	11436268	11436371	L356755	-	ATATTATTTCAAAAATTGTAATAATGAGCTCCATAACACCTTTGTGTGATATATTTTACCTTTTATTCACAATGTCATATTAAACATAGTGCTAGTATTATAA
5	11577369	11577472	L99015	-	TAAATATTTGCATGACAATTTAAAATTGATTCTTATTCAACTTAAACCAAACAAATAATGAGGATATGAGCAATGGTGTAATTTTGATATTTTAATCTTATAA
5	12362849	12362952	L45073	+	TTATAAAGGAATAAAATAAAATTTCTTATGCCATGAGATCAACCTAACAAACGAAAATTTTAAATAAATAATGAATACATAATTGCTTTAAATCTAAACTACA
5	12567533	12567636	L174398	+	TTATAAGCTCTAACACTAACAAGCACATGCCTATATTAAAGATTATGATCAAAGCTATGTCACATGGTAGGTATGAGTGCCAAGTGCAGGTGCGGGTATGTGC
5	12627763	12627866	L3586	-	CGTACTATCTACTATATGTATACTCCTCATGAACTGGTGTTTGTAATCTAACAAGATAATGTTATCACCTATCAAGATTACCTCTTCAATCCTTGAGTTATAA
5	12794700	12794803	L183883	+	TTATAATTGTAATTGAAAATGTTTGATTCATGAAACTACATTGATATTCCTTATTGAGCTTTAAGTTCATGCCCCTTCGTTGATAATTTTTCAGGTACTCTCA
5	12794889	12794992	L108949	-	TTAAAATTTAATTTGAGTTTGGATTATTTGAGTTTGGAGTTATTTGGACAATAATATTTGGGTAGTTGTATTAGTTTTTAAAATTGAGAATTGAAGATTATAA
5	12842517	12842620	L61908	+	TTATAATAACATTTAAAACACATTTTTAACTAATGTGTTGGTATTTTGGCTATTTATCATAACTAATGTCTAAACTTAATTAAGTTGTTAAACGATAATGAAG
5	14992961	14993064	L79386	+	TTATAAGATATTCTAGAGGATTTAGGGATTATTACTTTATGGTCAGGATTATCAAAAGGTGTTTGTAGTTACAAATACCAGATTTTTTATGTAGACTATATGA
5	15091570	15091673	L11120	-	AAAAAAACCTATGCATTTTATGAGGCTTACAACCCATCTAGAAAAATTAAAAACCAAACCAAGTAATTATGACATCCCTAATAAAAAGCAATTACAATTATAA
5	15148400	15148503	L198421	+	TTATAATAAAAAATAAATTAATTAACTTTTTAATAAAAATCTAAAATATATAAATGAATAAATTTATATGAGTTGGATCATAAACACGTCATGTCAATAAACA
5	15284712	15284815	L194025	+	TTATAATTATGGTTTTGAAGCATCTATGATTTTTTTCCCTACTTCTTTTAAAAATATGCTCCAATAGGCAAATATTTATTTTAAGGATTTATTACACTTTACC
5	15372147	15372250	L34847	+	TTATAAATTAACTTTCTACATTGGACTAATTATTTAATTAGGAACCAAGTAGGCAAGATCAAGTGACCCAAGCCCAATTTAGGCTATAGTCACTTAAGCTCAC
5	15423448	15423551	L44907	-	TATGGAACAAGGAAAGGACAAGGAAAGGAAGGTTGTGGTATGGAAGGTCATCCAGAAGAGATGTATTGATGGAAAATTTTCTGAGGGGAGACACAGGTTATAA
5	15720166	15720269	L221177	-	CTTTCTTGACTCGTAAAAAGTGTCATTGATAGCCTTTTTTCTTGTAGTGTAGTTTGAGGAGAATTTGAACTCCTTTCTTGCTTACAGTACACAAACCTTATAA
5	15809986	15810089	L119815	+	TTATAAACTTATTAAGCAAACTTTTAAGCTTTGGTTTCATTCAAAAATGATTTTCTAAGCTTGTGAACTAATTCTATCTTTTTATGCTTGTTACGCTAACCTA
5	16098890	16098993	L138286	+	TTATAATGAGAATTTAGATGAAATCGATCTAGAATATTCGCATGGTAATGGAAAAGTAAATGTATAGAATGAAAAAATGTTGGTTTATTTATGTATTTAGAAA
5	16299708	16299811	L163003	+	TTATAATTAGGTTGGATACAGACTGTACACTCTTTTATACAGGTGTGCTGATAAGGGATTCATGTTGGATTTGGCTCTCTTGCCTTCTCGCTAAGAACTCTTT
5	16348343	16348446	L182901	-	TTGGCATAATATATAAAGTTGTCTTTTTTACTCTTATGCCAAAACTTTATTGATGTTAAGTTGAACTCGAAGTAGGTTAAGTTTATATATAGTTATTTTATAA
5	16413845	16413948	L125052	-	GAAATCTTTTGAGTGCCTTGTCAAAAATTACATGGTGCACCCAAAAAGCTTCTAGAATAATCTCCATATGATTTTGGTTCTTGTGCTGCAACTTTTGTTATAA
5	16654336	16654439	L28021	+	TTATAATATGACATTTGGCTAATCATATTCAATGATAAAATGTATTATTATAGCATAATATCAATTAAACCAATACACAAGGTAAAATAAAATACTCAACGTT
5	16733494	16733597	L186738	-	AGCCTTTTAAGATAAAAATTATTCTTAGTGATCTTGGAGAAAGTTGGGAAGGTCCTATGAAGCTTTACCATGACAACATGTTGATTGTTAATATAACTTATAA
5	16864635	16864738	L169147	+	TTATAAGTAATATGCACCAGACAAATATATAGTAAAACCATAAAAAAATATTTTCATAAACAAATTAATTTTAATTATTTTATTTTAAAATTTCATTTAATTA
5	17037694	17037797	L107648	+	TTATAATTTCCATTATTCAATTGTCATTATTCTAGGTTGACTTTTCAAATCCTCCTTGACTTTCCTATATAACTCTTTATTCACTTATATATTCACCTATATA
5	17379047	17379150	L109902	-	AGAAATTCGAGGAGGAAAAAAAACTTCTTTATTTTTTCTTATTTTCAAATCAATTATTATATTAATATTTGTATATGAATGGTTGAGGTCATCTACTTTATAA
5	17454158	17454261	L6384	+	TTATAACGTCATCATCTAAGTATAGAGGCTTGATCCATTGAAACAATTGATCATCCTCTTCTTCACCCATCTCCGCTAAAATGTCAGAGAGAGTAAGGTAATC
5	17514558	17514661	L60370	+	TTATAATCTTGGCTCTAGTTAGCGATTGCATTGTAAGATGAGGAAATTACAATGAAACATAACTTGCAAAAGAATTGTGACTATCCCTGTCCACCAAACAATA
5	17514952	17515055	L247583	-	TAGAAACTAATGGAAAGAATTTAACCTTGCTACTTTCTCAAGATTTAGAGCTTATTGCACATTTACCAATTACAAGAATCACATTAATGGTGAGTGATTATAA
5	18978374	18978477	L26533	+	TTATAATATGCCACTTCGCAAAATATTGAATTGATTTTTACTCAACTAATATTTGTGCACTATTATGTTGTATTCCTAGTATGCTCAATGTTGTACAACAACC
5	18981464	18981567	L58956	-	TACTGTTAGTATCCTTATTGAAATTCCATTCACACAGCTATAAATATACTAAGTTATTGTATCATTGGAGAACAAGTTTAGAGTGTTTGTAATCTACTTATAA
5	19949517	19949620	L72277	+	TTATAATAATTGGGTATTAAGGTCTAAAGTATCTTGTAGGATCACTGGACTTGTCAACAAATCCAATGCATTAAATTCAATTCACTTCATTTGAAGCTTATTT
5	20062386	20062489	L121411	-	TGTTAGCTTGTTGATGTTAGGAACTTGTGGGATACTTATTTTGGATTGATATAAAAAGATTTTTGAACCATCCACTAATTTACACATGATGCTCAAATTATAA
5	20127956	20128059	L63889	+	TTATAAAGAATAACATGAGTATATTATTTCTAAACAATGAATTGATGTATTCTTGATTATTGGTTCGAGAAAAAGTTGAAAATGACTTGCCATTTGCCTTATA
5	20302052	20302155	L21202	+	TTATAATGATCCTTTTCAATTATATGGATTTGTCAAAATTGTGATTTCATGTCAAACTTAGAAAATATCTTAGACTTAATTAAACTTTGGAGAAATCCTTTTG
5	20302184	20302287	L21203	-	AGAGGTTCATAATGAATTGCTAACTTATGTATTCCTCTTTCTAATTCAGCTTATCTTTTAACATAAAAGGTAGAACAACTCCAAGGAGATTTAGATTTTATAA
5	20420137	20420240	L67749	-	AATAAAATCATTTCCAAACCGACTATTAATCTCTGATCATAATTAAATTGTAATCCAATTATTATCATTATGTCGCAAATATATAATTTATGTATTATTATAA
5	20735416	20735519	L149887	+	TTATAAGTTACTTGACCATCTTATCTATATAAATATTTGTAAATATTAAGGCTAATTCTTATTAATTTTATCTTTTGAAGATGATAAATTTCTTTATTGAATG
5	20857015	20857118	L380688	-	GATAACCAATTTGGTAAACTCAACAACCAATTAATCAATCAATCCAATATATTTAATATCTTCAACCAGAAAATATGCAGGAATAAATATAAACCTTTTATAA
5	20860454	20860557	L71612	+	TTATAACAAATATTCTTAAGATAAGCACCATGATATCTCATGAGATTGAGACATGATGACACCTTAGGTGATCCATGCAATAATTCTTTAAGTGGAATTTGGC
5	20939107	20939210	L233961	-	TGTTGTATTAAGGACATGGAAAAGGAGTGTGGATGCTAACGGTATAAGGCTTTAGGAAGTAGGTGTATCTAATCAAGCAAAACCATGTACCATTTTCTTATAA
5	21092083	21092186	L34956	-	TCCAACCATAGAACCAAATGACCACAATCACGAGCTTCTTGACTCAAATGCCTACATATATGAGCCTTAAATCCAGCAGAAAAATCAGAAAATATTTTTATAA
5	21402349	21402452	L128442	-	TTTATCCCTCATCTATTTGCTTTATGCAATTATTTCATTTATTGTTATATGATTGTTGCTTATTTGTCTTTCATTCATCTAGTTAAATTGTTTAGATTTATAA
5	21456914	21457017	L39084	+	TTATAATTCTCAAAATCAAAGTTGTTATGGCCATTCCTAACAAGACACAAAGTTTGAACACAATGCTTCACATACCGGGAATGGGAAACAATTAGTGACTTCA
5	21508980	21509083	L46267	-	CAACCAAATCCATATAAATTACATGAAAAATAGTTAATTTGTAAAATAAATTATTTAACTCGTTCAATTACAATTAAACAATATGAGACACAATATTTTATAA
5	21643554	21643657	L15224	-	TGTGTGTGTGTGAGCACAAGCACACGCAACAGGTTTGATGACATCACACCCTCAGGGAAGTTCTATGGCATTTCAGCAATAACATAAGGTGTGATCCTTATAA
5	21968935	21969038	L19937	-	TTCCTATTTTGAACGCAAAATTGAACACATCTCGAATCAAATTTTCATATCGCATAATTTTATTTAGATATGGAAAGGTGTAATATTCACTGATCAATTATAA
5	22183984	22184087	L75041	+	TTATAACAAAAATAGAAATAATATTATCTATTTATTTAAAATACCTTTAAAAATGAGAAACTATAACGGTAATAATGATTAAAATAATTAATGAAGCGGAAAC
5	22274022	22274125	L174839	-	CTTTATTTCCCCTTTTGATGACTGGTGATGTAGATAGTTCACCAAAGTCAAGTGGCTTCCTTTCCTCATTGCTCCAAGATGGATGTGAGTGTGAGGGTTATAA
5	22282594	22282697	L242963	-	TTATTCCTTTTATCAAGCATAATATTTGTTGTGAATCAGGCTTTAATGAGTTCTAATATGCAACATCTAATTAGGCGGGTTGAGTTGCTTGGACTAGTTATAA
5	22419833	22419936	L25051	+	TTATAAAGGACCTTAATAATTGGGAATGGGCATATCAAAAGGCTTTAAAACCACGAAAAATCAAAGTCGAAACTGAACAACAAAAGGCAACCATAAATTCCTC
5	22636194	22636297	L70233	+	TTATAAAATTGGTATTGTTTTTCATTTTATTAATGTGTAGTTCCTCTGTTCTTTTTTTATGTGCCCTTAATAGAGGCCTTAGCGATGTTTCTCACTACAATAG
5	24253405	24253508	L94671	+	TTATAACAAGATGAATAGTTTCATAAAAAGGGTAATGAGAACACAAATGCCAGCATATGAGAGGAAATTTAAGACATTATATTAAAAATAACATTGATTTTAT
5	24253467	24253570	L120197	-	GGAAATTTAAGACATTATATTAAAAATAACATTGATTTTATGACATTTATCACTAATAAATCATTAATCTTAGCAATACTGGGAATGAAGAATAATTTTATAA
5	24266394	24266497	L190996	-	CAACCACATGAGCTGACTGGGCAGCTCGACCCTAACATCTTGAACGAAATGTAAATATATTGATTCATATTTCACAATGTAAGAATTACATTAATTATTATAA
5	24413232	24413335	L357850	+	TTATAAACTTTTTGCATTTTAGGTTGGTCCCAAGCGTGCTCCCGGTGGTCCTATGTTTCTCCTAGATCGATAAATTAAATCCAATCCACCTTATATATTTTTA
5	24912390	24912493	L92521	+	TTATAAAACATAAGGAAAAAAACTCATCTATACCAAACAATGATATCCATATATCACCTTGCCAAGACAAAACTATACTAGGGGTAATATAAGGGTATCTATA
5	25350893	25350996	L109733	-	ATTTGGCTACACAGTCTTTCTTTGCAATCATAAATAATTTGGAATGAATTAATTAAACTTATGGCGGTTCTCCATCATGGAAAATCTTGCCAGCATTTTATAA
5	26195047	26195150	L25129	+	TTATAAAAATCTGTATTGATATCTAGCCAGATCCTTGTCATGTCTGTCTCTTGCCATATCAGTAATTGTCCTGTTGGTGTATTGATGTTGTATGAACACAGAG
5	26265687	26265790	L99941	+	TTATAATTGAGCTCCAATCAAGTTAAAATAATCTTGTAGGACCAGAAAGAGAATGGATTTGCCTGCACCCGTTCCATGTTAAAATATACTGAAGTCTAACTTA
5	26324054	26324157	L225195	-	TCAATTCTTACCTAAGCTTTAAAATGTTTTCTATCTTTAAAGTGAGTGAATATGTGTTTTATCTCAAAACCTTAAGTCTAATTGTTTCAAAATTAACTTATAA
5	26664473	26664576	L17938	-	TGTCTCCTAGCCCTTTGACCTAATCCTCTGAGCAACAGGCTCCATAGGATCTGTTCTCAAGAGTTCCCTCTCCTGGACCCTGAATTGAAGATGCAGTTTATAA
5	26728738	26728841	L87412	+	TTATAAGTTTGTTATTATGTTGATTAAGATAGTATAGAAAAATAAAATATTATTTTTAATAAATTATTGTCAATATTCAATCTTCTAAGTTCTAAAAAGTGGT
5	26728843	26728946	L87413	-	TTGACCCAAGAGATTATGAAAGATGAAAGGTTAAATCATAGCTAGATTGCCAGAGAATGAATAGAATATCAAGAAAGTTATAGTTTTGTTGGTGAAATTATAA
5	26833196	26833299	L213727	+	TTATAAAACATTAAATTTGATTATTTGAATGGTTAGACAGACAAATTTGGATAATAAAGATATTTGATTGTAAAATAGTTATGTTCCTAAAAAATCATTACAA
6	5537527	5537630	L84954	-	ATATATCATTTACTTAATAACTTAAATTAAATTATTAAATTGATTTACCAAATACTCGTTAAAACAAAAACCATTCTCATCTAATATTTCATTTTAATTATAA
6	5616473	5616576	L2932	-	GGAGAGACCCCTAATGAAATTTAATTTAGAGTTTTTCCGTGCATTCTATTCTCTTCGTATGTTCTAATTTCTCTTTCTTATTTTCTTCTCATTTCACTTATAA
6	5705196	5705299	L124520	-	ATTTTTTTTTTTTAACATTAACATATGTCAAATCTTACTAAATGTGATAAGGATGGAATATAAATTATTAATATTTTAATTTTATCGAATGACAAAATTATAA
6	5713903	5714006	L17912	+	TTATAAAATAGTTTTTAAAAACTGTTTTCAAAAACAGTTGTCAAATAGATCAATAATGTTTTCATAGTCTTTATATTTACACCTTAAACCATGATCCACTTAT
6	5756562	5756665	L94425	-	CTCTACTGTCCTTTAAAAATGCTGGCTGAGCAACTTAAGCTGTAATTTTGTAGTCTTGGTGTCCTGGAACTAGAGGTTAGCTGGACGTCTCCCAGTATTATAA
6	5760019	5760122	L104879	+	TTATAATTTAATATTTTTTATTATCAACATAATAAATCGAATAAGATAATACTAATTTTAAGTATTATCAAAATAATAAACTTGAATATAGATAGACTTGAGT
6	5761325	5761428	L32527	-	TTATCAAACATACTTAATGACTTAAATTAAATTATTAAATCATTTTAAATTATTAAACTAATTTACCAAACATCTACTAAATATAATTGCATTTATGTTATAA
6	5781588	5781691	L255253	-	ATTATCAAACTAACTTTTGATGGGTGATTTTTTAAAAATACTTTTAGAAAAGAAATTTGAAATAAAAATATTTTGAATATAAATCATTTCAAAGGCATTATAA
6	7417573	7417676	L124401	+	TTATAACATTTTTAATATTTAAAATTTTTATTTTTAAAATATTAGAAATATGTCTTAAAATCATTATCAAACCTACTCTAAAAATGTGTTTGACAATGTTTTT
6	7417630	7417733	L124400	-	AAATCATTATCAAACCTACTCTAAAAATGTGTTTGACAATGTTTTTTTTAAAAGTGTTTTTTGAGATAATCAACTATAAGTGATGATTTTTTTATTATTATAA
6	7486135	7486238	L128604	+	TTATAAATAAAATATTTTTATTTTTATTTTGTTTAAAAAATGTGAATGGTATCGATAATAAAATTAATCAAAGTATAAGAAAATGACACTCAGATTATATTGT
6	7904481	7904584	L115893	+	TTATAAGGCATAACTAACTTCAAATACATATAAATATGTAGAGTCACGACTCACAAAAACAATGAATAAATCTCAGAGAACAAAGCTTTCAGAAGATTCAAGA
6	7908332	7908435	L110159	+	TTATAACTCAATGATTTGAAAGGTAATTTTGATAGGTGATAACACTACCTTGTTAGATTACGGACATCAATTCATAGGGAGTTTGCATGCAGTGGATAGTAAG
6	8518702	8518805	L51262	-	TTTATGATAAAGAATTTGATTCCTATTCTTAATCCTAATATTTTTTTAGAAAAGTCAAGGTAATCCTGAGATAAATTTTTCTTTCCAAAACGATTAATTATAA
6	8934937	8935040	L215067	+	TTATAAGTTTAAACTGGACAATGATTTCAAATGGAAGGTTCATAAATGATGGCCACATAATTCAGAATGGGCTTATATAACACAACTTTTTCATCTTTGATGT
6	9089580	9089683	L278147	+	TTATAAATGCATGCACCTAGGCCTTGCTTGAAAATACCAGAATTATGTGTTAAACATTTTGGTCAACTTCCTTAGCACTTGAGCATTTATGAAGAACCTAGTA
6	9209675	9209778	L320914	+	TTATAATATCTTTTCAATGATGCTAAGCGTGATTTTACTTTGATGTTACTGCTAGTTGTACATAAAGAACCTATTTATTATAGGTCTAAATAGGTCTTTTATT
6	13549243	13549346	L139151	+	TTATAAAATAATTCATATCTTAAATAATAGCTCAATTAATACCAAAAAAATTTGGATAAAATTTGGTTTAGATGGACTTTATTGTTTATCTTCAACACATAAC
6	13624852	13624955	L88216	-	AAGCAATAAATGAAGAAATCTAATCAATAAAGAAAAATAATACATTGGAGCTAACTACTCTATTAGGCGAAAAGAAGTTTAGCGATGTTAAATGAATTTATAA
6	13632903	13633006	L42417	+	TTATAAGATTTAAGCTTAACATGCATATTATGCTTCTTAGCATTCTCTCTCACATGCAACCTCATACCCACAAGTGAATAAATACCATAAAACTTAAAAGTTG
6	13862288	13862391	L73195	+	TTATAATGTCCTCAGGTGCGACAGCAACTTTGGGCTTCATTTTGTTTCAAGGTTTTTCGCATTGGTGAGAAGCTCAAATGAAGAATTCCACAATTCATTTAAT
6	13924613	13924716	L4292	+	TTATAAGGATCTTAATGTTGATTATTGGTTTTTCAAGTGGTGGAGATTGTGGAATGTTCTTAATAAAATATGCAAAATACTTGATTCATGACCATTCATTCAA
6	13936987	13937090	L84915	-	GCACTATACTTTATGAGTATTTTCACCTAACATATTTTGTATTATACATGACTTAGGTGCATTAGGAGTAGTATGTAATATCCAAGTCATGAGTTCCTTATAA
6	14108665	14108768	L96117	+	TTATAAAATTTAATTTTGTGATATTCTATATTAGATTGGCAAAAAAGTTAAGTTAATAATCTACTGAATGGAAATTAGGTTAATTCATTTCCATCTCATTACT
6	14312382	14312485	L224778	-	AATATTGTCGTTGTCAAATCATTAGGCAAAACATCTACAAGTTGTCTTTCTAACAATGCAAATAAAGTACAAATGAACCCACTTTCTTACTGTTCCTTTATAA
6	14479372	14479475	L60174	-	TTTAAGATATCAAGCATTTTAATAATTTTTTCCAATTTTAAATTCTTTCCATTGTGTCGAACCAAAAATTATTAACATACAACATGCAAAAATATAATTATAA
6	14690128	14690231	L102	-	TTATAGAGATGCATTCAAGTTAATAACCCACCATTACCAATTAATTTGTACATAATGGGTGTTGATTACTACTCAAAAAGTGCTCTTTTATAGCTTGTTATAA
6	14794100	14794203	L100407	+	TTATAAGAATGCTAACATGCGTACGTGTGCATGTTTCAGTGTTCCTTTGTAAACTTACAATACAACAAAAATTGGATCTGATATTCATCCTCCATAGGAGAAA
6	14794200	14794303	L100406	-	AAATGAAGAAAGGGCCCAAAAGCACAATATATAAATGCTATATTAGGATTCAAATCCAGATTTATAGTACATTATGAATGGGTAGCGATTGAATAAATTATAA
6	14905019	14905118	L71620	-	TCAAAACAAAATTCAAGTTGACCCGAAATTCAAAAGGTTACCTTCTTGTTAAAACAAACAACCATGGCATGGTAAGTTGTTAACCAATCCATTCATATTATAA
6	14911753	14911856	L6947	-	TTAAGCATAACATTGTTTTGTAAACATACATATTAAGTGAACAACTTTGGCATTTCATAGAAAATGCCCATCAAATTAGGACTTATAGAGATGGTCATTATAA
6	15049958	15050061	L220116	+	TTATAATGAAACTAATTTGACTAGAAATCTAATAACAAACTCAAACTTCTCTGTTATCACCGAAATCTGTAGATGTAAAGTTTTAACATGACGTTTGAATGAA
6	15130810	15130913	L148582	+	TTATAAAATTTTTAATGTTGTCACTGAATGATTTTCAATTTGAATAATTTCTTCATCTAATTTTGAATTATTAAATTTTATGTGATGACTATATGATGATGCA
6	15130946	15131049	L223604	-	GAAGAATTGACTAAATTATATGCATGATCATCTGATGCATATGATGCAAGACTACCTATCTTAAGAGATCTAGATGAACTAGCTCTACTTAATCCCTTTATAA
6	15158208	15158311	L136687	+	TTATAACATTAAGAGATAAAGAAGGACATCAATTAACAATAAAACATATAGAACTTATTCAAAAAATATTTTCAACAATAACCCTAGATTTAGGTTCTCAACC
6	15427716	15427819	L222975	+	TTATAAGCAAAAATATCCCTCATTCCCTACTACTCTAAGTTATCCCCCCTAGTTGCACCTTTTGGCCATGCCAACAATGTAATGTGTTCATGCAATCGTCGAT
6	15427906	15428009	L227851	-	TCGAGGCATTGCATAGCCTTGATTAGTGCGCAATGGTCGAAATATATGGCTCGACTGCATGGTGGAGCGATCAAGGCAATTCATTAAGATGTGGGCTTTATAA
6	15432913	15433016	L51571	+	TTATAAGAATTTGGATTGGTCTAATTAATTTTTATTCAAACAATGAAGAAAGTTGGTTATTTGCATATTTAAAAAATGAATTATATTTTTTAATTTTAAATAT
6	15434454	15434557	L95356	+	TTATAACAAAATTTGAACATAAGAACACAGAATTTGATTCTGAAATAAAATTTTGTATTGAAAATATATCTTGATTATAGAGAGTTGTAGATTACAAACTGGC
6	16133111	16133214	L3442	+	TTATAACGAGGCAAACCTCGAGTTTGGGCCTTACCATCAACTACATGTGGACCTTCTATGTATTAGTGTCTATAATTTAATAAGGTAGTGTTATCACCTATTA
6	16265836	16265939	L26711	+	TTATAACACCGGCTGTATATCGCTAGCTGCAGTAAAAATAAAATAAGGTCAGTTGAAGTTTAATAATAAATAAACGTTAAACACAGATGACTGTAAACAGAAT
6	16533695	16533798	L22778	-	TCAATTGTAAATGGACAGGGTTTGCATTATGCTCCTGAGCTTTGATCAATCTCAGATCCACCCCATTAAAATTTACATTTTTAAGGCAATCAGGCAGTTATAA
6	16692947	16693050	L176463	-	AACTCACCAATGGTGGACACTACGAGGTTTTTTCTTACTCTATTTCTTGATGAAGGTGACCCTATGTGCTTAAGAACAATGATTGTTTTCACTCTTATTATAA
6	16731887	16731990	L136620	-	GTTTTTCCCAACAGGGGAAAGGATAGTCTTGGTGAAGATGTTGTTAAACCATATACTCCAACCACTTTAGATTCAGATGTTGGATACTTTGAACTCGTTATAA
6	16764203	16764306	L22352	+	TTATAAAACTTCTCACAGAATGGATATTCAATCACCACCTCATTAACACTGCCCTTCACAACTTGCTTATATAATGAGGAGGACTCATGCTCCTATTAGAGAC
6	16813046	16813149	L20936	-	AGTTTTAGATGCTTAAAGGAATGCATGAGTGGTTTGGGAGTTGAAAGGGCACTCAAACAACTTAGGAAGCAAAATGATAAAAAGGGCGTTTGAGTACTTATAA
6	17081649	17081752	L69101	-	AATTTTCATAATTGTTAATTAGTTTCACATATGCAAAATTTAATATCACATATATGCATAATCCAATTTTAATTTCAATTTCAATTAGTAATGTTACTTATAA
6	17114641	17114744	L105132	-	TACAAATTGAAACAATCTTCAAGAGTATGGTTCAGAAGATATACAAAAGTCATGCTAGCAATGGAATATAAACAGAGCCAACAATACCATATTCTCTTTATAA
6	17114800	17114903	L112761	-	AGGAATGACAAGGCTAAGAGACATTCACTCCAAAAGTGCCTAGCCACGGAATTTGAAATTAAAGAGCTTGCAAATTGACGAGGATACCATATCCTATTTATAA
6	17142180	17142283	L106125	-	TCTTTTCCTAAAATACCCTCGTCTTGTCAACTATTATTTATTTCCTTACTATATAAGACCTATTTATATACTTATACATCATGTTTTTATGATTTGATTATAA
6	17190653	17190756	L21140	+	TTATAACAGTTTCCTTCCAACTTAATAGGTGTTCCACAATCACCAAATACTGTCTGTGCTTCTCTGTTTCATACAGCCTGCTCTTAATTCTATAGACAACATC
6	17478055	17478158	L146518	-	AAATAAAGATTGGGAAGAGGAAATCAATTTCATGTCGGTTCATTAATGTAATTGAAAGATTTTGTAGAATGAGAATAAGAATAAAAAAAATTCATTGTTATAA
6	17795006	17795109	L5123	-	ATCTTGGGTATGGCATAATAAACATAGTTGTCATTTTGATCATGGTATAATTAATTCTGAGGTGTTGCATTATTATGTGAATAATTTATTTTAGTTCTTATAA
6	17981615	17981718	L95839	-	TAATGAATTAGAGGCCAATAGAGTTAATTAATTAATTAGGGCTCAAGAGGGTTGGATTAAGTAACCCAATACTAAGTTGGACTTAAGTCATTTAAGCTTATAA
6	18197456	18197559	L132052	-	TTTCACATGCTCTTTTGTTAGGTGCTTTTAATATATTTTCTTTTTGCCTATCAAAAAAAAAAAGGCATTGGGTAAATGTTCATACAGAATGAATTTCTTATAA
6	18221365	18221468	L185874	-	AATGTTTTTGGTCATTAAACTAAAAGAGTTATCTATTGACCATTCAATGGTTGGACTAATGGTTGAATTGTGATCAAATTGTGATGTCAACAAAATATTATAA
6	18274619	18274722	L176810	+	TTATAAAATTGGGTTCCGAAAACCATATATTTCCTAAATGGCCCCATCAAAACACAAGTTTCCCTATATGTTTTCATTTTTTGAAATAAAAAAATTAACATCT
6	18274693	18274796	L173774	-	CATTTTTTGAAATAAAAAAATTAACATCTATTATTTCTTCTTGAAATTTTGGTAATAATATTTAAATTTTCATATAAAAAATATTTTAATTAAATTATTATAA
6	18304876	18304979	L130858	-	TTTAAATAAAAATACTATCAAATGCAGCCTAAATGGTTATATATGTTATAGATATGTGTTATTTCTATAACACATGTATGATGTGGGTATAAAAAAATTATAA
6	18310796	18310899	L18445	+	TTATAACAAGATTTTTAACAAGGTAGTCTTAAAGGTTCAAGAAAACTCTAACATCTATAAGAATATTACACTCTTTTTCTTTTACTAGGTTTTTCTGACAGAT
6	18310861	18310964	L30778	-	TTACACTCTTTTTCTTTTGCTAGGTTTTTCGGACAGTTTTTTTACTACCAATGTTGAAATTGACATATTCTTTTAGTGTGGTGTATCAAAGGGAATATTATAA
6	18974713	18974816	L139561	-	TCAAGTTTCAGTCAAAAAAATATTTATGATTTGTTTTTGTTAATTTGTGTCTTGTTTTCAATTTAATTAATGAAATTTTATTTGATCAAAAATTTCATTATAA
6	19354725	19354828	L65555	-	AAATGTTTTTCTTTTGGTGAACACTAACATTATGTTTGGTTCTAGATACTGTGAAATGAAAAAAATTAAAAAATAATTTTTTTTATGTTTGATTTTATTATAA
6	19584228	19584331	L72248	-	TTAAAAGCATGTCATGATGTAATAAATTTGGAATACATTATTCATATAATGATATTCTAGGTTCACTTTTATCTATCTTTAATTCATGAATTATATTTTATAA
6	19610672	19610775	L11398	-	CTATGAGCCAAATACAACCAAGCTAATACCTTGTGGTTTTATTGTATTAGTTAAAAATGTTACAAACTTGTCTTGGAAAGGATAATTTTTACTAGTATTATAA
6	19730900	19731003	L86294	+	TTATAATTTTCTTTTAATCATTAACTATTTCATTTTTATTAAATGTCCATATCTTTTACCCTAGTTATATTATGCTGATGTTAAATTTTTTGAAAATTAACAT
6	20566211	20566314	L238737	-	TAAAGAAGAATGAATTGATTATTTTTATAGATATTTAGGATTTATTTGATAATACTTTTTAAAAAATGATCAAAAAATAATTTTTTGAGGACAATTCTTATAA
6	20697803	20697906	L47614	+	TTATAACATTTTAGACGTTTGCCCTTGACATTTTAACAATACTTTCTTATTGCATTTTTTGTATGCATTACACCAAAGTTCATCCAAATTATGAACGTGGAGT
6	20739327	20739430	L78989	-	AAACTATAACTTTTCAATAGCATCTATTTTCTTGGCTTGTGATTAAAAAATTGAAGATGTTCATTTTTGTACGAAATCCCCTCAATTGAGAAATATTTTATAA
6	20847040	20847143	L141429	-	CAAAAATTTTGCCATTATATATTAGGTTAAATTTTTGAGCTGTGAAAATCATTATCACATAGAAGCTGTAGATACATTTAATAGCATATGTTGAATTTTATAA
6	21705356	21705459	L132685	+	TTATAATTTTGTTCTTTCCGCTGCCGAACACAATTCAATGCATTTCTCCTTTACTTGGAGAAAACAAAATTTTAAATCATTTTAGAAGATTGGGCGATAGATT
6	21732928	21733031	L74167	-	TATTTCCCTAGGGGGTATCTTCGGATTGAAGTATCGATTGTTTATTTAGTGCACACTATCAAAAGCTTTAAAAGTATTGTTATTAAATTTTAAGCAATTATAA
6	22105977	22106080	L73423	-	ATATTATAGTCCTTATGAATTGAACTTGAATCCATCCCATAATATTTAGGAGGTTGGTCATATCCTATGAAATACGAAGCATAAACATGAACCTCAATTATAA
6	22159091	22159194	L144322	-	CTTATTCTTAAGTTAATATCTTTATTTCACTTTTTTACTCTAATTACTTCTATGCTACTCTACCACCTTTAACTTTACTCAACTTCTTTTACTATAGTTATAA
6	22310551	22310654	L183944	-	TGTTAATAGTGTTGACTCATCATGGCAGAAAACATAGGCAGTTTACTCATAAAAGATAAATAGGCAACATTATATGAAATATCTACCATATTGAAGTTTATAA
6	22421332	22421435	L105418	-	AGATCTTTGTAAAATCAAAGTACATCCTTAGGAACTGAAGCAGGTCCAAGAAAGTGGCAAGACAAATCCTCATCCTGTCCATATAGCAGATTGGAAATTATAA
6	22491449	22491552	L41231	+	TTATAATGATTTTAAGGTGTTCATTGTAGGTTATGAAGAATGTTTTAATCACTCAACCAACATAATTGTCCAAAACTTTACCTCCATTATTGTTAGTATTCTC
6	22491631	22491734	L137457	-	ACATAAGCTCGTAGGCAAACAACCACTTTTAGCCTCTTTTGGGCTTACACAATAAATTGGTGAGGATCAAACACATAACCTCCTATCAAATAAGGTTTTATAA
6	22539568	22539671	L111512	+	TTATAATCAAATTACTTTGAGTCGTTTACCAATGTCAATAATTAACGATTACACAATTGCTAACATGTTCTAGTTTTTCTAGGAGTTTGATAGTTATTGTAGT
6	22611600	22611703	L169885	+	TTATAATTGCTTATGGATGTTTTTTGAATACGATCAGTGACTATTATCATTTGAAGAGACAAATTGAGTCTGAGTTAGTTGATGGTGGAGATAGCCGGTTCTC
6	22783613	22783716	L74480	-	TTATTTTATTATTAATTCAGTGATGAATTTGGAATAGAAATCAAGATCTTTTATCATCTTATTTATTTTTTAGTTTTAGTTTAGTTTTTCTATGTTCTTATAA
6	23024618	23024721	L80624	-	GCTTGACAACCTGGTATTTGGGAGAAATAGTTTTGCCAGTAGAGGTCGATTCTATAGCCATGAACGTCCGTTTTTCAGTCGTGTCAAATCATTTTCCTTATAA
6	23082543	23082646	L100287	-	GGGACTCAGGAAAATATTGGTTGCCTTGGAATCTAATTCTGAAGTTGACTTAATATATTACTAGAGAGAGTTAACTACACTCTAATATCCTATAATATTATAA
6	23183277	23183380	L216649	-	CTTTCTTCCACTTAACTATTTAGACTTCAAGGCAATGTTTTGACATATTTACCAAATACCTTTATGCACATTAGTGAACCAATAACTAATCCAACCCTTATAA
6	23183694	23183797	L115224	+	TTATAAGAGCACAAGTCAAATTTCACTTAAGGAATTACTGTAACCATATATTTCATGACACATATCCTTGGGTTCATGTAAGGGAACACATTGTCTCAAGGTC
6	23598092	23598195	L35246	+	TTATAACTTATTGAAATCATTCATAGCCAATCCTGGCCTTGCTATCTTTGTGCTTTATATATGAGGTATATTGTTTGGCGTCCTTTGTGTGTTTCAATATTTA
6	23692809	23692912	L83169	+	TTATAATGTGGATTAATGTTATTAGGAGTATGTTAGTTTAGTAAAAATATTCTACTTAAGTGCTTCATTATCAAAATTGAATTACCTTTCTAACTTAGTAATT
6	23704492	23704595	L37911	+	TTATAATCCACTTGCATAAACTAGAGAGAGTGAGTTTACAAGAAATAATAATAAGTAGAAGAAGAACTTGATTAGAAACCCCATATACTACATGACTTATATA
6	23971158	23971261	L17071	-	GGATTAATATTAGTTGAAATTAAATTAAAATTAATATTAATTGGAATTAAATTAGGATTAGTATTTATTGGAGTCGAATTAGGATTAGTTAATTAAGTTATAA
6	24050285	24050388	L120743	+	TTATAAACTTATATTATACATAGTAAAAAACAATATAATTATTATTCATAACCTGAAGTTATGAAAACAAGAAATTTAATTTTATATTAATAAGAGAATATAT
6	24050610	24050713	L106032	-	AGCCAATTTAGAGACATGGTTAACTAACCCTAGTGTAACCCATTTAATTACCAAAATGCCCTTATACATATAAGTGAACCTAGAGCTTATTCAACCCTTATAA
6	24319472	24319575	L151161	+	TTATAACTTAAGGTTTTTTAAAGAACAAGGTATTTCTTAAAGGAAATTGTTGAGGGTCCCTTGAAACCGAGAATTCAAGTATTAAGTTTGAAAACTTAGTTTA
6	24376281	24376384	L327275	+	TTATAAAAGAAACATATGAATTTGGGATTTATATTAGATCAAACTCTATGATTTATATTCAAATTAATTTTTACAATAAAATATTTTATTTTTTATTTTTAAC
6	24430696	24430799	L51209	-	AACAAATGCAGCAATATCATGGAACTAAGTAAATTGACATGATTCAATCATGCCTAAGAAGGTTGATAGCCGCATTGAGGGCCAGTACGATGAGAGATTATAA
6	24461939	24462042	L47063	+	TTATAAAAAAAAATTGCAAAGAACGCTCAAGCAAGTATTAACATTGTGACAGCTTAAGTGTCCGATGCACTCAAGTAGTGGTTAAGTGCTCTCGAGTGTTCAT
6	24466134	24466237	L125906	-	ATATACTTAGGGATGGGGAAAACCTAGGGAAATTTGATTAAAAATTTGACATAGGTATCTTCTTAGACTATTCTACTAAGAGTAAAGCCTATAGAGTTTATAA
6	24507904	24508007	L100242	-	ATACAAGTAATTGTTAATTTTTTTTTAGTAATATATTATCTAATAAAATTTAATTTATACACTAGTAATTTATTGAAAATGTAATTACATTAAATTCTTATAA
7	77097	77200	L75989	-	TCTCCACTAAGAAGACAAATTTGAATCTAGTCACCTAGTGCAAGTTCCACTTTTTAAGCATAGTGTTATTGTGAATGGGCCAAAGGAAAATGTTTGTTTATAA
7	173763	173866	L42817	-	TGGTGAAAAGTAATCTGTTGGCACAAATTTATTTATTTTGGGATGAAAAGTGATACGTTGCCACAAATTTTATTTTGTGGGAAAATTATTTATTTTGTTATAA
7	222337	222440	L236203	-	CAAAATTTGAATTTCAAACATTCATGATATGTAAATGAATTGAATAACTTAAACCTTAATCTATTAGTAAACTATCTCTCCAAGATTGTGAAAGATGTTATAA
7	640772	640875	L36063	-	TCTGTATCTAAGTAAAGCACAGAACTCTTTACTCCATCAATATCCATTTCTATAGGGGTTCCCCACACCCATATCCCTGTAAGAAAAAAAGAACACATTATAA
7	684541	684644	L168078	+	TTATAAACTTTGAAACACATTAGAAGGGTTTATGACGCTTCCAAAAAAACAAAAGAGGAAAAAAAACCAACGACTTTACTTATAGTCATTCTTATTAGAAAAT
7	1011685	1011788	L26248	+	TTATAAGTTATTAAGCTTGATCATCAATGGCGCGTAAACTAATAACTGATAATGAATATTAAAGAATACAAGTTGATTTCATTCTATTTTCTAAAGTTTTGGT
7	1209378	1209481	L201639	+	TTATAACTTCTTTCAAAACAATTTATTAGAAGCCAACTTTCTATTGGATATGAAATTTTGAAATAGTTTAGTTGATACGATTCACTCACAAGAATAATTCAAG
7	1461917	1462020	L32866	+	TTATAACAAAGTATAAAAAGAACAAGGATCACAGTAAAAACTCATGAAAGGTAAGTTGAGATACAAAATAATGAAATTAAGTAGTCTACATGATATTTTGTGA
7	1462029	1462131	L32865	-	TTTTTCTGGTAAATATTGATTTCATAAGGTTGATAGCTTTTTGTATAAACTAAAATCAAAGTTGGAGCTATGATTTTAAGACATTAATACATTGGTATTATAA
7	1610889	1610992	L99513	+	TTATAAACTAAATATACATATAACATAATATAATACATTTCATTGGATATATTACTTTAAGATACGATGTCTATTAGATATAATATTTAAGGATATCATATCT
7	1613407	1613510	L136342	-	AAAGATGAGAGCTTGCATGACTCAAAATACTTGCTTAGTCTCACCTTAACGCGTAATAGTTAAAAGATAAAGTTTCAGAGATTTTAGCTAGCTTGACTTATAA
7	1615604	1615707	L22776	-	TTATAGTATCAAACTTTAACCATCAAATTGCCGCTTTAAAGAATTAGTCGATTATCTAATTGAATTAAACTAAACTGATGTAGGCTAATCCAATCGATTATAA
7	2055168	2055271	L2305	+	TTATAATTAAAGATTAGAGCAATCCAAGAATAGGGACGAACATGAAACTTTAACTTAAAGTCACTATTGGTTCTTTACATGTGGCTACCAATAAGTGATAATA
7	2357602	2357705	L160201	+	TTATAATTCCGACAAAGATTTCAAAGCATGTGTGTTTCTTATGGGTCTCCTCCCAGCTGCAAGTTGCTGGATACAAAAATTGTCTTTCTGCACACCGGCATAT
7	2384854	2384957	L92566	+	TTATAAGATTTTGTCATGATTCATTAACACGGGACAAAGATTTCGTGTCATAATCACATCTCCATACCTTTTTCCCTAAATCTTTATTAATAAGGTATTTGAC
7	2665571	2665674	L35467	+	TTATAACTTGGTTGTCGAAAATGCTTTGGACATGTCTTAAAGGATACCACTCAATCAAAGCATATTGGAGTTAGTTAATACTTTGAACTTTGATAGTCAATAA
7	2709088	2709191	L118175	+	TTATAACTACGGGTGATTTAAAGTTATACCAACTAATGCATTAAGTTGCCAAACCAATAGTGATCAGTAAAAAGAATTTATAGGGCAGGATCAAAAGTTTCAG
7	2795718	2795821	L66218	+	TTATAATAACGTGATAAATTTCATTTTTACTAGTTCTTGATTATGATCAATCCTCTAGGTAGTCACTTCAATGCCTCTTGTTCTTAATGATCCCGTAAAATAG
7	2941281	2941384	L59804	-	ATTTCTTATTTTTGGTTTTTAAAGAAATCAAAGATTTTCTTAAATATTATTAAAATGCAAGAAATCCAAGAGAATTATATTGAAAAGATAATAATTTTTATAA
7	3350888	3350991	L32511	+	TTATAAGAGTAAAAAAAGGTCTTGTAGACCAAGAAGTGTTGTTGTTGGAAAGATAGAGCTTGTCTATTTTCTTTCTTTTTCCTTTTTTAACACTTTAATTCCT
7	3369744	3369847	L54629	+	TTATAATCCCTTGATTTGTTGTGTATGAGTATTAGTCAACCCAGAAAAACCTTAATTCCCTACTATGTATGTTAACTGCCAACACAAAATTTTCTTTGCCATC
7	3886525	3886628	L33911	-	AAAAATAAAAAATAATACATGGCTCCTTTACTTTAAGTGTAATTGGATTAGTTTCAGGTTGATGAATATACATTTGAATTGATTAGGTTAATAAAGATTATAA
7	4116359	4116462	L255545	+	TTATAAGGGAGAATTACCCATTAAGGTGGGTTGGGGTGGAAATTACCGGAAGGGTCACTCAATATGATGATTTTTCTGAAGGCCCAATTTATTTATGAGACCA
7	4260657	4260760	L139050	-	TGGGAGACTTGGGACATCGCCGAGTCTTAACGTTGATATGGGAATAGGAAGTCAAAGCCGTGAAGTTGAAGCTGCAGTTTCCCAAACCGCGTCTGGCTTATAA
7	4307107	4307210	L83209	+	TTATAATAAACGACGTCGTTTTATTTGAAGTACAAGTAGAAAAGGAGCTTATATTTACAATGTCCACACATTTGACGTAATTTTAAAACCTAGTCTGACAGAT
7	4327790	4327893	L322	+	TTATAAGTTGAGGGGAAGCACTAAAGGAGCAGAAATGAAAGTAGCAACAAAATAAAAATATTAATAAACCTCAACAAATAAATTCTGGAAAAATTAGGAAAAT
7	4403978	4404081	L40469	+	TTATAATCAAACAATTATATATAATTTAAAATATAAACTATTCTTTTCTCTCCCAATTGTCTGCTTGGTAGCCATGAAACCCAGGGGAAAGAAGAGGATTTTG
7	4821008	4821111	L18232	-	TTGTGTTTATTTTAAGGGGTTAATTTCATTACGACTCCTAAGGTTTAATATAAATACACTAAGCCACGTAGGTTTCAAATTTCATCTGTTAGTATCCTTATAA
7	4937205	4937308	L17351	+	TTATAAAGCACACTTAAAGTGTGCCAAGGCCCAAGGTGCAACCACTTCCTAGTTGTAGCGCCTCGCTTGACAATACATGGACCTTGTTGAAGAGGCATGCCTT
7	5047203	5047306	L51202	+	TTATAAAGTTTGGATTTAAAGATTATCATGATTCGAAAAACACTTGTTTAAAAACATCAAAATATTTGCTAAATCTTCTAAAACAAATATCTTTAAAAATTAG
7	5212342	5212445	L19835	-	CATGAAGAATCCTCTTAGGCTGTTGTACATTAACGTAATTTTGGAGAGTCAAACACACACACAAACAGAGAAGGAGGTGAGATTGAGGATCGTTTGTTTATAA
7	5369814	5369918	L435	+	TTATAATCAATATATATAGTCTTATATCACAAAATTGTCAATTATTTAATCTAAAAAGAATATAAAATTATATAATGTGTCAATATCAATGTCAAAGGGGTGT
7	6451812	6451915	L59285	-	GTGGGTGAGTAGCTCTATAGTTTTATTTCATATTATCTATTTATTTGTTAGAAAGGAATAAAGAATAAAGAGACAGTAGAGACATTTTATTGTTTATTTATAA
7	6509448	6509551	L51411	+	TTATAAAAGATTGGACCTATCTTTATTGACTACCGATTGATCTTCAAATGAGATGGTCAAAACTCGATCCAATAATTGATATTAGAGTCAGGGTCACATATCT
7	7250852	7250955	L19117	-	TTGATCATTTATACTTATTAGAATTTGAAGTTCATTTGTTGTCATGCTAACTAATGCCTCCATCATACATCTCAATGACCAATAACACATAAAACGATTATAA
7	7549659	7549762	L5063	+	TTATAATAATCAAATTCTCAACCATTCGGTATAATTTTTATTTAATTTACTCCATTTGTCAAATCCCTCAATTGAATCAAACTTTCAAAAGTTAAATTCAATA
7	7557921	7558024	L298754	-	AGATGGGGATAGGGGGCTCGTGGTTCATGATGTAGATACAAGAAGTTAAATCATGGGATGTTTTGGGAATCCAATAATTGTATCTAGTTTATGTCCTTTATAA
7	7915534	7915637	L193610	-	ATAAATAAAACGTCATTAAATTAACCCATCTCTCAAAATAAATGACATGGATTAATGATAGCATTGTAAGCAAGCATGGTTTTTAACTACTTCACATTTATAA
7	8062998	8063101	L70966	+	TTATAATGATTTGTATTGGCACACCACATTGAGGAAAAGCACTAGAAAATGCACTCAGCATCCTATTTCAAATTTTACCTTATTACATCATTTATCATCTACA
7	8585029	8585132	L37562	-	ATATACTCAAGGATGGAGAGAACCTTGGCAAACTTGATGCTAAAGTTGATGTAGATGTCTTCCTAGACCATTCTACTACTAGTAAAACCTATAAGGTTTATAA
7	8590778	8590881	L3964	+	TTATAAGGTATAAAGAGATTTAGTACATTTTTCTCAAGTTAAAATAATTTTTTATTGATTTTTTAAAAGAGAAAAGGACCATTCAAGCAGTTAACACCATTCA
7	8962189	8962292	L106180	-	TATATTTTTACCCTCATTTGTCCTAATTTCCTTCATGATCTCCTTTATTACTTCATAACCTTCACTATTACTCAACCTCATTTGCTTTACCTATAACTTATAA
7	9359033	9359136	L88070	+	TTATAAAAATTTAAGAATTTTTCAATTGTCCTTCTTATACTCATCATAATAATGATAAGTTGGAACCAAGAGAAAGAAAGTGCATATTTTTAGGGTCTATAGA
7	9670836	9670939	L93330	-	CAAAATTATCTCAAAAAATAGGTAGCACTTCCTCTCTATTTGTTTTCCCTTCTAGTGGTTGCTTGGTTCTTTAAACCATGCCACCAACTCATTATTATTATAA
7	10353066	10353169	L45715	+	TTATAACATGTAATTGATACACTTGGTCTACGAGACAATGATAGTATGTGTTCAGAGATTGGACCTTCACACTACATTTGTATAACCTATATTCAAATATCTT
7	10743579	10743682	L30397	-	CATTAGAGATCTCCCCTATTATAGGATGTCACAAAGAGATATACATTATTATGGATAATCATCCATAAGTTACCATAATGTTACAAAATCTCACCTTTTATAA
7	11120432	11120535	L166618	+	TTATAAACTATTGTTGTAACAATTAGCTTCCAACTATGTAAATATTATCTACTTTGGGGTTTAAAACTCTCATAACTTTAAAACACATCTACAAGGTTAAGAG
7	11355042	11355145	L176297	-	GTTAAGAACTTTTTCTTTGAGGAAGTATACACCCATCTCTATATGTTTAGTTCTTGCATGAAACACAATGTTTTAAGCTAATGATCTGGTACTAAAATTATAA
7	11975362	11975465	L120451	-	AGTATCCCATTTCTTCCCACTTCAAGTTTGGAAGTTTGGAATGATCAATAGCACTCTCAATGCACCATCTTCTTTTTTGGATTAATGATTCCATTACTTATAA
7	12038277	12038380	L205230	+	TTATAATTACATAACAGACGGAAGATTAGATTTGGCCTTTTGTGAGTATGGTGCACAGATCAGGTTTTGATCATTTTGATCAGCTTTGGTCTTATTTAGAATA
7	12125937	12126040	L115512	-	ATTAAAATATTGTTATATTTCAACGAAATATCGTGTATCGATAGATCTTGATACGATATATAGGAAAGAAATATCGGTACTTCGATATTTCGACAATTTATAA
7	14314500	14314603	L158375	-	GAGCTTCCTCATTTGGTTTGCAAGAAAATGAAGGTAATAAAAATGGAAAGTAGGTGGTAAATTCCACCCATCAAACACTCACCCCACTAAACCCATCTTATAA
7	16546972	16547075	L191179	+	TTATAAAAGTAAATTTAGCAATTAGTGAATAAGTTTCTTCATAATATATTCCTTCTAATGCTCCATCTAATTTTAATTTCTTTCTTAGAATCCATATAAGTTT
7	17783282	17783385	L66696	+	TTATAAATAAAAATTATTTTTAAGAAATATTTTTAAAATATACAAAATGGGTTGAAAACTTCAAAATTTGATTTTGAACAAGGGATAATTTCTTATGGGTCTT
7	19401056	19401159	L7611	+	TTATAAAATATTGATAAATGGAAATAAAAAATGTTGAAAGCACTTTGAGGCTTCCGCCCAAAATATTTAAATAGCGTGTTTGACTTTCAAGCGGTTGTTTTTT
7	19906192	19906295	L66711	-	TAAAAAACTCAAAAATCAAATATTAACATGCCAAAACTTCAAATATTAGGAGGAATGAGATAACAATAAGACCTTGACATCCTTGATTTAAAACATATTATAA
7	20005074	20005177	L127091	-	GGAAGCAGGATTCAATTTCAGAAGTTGTTTCCATTGCTTTGAGTCCAGCCAAAGCAAATAACTTGAGTTTAAGGGATTTAATTGTTTTTGCATTAATTTATAA
7	20259430	20259533	L38309	+	TTATAACAAAACAAATATTTAAAGTCTAAAAACAAATTGCATTTAGCATTAAGTTAAACAAACAAACACCACTTAATTGGATAAGTCAAAATATAACCTTTAC
7	21103217	21103320	L40668	+	TTATAACTAATCACAAGGTGTCCATGACGGTTCCCTAATCAGAAAAATGAGTCATTTAAGGAGAAACAACGGTTAGAATGGTAGAAATCCATTATTGGATTCT
7	21155754	21155857	L23599	+	TTATAAGGTCTTAAACTAAGGGTAGGGATTAGCTTTGATACCATTTTTTAATAATTCACTCCCCTCCAATGTAGATATTGTCTGTTCTATGCCCCATGGCCTT
7	21238095	21238198	L100110	-	ATTACATTTCAGAAGAGTTGGAGATTGGTACACTCTCTTAACAACAAAGTAGCTAACTCTTTCAGCTAAAAGTCTTCCAACATGATAGACCCTAATTTTATAA
7	21349250	21349353	L40405	-	TTTGTAAACACAGATTAAGGTTTTACTTTAAAAGCTTAATTTGTAATCTGTCTCAAATGTTAGTTTTTTCTTTTCTCTTAATATGAATAAGACGTTATTATAA
7	21387627	21387730	L28135	+	TTATAACAATAGGCAATAATATTCCAATTTTGAAAACGCATTATCCTAAAATGATAATGTATTTAGTTTGGATATATTGAAGGATATAAAAGAAATGCTGATT
7	21387904	21388007	L50099	+	TTATAACATCAAAGCATATTTGCTCCACTGATGGCTAAGGCCGTACTTTTCCTATGTAAGGACCTAGGTTCAATCCTTGGTCTTGTCTCTTGTGTGTGTTTAA
7	22039536	22039639	L299773	+	TTATAAGTAAATACATTTGGCGGAATACCAAAAGACACCATCTGATCTCTAATGGACAAAGCGTTGCTAAGATCTCCATGTCTCCCATGACCATCAATTACAA
7	22043354	22043457	L135001	+	TTATAAGAACAAAAACAAGGGGTCCAAGTATTCATGTCCTTTAGTGGTGAATTTAGAAGGTGAGGAACAGGATAATTTATTTTAAGTTTTGAAATTACAGTTG
7	22476031	22476134	L109171	+	TTATAATGATATCGTCTACATAAGCCAAAAGAGTTGTAACTCTCCTTAAATCTGAATGCTTTGATGAACAACATATGATCTCCCTAACTTTGTTTGTATTCCA
7	23181631	23181734	L71228	-	TTTTATTATTTTCTTGAGTCGATTTCACCCGACTCCATAAAATTTGGTATAGAGACATCTAATCATCATTACTTTTAAATTTCATCAATTGGCATTCTTATAA
7	23778966	23779069	L37864	-	AAATTCTTCGATCGCATCAAAATTTCAAAATTTAAATTCACTAAATTCACATTTAATTAATTTAATTTATTTATGTCTATCTTTCTACATTCATATATTATAA
7	24041609	24041712	L50639	+	TTATAATATTGGATGAATGTCATAAATTTTGTTGTATAGTGATAAAGTCTATATCATCTTCCATTGCTAAAAAAAGGCAAGAAATTAAGTGTATGGGTTGTGT
7	24509051	24509154	L96352	+	TTATAATAGGTGGATTTAATTCTCTAAGCAGAAAACATCTTTCTAGTCAATGCCACTCTCCATTAAACTCTTGATTTCTTTATCAAAACCAACAGATTTGTCT
7	24535725	24535828	L133309	+	TTATAATAAAGTTTCTAATAAAGAAGATTTTTAAATTCTAAGGGCTCAAAATAAAAACTTTTAAAAATAGAGATTAATTTAGAAAACAAAAAGTTTACAAACT
7	24572900	24573003	L13195	-	ACATCATCAATAGAAGATAATGTTTATCTTTAATTTAAATATTTATATTTACATTTTATTAGTTTAAGTTAAAATAGAAAATAAGTATTAGTTTGAATTATAA
7	24816388	24816491	L43502	-	AGACTCAAGGACTATACAGGTAATCATGAGAATAACTTTCACTTTGTTAGATCACAAACACTAGTTTATGAGGACCTTACATACAGTGGATAGTAGGTTATAA
7	24914670	24914773	L181765	-	CACTTACGCCATATACGAACGCTTAAAAGGATGGCCTGGCATGTTTCTCTGGGAAACCAGGATTGTTTTCAAGCTTTCTCAAAAGTGGTAATTATTATTATAA
7	25039242	25039345	L96242	+	TTATAATAATATGACTTTGATTTTAACTCATTTTAAAACACATATAAATGTAGTAAACGATGTTAAATATTTAATTGTGCTAATATTTTATATCTATATATTT
7	25101726	25101829	L232000	+	TTATAAAGGCCGGCGACGACATTGCTGCAGACTGGCTGGCCCCTCGGCCCTTCAATTATGCTTCTATGTTGGCCCAATTCCACAGCCTCCATTGTTACAAGTA
7	25101887	25101990	L204104	-	TCAAAAAGATATCTTATATGAAATTATTTGGAAAGAGAGAAGCTGACATGAAATTGTTTGATCCCTGCTGGCAAATCACCACATCAAGTTAGTTCCATTATAA
7	25301905	25302008	L252887	+	TTATAAATAAAGAAACACAGTAAGTTGCCCCATCTTTCTTTTATCTTCACTCACTAGGAATGAGAATTTAAGAAAATTTAGAAAGTCTTGTATGGGTGTGAGA
7	25302116	25302219	L140531	-	ATGCATTCTAAGTAATATTGATTCTTGTATTCTGTATTCCCGTATGGCCTTTAACCTTATATTTTCTCTTCATGCATATAATTTCTTCAATTGATCATTATAA
7	25368719	25368822	L136143	+	TTATAATGTTGATTAATTAGTGCTAAGAGACTACTTAATTACCAATTTTCACACCTTTTGTTGCCCTTTCCTTGGAATTGATGGTTAAAGTAAAAACACTTCA
7	25788658	25788761	L88301	+	TTATAACACATTAAATTTTGATATTTAATATTTTTTAAATACAGAATATATGTCATTACAATATTTGTTATTCAACAAGGGAAAATAAATTAGATTTAATTTA
7	26493365	26493468	L91247	+	TTATAAGATGAATCTCATAATTGTACTTGCATCAAATTATTTTTTCATGCACCTTTAATGCATTTATTCATATTTTTATTTTATTAGAAAATGACCTTAACTT
7	26493434	26493537	L91246	-	ATATTTTTATTTTATTAGAAAATGACCTTAACTTGTTAATAATGGGTGAATACACAATCTACCTCAAAATCTTAAGCTAAATTACTTCAAAAGTACTTTATAA
7	26591823	26591926	L207540	+	TTATAAATTAAATACTTTTAGATGCATAAGAATGCTAATATCTAATTTTCAATATATTCATGATTAAAATAATTATATTTATATAAATATTATTATTTAGAAA
7	26869676	26869779	L10770	-	ACAGGAGAGGTTAAATCTTTGATGACGTTTCCATGGGCAATCAACCTACCCAGCACAATGAAAGAGCACTCGAGGAGCCAGAAATATCAGCATCTAATTATAA
7	27084788	27084891	L191994	+	TTATAATAAATAAAAAAAAGTCGAGTGACATTCATGATTTCAAATAAAATGATATCAGCAAGTTAATAATACAAATGTAGATGCATATTAAATTTTACTATCG
7	27235184	27235287	L57831	-	AAATTAATCATTGAAATAGTGATAAATAATTTTGCAGGCAACCAATAAAGAAATATGAGAAGGGTAGAAATAAAAAAGTTGATATTTTATGGAGAAATTATAA
7	27239705	27239808	L259240	+	TTATAAATTAAGCTAACATATTTTTAAAAAACATGCACAAGTGATCAATCCATGCATCAAGCGCTCAAGCACTAAGCCTTGGAAGTGCTCAAGACTCTTGAGG
7	27298956	27299059	L186054	-	AAGAATAGATAAATTCCAATAATATAAAGGTATAAATTTTCAAACAATTACTACAACTCAATTAACAACAAACGGCCATATCAACAAAACAACGGTCTTATAA
7	28169743	28169846	L99712	-	TACAAATAAAACGACTAATAATTTTGAAAATAATAAAATATATAGCTATTAAAATTTAAACAATTTTAAATAATAAAATCTTGTTTTATATGAATAATTATAA
7	28219636	28219739	L101873	+	TTATAAAATACACATATTCTATCTAATAGGATATGATATATTAAAATATATTTATATCTCGTCAATTAAATTTAACTTTTTACCATATTTAGATAGCGGGATA
7	28624037	28624140	L269986	+	TTATAATATTTTTATTAAAAAATTTGGATAGAAACACTCATATCAAGTCCAATGAGCATGTATAATTGATATATTTTTAATTTGTTTTTAAATATATTTGAAA
7	28625089	28625192	L40723	-	TTGTAATGCTTTTCTAAATAACTTTGAGAGTTTTCTTTTAAAACATAAATTATTTTGTTTTGTACAAATATTTTCTAATTCAAATAGAAATTAGTTTTTATAA
7	28647614	28647717	L96437	-	TCCTATAAAGGTAAAACATGTGATTCTTTTAGGTTATGTTTAATTTTCAAAAAATATTTAAAATATATATTAAGGAATATTTTCTCATTTGATTGTATTATAA
7	28649658	28649761	L282003	+	TTATAATAATGAATGTTTTTTATTTATTAGATATATATGTATAAAGAATAAAAAGTTAACATTTTGATGTTATTGTAAAATATTTTTTATTAAAACTATGTTT
7	28721864	28721967	L128838	+	TTATAAAATAAAGACTTAATCAACTTCCAATTAAGCTTTTGAGTGGAAGGGAAAAAGAGTTTGAGAACAAAGAATAGGAGAATTATTGATTATCTTAGTATCT
7	28974338	28974441	L21347	-	AATTATCAAGTAACAATTGAATCACCATTCTTGAGTCCAGATTATTTTGATTGGAATTTCCACCCAACAGCATAAATACAATTATGGCAAATAATAATTATAA
7	29431245	29431348	L63237	+	TTATAATTCTTTATTAATCCATGTTAGTTAAAATTTTTAATTAAATCTTTAGTTTTAATTCTTGGTTAATCCATATTAGTTAAAAAATTTATTTAAGCCTTTC
7	29701951	29702054	L134830	+	TTATAAATATTTTAAGTTAAGAGATATAAATGAATTTTTGAAAAGTAATAAATAAAAATGTGAGGAAAAAATATAAGATATTTGCACACATGTAAATACAAAA
7	29936891	29936994	L181061	+	TTATAAGAAAGAGATGTTGTATTCTCTTAAGCAAGATATTTGTTTCTTGATCTTTGAAAAGGCCAAGGCCTTCGCAGAAGAAAAACAAGTTTTTTTTTTTTAT
7	29937129	29937232	L181060	-	TTGAAGATCCTCTTCTTTACTAGCAAAGCAATAAGCAACTATTCTGCAAGTGCAATAGGAATTTTACAATCAGTCGGGTTTGCCTTGAATTGCAATATTATAA
7	30823389	30823492	L58312	-	TACCAAACATGCCCTTATCCTTGAATAAATGACTTCAAATAAAGGAAAACTTGATATATTGGATTTATTAATGAATTTAATAATATTTTAAAGTAATTTATAA
7	31098274	31098377	L143070	+	TTATAATAAAAGTTTCTTACACTTTCTTTCATTTTCCTTCATTTTGTTATCAACTAAACATGTTAAGTAGAGTAGGTCTCACGAACATGAGTGGTTAGATTTT
7	31206137	31206240	L202449	+	TTATAAAAGCTTTAAACACAAAATAATTCTATAACAAATCATTAATGACAATAAGTTTAGAGATTTAAAAAATAAGATTTTCTATATTCATATTAAACAAAAT
7	31206196	31206299	L202450	-	GAGATTTAAAAAATAAGATTTTCTATATTCATATTAAACAAAATATTTATTTATTCTTATGGCATGTAGTTTAAATAAAAATATTTTTATCATATTATTATAA
7	31474406	31474509	L446791	-	CACATTTTTATTCTATACTAGATATAAATGAATAAATGAAAGGAGAGTGGAAGCTTTTATCACTAAGAATATAATGCCTTAAAAGCTCTCAAATACTTTATAA
7	31475589	31475692	L100036	-	ATACTTTCCCTTTTTTCATTCTATATTAATTGTAATAAGGTATTATCAAGAAAAACAAATAAATTGGTGAGACACATTTAATTACATAATTTATTAATTATAA
7	31475750	31475853	L8586	-	GGTATTTATAGAATAAAAATGATTGGGATGGAATACAAATAAGGGAAAAGTGTGTTTTGACTTAATAATTTAAAAAAATATAGAAAATGAACAACTTTTATAA
7	31477217	31477320	L51858	+	TTATAAGATTTAAGTTGTGAATATCGATTAAAAATAAAATAAGATAAATCACAAGTATTTGCATAAGTACTAAATTTATAGCATAAGTAAGAATCTCCGATTC
7	31569200	31569303	L54147	-	TAACCAAGACTAGTCATCCTTCCAATTAGGAGATGGTGCACCATAACCTCTAATAGGTTGTCTAGACCCATAAATTGACTATGAACAAGTCATCTATTTATAA
7	31637141	31637243	L62110	-	AATCAAATCAAAATAATATTATGCTTTATTGTTGTAAGTTACATTGCTTGTATTCTATTTACAGAAATTTCTGTCTTGTTTATCTTCATATTTGCCATTATAA
8	387771	387874	L162578	-	GAATAGCTTTCATCGGGTAATTTTGTATGATTTTTCTTCAACATGATAGATTTGAGCTTATGAATTACTTTTGATCTTCACAAAGTTTTGGAAAATTTTATAA
8	512522	512625	L13993	-	GTCAATGACGTTGACTTCAATAATTGACCAAGTCTTTCAATAGACCATAAAGACTAGTAGAGAAAAATACGAAGTAGTGATTTGAAGGTCTAAAGGATTATAA
8	514678	514781	L72088	+	TTATAAATAAAATTCTATTTAAAAATAAAAACAATTTTCTCACATTCTCTTCCATAAAAATAATATGCACTTATATATAATGCAAAAAAATTTCAATTTTTTT
8	733379	733482	L99643	-	GATTCCATTAATAAAAAAAGTCAATTCCTATGAACTCATTGGAAGGTCTCACTTGTACATCCAATATGAATTGAACCTATACCTATAAATTCATTAATTATAA
8	773956	774059	L223734	-	TCTTCTACTAAATCAGTCTTGATGATCCTTGTTTGCAATGTCATTGTTTACTAATTTCTGTTTCTCATATTGAAATGCTCTTTTGTTTGTGCAGAAATTATAA
8	889167	889270	L111134	-	CACGATTCATCAAATTCTGTTTTTCTATTAGGTCGAATATTAAAATATCTCACCCTATTATATTTAGTTTTTCCAATTTTAATCTCATTTATTTATATTATAA
8	1015387	1015490	L221604	-	TTGATCTCTAAATTCCACACTACTATAAACTATACATCCCAAAAGAATTTCAAAGCCCAGGGCAAAATAACTGCACATGCAATGGTGAGACCACATTTTATAA
8	1305067	1305170	L133973	-	GCATGATTTGGTTGTATGAAACAAGTCAAAATGGTTGGAAAATATTGATTTTTATATGACGTGTTGAGACGTCTATTTTTGCAAATTTTGTTTTACTTTATAA
8	1395458	1395561	L69066	+	TTATAAAAAGCAATGATACTATATTTAAGCTCCTAGTTGTCCCAAAGGCTTAAACTTGAATAAAATGGGCAACACCTGTGTTCGAAAACTATCCGTTGTCTCA
8	1408297	1408400	L4625	+	TTATAACATTAAAAAACTGCAACAGACAAAATTGAATTGTAAATAATATAACAACCTTCCTTATCTTTTAAGTGAGGATAATAATTTGACATGTAATGTCTTT
8	1604136	1604239	L64848	+	TTATAATAAATATATTAGAATTAAACAGAATTGTGTGATACTTTTGGAACTAGATGAGAAGCAAGCAAATTAGGTGCTACTATTGGGTGACTAAGTACTCAAG
8	1893874	1893977	L47960	-	AATAGTACAATCCATTCCTATGCTAGGATATGCAATAATGACAGTAAGATACACATTATCATTCTCTTGTTCCTACATTCCAAACATCTCCAAATATTTATAA
8	2368695	2368798	L71865	-	TCTTTCCTTAATGATAAAGTGTTGGTCCATTTTAACATGCACAGTCCTCCCAATATTGAAGAAGAATGTTCAGCTTCATGAGAGTAATAGTTATTGTTTATAA
8	2381648	2381751	L216893	+	TTATAATGCATAAACCATAGTGTTTATGTGTCATTGGAGCATATATTTTGGGTCTAATCAATGACAAAGACAAGTCATCCCTCAAATTATGAGGTAATGCACT
8	2456451	2456554	L57287	+	TTATAATAAATTACCCATCATGAAAATTTTCCGAAATAATACTTATTCTCCTAATTAGAAATTTTGGTGTAATGAGGAAAATACCATTTTGAGAATTTTGAAA
8	2542295	2542398	L47732	+	TTATAAAGATGAGTCTGGTATAAAATACCTAACATTACATAAAATTCACTATTTTAAAGTTTGTTATTTTTTTATGAGATACCTAAAAGATTATTCATTATCT
8	2824884	2824987	L37225	+	TTATAAGTTTGCAGTATGGTAAAGTTTAACGTAAGATTTCTTTTCTAATTATTATTATTTTAATGGTTGTATTGTTGGATAATAATGTACATGAGATATTGGT
8	2893241	2893344	L131628	+	TTATAATACTCAAAGTTTTTAAATATCTTAAGGAAAGTTTATCCAATTTTTACCTGACTTCTAAAATTTAATTAGGACATAATTTATGATTTGTTACTCTAAA
8	2894001	2894104	L59424	-	TATCAACAATGTAAGTGGTCATGCACTTTTTGTGATTTTCAAAATCAATTATTGATGATAGCATAACATATCTAACAACTTTTAACGTGATCTTTCTTTATAA
8	2897617	2897720	L24974	+	TTATAAATTTTTTATTATAGAATATGAAATACAAATCATTTTGAGAAAATTCTCCAAGATTCTCAAGTGATAAATAAAATATTTTTAATTTCTTAATTAATAA
8	2960422	2960525	L173177	+	TTATAATTACCATTCAGTTCTTACTTACTTAGGCTGATGGACTTTTCAAACCCTAGCATCATAATGAGGGATTATGTTAGAGTTGCCCGTGAAAGAGTTTGAA
8	3048050	3048153	L113038	+	TTATAACTCTCGACTTGAGCAAATAAGATTTTTACAAGTGACTAATGTTAAGGTTTGATGACTCGAATTCTATTTGGTTCAATCCGAAAAGCTTGTGGTATGA
8	3392245	3392348	L55973	+	TTATAAGGAACTCATGACTTGTATAATCAATATGACTCCTAATGCACCCAAGTCATATACAATGTAAGAAATATAAACGTGTATGCTCAGACAACCAATTAAT
8	3395263	3395366	L75847	-	ATGTATCTAAATCATAAACAATGCAAATAATGTAAGGTTTAAATGCTCAACACAAATAATTCATAAAAAGGATGGTAAATAAAAAACCAAAATCATATTATAA
8	3521286	3521389	L40736	+	TTATAAAAGGTAAAACAAAGAAAATAAATATGTCAAATGTTATGTTGGTTGTATCAGCCAAGATGAGGAATATTGCCCTTCTTCAACCTTAGGCTAATAGTGA
8	3521491	3521594	L40737	-	AGATGGAGTGTGAACGATGTGGTTGGCTTTCCGTGGAGGAAGTTTGTGTTTCTTTGAGAGTCAAAGAAAAGCCTACTAATGGGAGCATGAGAAGAAATTATAA
8	3942301	3942404	L301426	-	AAATCAACTGCACTCTAGTATCCTATGTAAATAACAACGAAACAAAGCTCAGGGTCCTTGACCATCTGCTATATGCGGACTCCACATAAACTAGTGTTTATAA
8	4000376	4000479	L114298	+	TTATAAGCCTCAACAAGGTGAGGCTAAAGTCTTGAGGCTAATTTGTAGAGCCTCACCTTGAGGTGAGCCTCGAGGCATATCGGTCTCAATATCTTGGAAATGA
8	4000566	4000669	L114299	-	TCAGTATCTTGGATCAATATATCATGATACGCACACTATATTAGTTAAAAAAAATTCAAAAAACTCTAAAAGACTAATGCAAAATTTAGAAAAATAATTATAA
8	4001936	4002039	L26632	+	TTATAATTGAGAAATAATAAAAAGGTGAATTTATTATAGTCTTTAAAGTGATTTTGTTATGGTTGTTATAGTTAAATGATAATGTGAAATATGAGGAAATGAG
8	4142676	4142779	L218495	-	AAACTCGGATATATTATTCTAAGATATAATTTCCATTATATATGATATTCAAGGATATCATATGATATGTAAATTGTATTGTATCCATATTTTAGTATTATAA
8	4854183	4854286	L68225	-	AGTATTAGATTTCTGCTAAATTATTACCATCTTGCCTTAAATGCTTGATTTCCTTTGTTAATGCATGGAATGTTTTAGTTGTTACAAGAATCATGTTTTATAA
8	4977050	4977153	L142412	+	TTATAATTTATTTATTTATGTTTCTGGTTTTCTTTTTTATTATCCCATATGCATTAATTGGATATTGGAGCATACACGCTCATATCTCTTACATTGTATATGA
8	4977102	4977205	L152641	-	ATTAATTGGATATTGGAGCATACACGCTCATATCTCTTACATTGTATATGATTTGGGTGCATTATGAGTGGCAAAAATGATACAACTCATGAGTTCTTTATAA
8	5130253	5130356	L75227	+	TTATAAATCAAATTAACACAATATATGAAAAATAGGGGTTGATTTTAAAAAAATAAAGGGAATCGAAATAGAGCACTTAGGGTTTCTTCTCAATTCATCCATG
8	5170210	5170313	L68229	-	CATTGAGCATCCTAGGAATATAACATGATAACCCACATATGCTAGTTTTGTAAAAGAAAAGGTTCAATATTTTGTGAATTGTATATGTTGTAATGTATTATAA
8	5223224	5223328	L301908	+	TTATAAACTAGTTTAATTAAAGTGTTTTTAATAAATAGCGTTTTTTAAAAGTGATTATTGAACAAATCACTTAAGAAATGATTTCTTGAGAATAATTTCAAAC
8	8646528	8646631	L72856	+	TTATAATATTTGTAACCATATTCCAAGTTGGTGCATATTTTAAACCTTAGAATGTTAATTCACGTAGCGCATACTGGAAGAAAACTATTCCAAGTTTCATAAT
8	8646696	8646797	L72855	-	TAGTTTTTGGCTAATAAATTGTCATAGTTAATAATGGTTTGTTAAGGTTTTATACAAGTTTCCACACACACCCACACATATACATATGCGTATCTGTTTATAA
8	8769966	8770069	L29386	-	GATGGATAAGTTTGTTAAGATATTTTTACACAATTTATATTGATATTTCTTCAAATTTTTATTATCTTACGAATTGACATTCATCCTCTACCATCTTTTATAA
8	8819117	8819220	L70824	+	TTATAAGTTCATGTTAATGAAAGTGAAGTTTAGAAATAGTCTCTATGCCTTTTGATCCCAATATCTTCAAGATTGTCACATTGTCTTCGACTTTCGTCACTTT
8	9092527	9092630	L30946	-	GGAGTTTAAAATGGTATCAAAACTTGATTTGATAGCGTTTCCGTAATTTGCATATTTGTAACTCCAAAAAAGGTTATTTGCATTTATTTGCCTATTGTTATAA
8	9359015	9359118	L200454	-	ACAGAAGGCATCAACCCAATATCCTATTGTTGCTAAGGAAGTTTGACCCTTTAGACAACTCAAAGCCATCTACAAGGTATCGTCGGCTCAAAATCGTTTATAA
8	9931915	9932018	L214978	-	TAGCATTATTGGTTGTTTTATCCTTATGAAAGTTGTATCCAAAAGTTTTAATTATTTTTATCATTTTTTACCAAACTTTGTATCAACATCCATGTTTTTATAA
8	9959591	9959694	L33122	+	TTATAATGACAACCACTTTTAATAGTGACGTTGGTATTGGGTTAAGCTCATGAACTCGATTTTGCTTGGGATTGAGTTCAGGGTTCAAACAATTTGACTCTAA
8	9974168	9974271	L267106	+	TTATAATATATTGTTAAAAAGAAATTGAATTTAATATGACAATAAATCAATTTAATTTTTATAGTTGGGATTGGACCTTGTAGAATTACAAAACATGAAACAA
8	9974355	9974458	L99340	-	GTAGGTTGAACTTTTGAAAGGTTGATTTAATTAAGGCATGATTGACAAATGAAGTGAGTTAAATTAATGTCATCCTAAAGGGTTAAAAATCTAATTATTATAA
8	10258011	10258113	L188708	-	TATTATTTTTTTTAATATAAATTTTATATGGGAAATTAAGTCCATGTAGGTGTAGTCATAGGTAGTAAGAGATAATGTTTTAGAAGGAAATTAGTAATTATAA
8	10371505	10371608	L159681	-	AAGTTGAAACTCACATATGAATTTATTTTTATATTTTACAATGATCCATAATTTTTTACATCAATTCAAATAAATTCTTTTAACTCAAAATTTATTATTATAA
8	10392714	10392817	L26697	-	ATTTGATCAAATTGAATAGGTGTTGGGTGTAATAAGTAATAACAATGGTATGAATAAATCTTCTTTTAACTAGTTTAGATGAGCTTAAAGTCGAAGATTATAA
8	10488225	10488328	L147870	-	AAACTATTTTCTTTGTACCAATTTTTTTGCTTGAAGTTGTTGATATTTAATTTTGCATTGATACATGGATCTATGATCATATATGTGTGTGTGATTATTATAA
8	10620969	10621072	L13386	-	GTATTCAAAAGAATCAGCTCTGTTTGGAAGGTGTTTTAAAAAACAGTTCTAATAAACAATTTTTTAGGATAATTTTTGAATGTTGTTCTTTGATCTTTTATAA
8	10624493	10624596	L47545	+	TTATAATAATCTATAACTATTCTCCAATTACTCTCAATTTCTAAGTATAAAATTCATTATTCTTGACACCTATTATATCATCTCTTAAAGCCATATATTCCAC
8	10669595	10669698	L2323	+	TTATAACCTAGTTGTGTGCACCAAAAACTCCATTGCAGAATGGAATAATATAAAAAAGAAATCATATTTTGATAGAGATAGTGGGATTGATAATTGTTTTCTC
8	11177248	11177351	L333813	-	AAGCAACACCAAATTCAATCCAAAACCAAATATTATTTAAAAGTTTTGCATTAGTCTCATTGCCAATAGGTAAAAATTTCTCAAATTCTAAACTCATTTATAA
8	11329981	11330084	L92097	-	TTTTAGCTACATAAATTTTGAATAAACTAATATTAACTGCTAAGAAATAGAAAGTGTCATCTAGCTAGAAAGAGCATTAAAATCAATCCATATGAAATTATAA
8	11330431	11330534	L233808	+	TTATAATTGTCTTGAAATGAAAGAAAGATTTCATGTTTTAAATGAAAACCCAAAATTGGGCATTTATATGGAATATAAAGAAGTTATCAATTTCTAATCCTGA
8	11532533	11532636	L162310	-	CGGGACTAAATATAGCTTTAATGAATGTAAAATTAACTTTTGAGAAGAAATATCTGTAATCCATCCAAAGATGTCACACAACCACAAAAGGAAAGCTTTATAA
8	11554381	11554484	L303616	-	ATATTAATTTCTCCATATTCTCACAATATGAGGATTGTTTTTAATTTCAAGAATTATTTGTTCACTTTAAATTATCAATAGAAAACTTTTAAATAAATTATAA
8	11850369	11850472	L8429	+	TTATAATTCATTTATTATTTCATAATTAAGTTATTTAATATAAAAAATTTACTAACAAAAGTGGTGGATTTACAAGAAGTGTACTGAATTTTTAAAAAATAAA
8	12098878	12098981	L123282	-	TACATAATTGTTCATTGACAATTTTGTTTTGTATAACTTTTGGTTATATAAGAGAATTAGAAATTGTATGCATAACTTCTGGATATGAAACAATTGTTTATAA	NH:i:2
8	12195223	12195326	L71867	-	AGTATTTCATAACACTAATTGAATTTGGTTGTCATTGAAAGCTTTTCCTAAATTCACTTTGGATAGTTCGTAAGCCAAAATCAGTCAAGAAATTTTATTATAA
8	12575312	12575415	L181949	+	TTATAAGAATATAAATCAATTGATAATTATCTTGTGATATAACTTTTAATTATACAACAAAATTAGACATTGTATGTGTAGTTGCTAGTTACATAGTTGTTAA
8	13033857	13033960	L47916	+	TTATAATTTAGGAAAAAAATATAGAAATAAATTTTAAACAAAATAGTAAGAGCCTTTGTTTGGATATAATCGGGACTTTAAGATTTTGCAATTTCCTTCAACA
8	13209029	13209132	L28418	+	TTATAATGTTTGATAATAATAGAAACGAGAATGATAAATAATAAATTGACAATAGTAGTTTTACGCATAGTTTAAAATAAATTTTTTATTTTCATTTAAAAAT
8	13209092	13209195	L28417	-	CGCATAGTTTAAAATAAATTTTTTATTTTCATTTAAAAATAAATAAATTTTGAGAGAATTTTTTGTTACTAAATAATAAGACTAAAAAATAGTCTTGTTATAA
8	13209189	13209292	L143074	+	TTATAAGGATGAAGAGGTATTGGGATTTGATGAGTGAAATCTAAGGATAAAATAATGATTTTATACTATTTTATATTTTCTTATGGGATGAATGCATCGAATA
8	13655653	13655756	L35708	+	TTATAAAAAAAATGATAGAAAAGATAATCTCACATAATCGTAGTACAAATTTAAGCTTAAATTAATACAAATAAAAACTAGGATTGAAGTGTTTTAATGATAT
8	13920353	13920454	L152178	-	AATCAATCTTTCATCTGACCTTGATACACACCTTCGCTGTACACCTCTTCTACACACGTATATTTTTTTGACCAGTGCATACAACTCTTCTGCTATGTTATAA
8	13990585	13990688	L18190	-	AAATAGAACATACTTGTTGGAGCAAGAAAACGTATGTTTTAAAGTGAGAAAATATGGGATATTTTACGAACGTAAAAGTTATATCTAGTTTTGTCTTTTATAA
8	16056825	16056928	L41226	-	TTTAGACTTCGAAAATGTTGTTAAACAAAATATAAAATTTTTAAAAAACAAGGCAATTGGGGAAGAGTAAAAAATGTCTAAGGAATTGTTTAATTTTTTATAA
8	16206718	16206821	L165635	-	AAGATAATTAAAGCTTGATCCAAAAACTTGAACAAATAGAACTATTATTTATGATAAACCTAAATGTTCTTATGACAAAGTTTAGAATCTATAATATTTATAA
8	16521039	16521142	L5310	+	TTATAACCAATGCACACATTCTCTTTCCAGGGAATTCTATATGGATCAGTTGGGTTTGCCTGTGGTCTTATTGGTCAAGGCATCGCAAATTTGATCATGACTG
8	16649277	16649380	L78784	-	GATGAGAAAATAATTATTCATTTTATTATGGTAACAAAGTTTTTAATTTATATTTCATATGTAAAATGATATAATAACCTTAGGATATGGTTTTTATTTATAA
8	16826338	16826441	L126490	-	ATTACATCGAAAAGATCTTTCTTGCCCTCACTCAACTCCACTCTGATTAAAAAATAGGGTGCGCCGCTGCCTTGTTTTAAGGAGTATATATCTTCTATTATAA
8	17016462	17016565	L189219	+	TTATAACGAATCAAAGATGCTTGTATGTTATGTTTGTATGGGTTTCCTTGCCCTGTTATTTTATCTCGGATGCTGAGTTATCTTTTTCATTTGATCAGGCTAC
8	17385558	17385661	L9565	+	TTATAAGAGAAGAGCCTCACATTGTTTGTAGCAATCTCTAACCATACAGACACATAAACAACGGACAAACATGTAAAGATCATTTAAGGTTAATTTGTGAATA
8	17449188	17449291	L135327	-	TATCAAAAAAATAGAATGGACAATGCAAAACACCATGATGGAGCACTACATGAACATCCACAATACTGGTTAACTTTCTTTGCTGTTAAGGAAAACCTTATAA
8	17481462	17481565	L20633	-	ACCAGCGTTGAACCGTTTTCAAACGAGGGCATTGCTTATAGGTTTCGTAAATTAATTATGATTAAAAAAATAATGCATCCACTTAGGCTAAAAAATGTTATAA
8	17548168	17548271	L10241	-	CAACTCTATGTTATGTCCTTGTTGTCAGATTATATATATAGATGCGATCTTTGTGTACTTCCTGTGTACCTTGTTGCACTCTTTCTTTGGTGTGTGTTTATAA
8	17898517	17898620	L55095	+	TTATAAGATTAAAAAATAATTAAATTTTGGACTAAAAAGGTTTAAACACCTATTCACCCCCTCTAGGTACTGACAGAGCTAGATCAACTATTTTTCAATCCTC
8	17909445	17909548	L20311	-	TCCACATCTTAAACTATAAGCTCTTACTACACCTTGTGTCTCCTACTCTTCCTCACATCTATATCTACCACATAGTCTTCACAAGTCCATCTTCATCTTATAA
8	18059838	18059941	L24038	-	CAAAGAGTGACCCATGGGGTAAACATCAAAAGGAGTAAGTAACATAGGTGTTGGAGTGAAGTATAATAAAGTTGACTGTTGAATGCAGCCACGAGGATTATAA
8	18132818	18132921	L103471	-	AGGGGCATGTTCGGTAGAATTAGGAATACACATATCATGCCTATTTTTAATGATAGAAATGGAATTAACAACAATTGAAAAGGAAGTGAAAACTTATTTATAA
8	18302635	18302738	L59490	-	ATCATTTTCTGGTTAACCTACAAATGACCGTTGAATTGCAATTAAATAATGAAACTGGAAATAACCTTTGAAATAATACAATGCCTAAATTCAATTATTATAA
8	18416525	18416628	L91502	+	TTATAAAAAGGTACTCAATTTATCAAACAAATTAGGAAAAAGAAAATACATAAATATAATTCGTTAAATTTCTCTAATTTTTATTAATTTTCCAAATAATTGA
8	18480301	18480404	L110796	+	TTATAAACCACTCATTAGCTCCTGTGAAGTGCATCCCTATCCAATGAGAACCATCAAATGGTAAAATTATGCAGTGTCAACACCGAGTCCAGACACCAATTAA
8	18661764	18661867	L49651	-	ATATTTTTCAATGGGTATCAAAAAAGTATATTTTGATAAAGTCGCATCCTAATATAAATCCTACAAATACAAACGTTATTATTTATCTTACATTATTTTATAA
8	18864183	18864285	L49904	-	AATAAAAAAAATAATAGATCAAAACAAATATATTATTAGTCATGACTTTATTATTTTTCTATACAATAAATATACTTTTTGAATTTAGGTAAATATATTATAA
8	18878354	18878457	L56474	-	TAGTTGAAGTTTTAGTTTATGAATAATGATTTATGTTAAATTAGTAACTAATAATTTATTTTATGACTTTGATACAATTGGCCTTTAATATCTTCTTTTATAA
8	19225285	19225388	L92139	+	TTATAATTTGATTTAAAAATAAATCAAAAAGTTAAAGTAATTGCATAAGAAAATGAAATAAAGAAAAATTGAAAAGCATCAATCAAGCCCTTTTCGATTTAAC
8	19258113	19258216	L104452	-	AATATAATTATTATCCATGTCCATAAGAACTAGGGTATTAAATTATATACTGATCAACACAAACCAAATGTTTGTGAGTGCGATTTAAGTTGTACTCTTATAA
8	19282106	19282209	L42253	-	AAGAAGACGAATCTCTTACTAAAGTCTCAAGCTCGAATAACTTGTATTATCTTATAGAAGTTTTTCGTAGCCACTTTATTTTTACTCTTTTTCTTGGTTATAA
8	19304099	19304202	L99603	+	TTATAATTTAATGTAGATGGTGATCCAAAAGAGAGTTTGAGATATAGTATACAAATGATAAATAATAAAGGCCTGTGACTATATTCCATTGCCAAGCAACAGA
8	19331317	19331420	L33583	-	GATTAAAAAGAAAAAGTAAAGTAGTGCCAAGGTGCACCTTTGTAACAAGACGCGTGTCTTAGCAAGTAAGGCGCTATAACTAGGGAGTGGTCCCTAGTTATAA
8	19395938	19396041	L96453	-	TAATTATTTATTTTTAATTTTATGGTATAACTGGAAGTTATACTAAACAATATTATATCGCCAAAAGCTATAAATGATTAAATAAATAAATAAATGTTTATAA
8	19636464	19636567	L204792	-	CATTATTTGATACCATGTTGAGTTTTTTATTTTTTTGATTTATTATTTTTTATCTTTGTGAGATTTTATTTGCTTACAAAATAACATCTATTTTTAATTATAA
8	19650139	19650242	L59993	+	TTATAAATCACCTACTACAATCAATTCCATTCCCTACTGCCTTGGCTCGGTCCTTCACATGGAAAGCCTGATTCTCAAACCTTCTCTAATCACAAGTTTTCAG
8	20812970	20813074	L79862	-	TTTGTTTGATTTTGCGCTTTTGAGACATATACTTGTTCAATCGAGTTTATTGACAATTTTATCATATGCATTGATTTTATATGCAATATGAGTTCGATTATAA
8	20834084	20834187	L312423	-	ATAAAGCTTGATTCTATCCTATGATTAACAAGAAAATCGAATAAAATTAATTTATTTTTCTTGTTTAATTATATAAAGAAAATAACTAATTTGTATATTATAA
8	20950954	20951057	L112506	+	TTATAATTTGTGATTGTGTGATAACTAGTAGATTGAAATTACAGCAATTAAATTTACAATTTTATGATAAAGGAATTGATAGATTATGCAGATAAAGAAGATG
8	20971189	20971292	L110474	-	AGATTTATGATTTTAGAATTTCATATCAATTTGATTTAACATTCGAAAAAAATATCATGTGAAAACATATCCTAACCCAATACAATGAGATATGATATTATAA
8	20971726	20971829	L123747	+	TTATAAAATATCATATACTAGAAAATGCATATTTTATGATATGATTTTAAGTGTGATATGATATGCCTTGAAAATTAAATATAATGGATATGATATTTCAATG
8	20971775	20971878	L56314	-	AGCGGGATATGATATGCCTTGAAAATTAAATATAATGGATATGATATTTCAATGTAGTATATCCAATAAGATTTATTATGTTATGCTTATATTTAATTTATAA
8	21197921	21198024	L35947	+	TTATAATTTGTATTAAAATTGATCATTAACCACCAGTAATTGATATAAACTCCTCTTAATCCGATATACATTTGATATATAATATGTATAAACCCCTCTTAAT
8	21197987	21198090	L69979	-	TACATTTGATATATAATATGTATAAACCCCTCTTAATTTTATTGATACATTTTAAAGTTGTGAGTGTCTTTTTAGGCCCAAAGCGAACTACAAATCATTATAA
8	21359232	21359335	L84	-	ATGCGAGGGTCTTCATAACAAGACAACATTTTATCGATACAAAGCCTATGAAAAATTATGAACAAAGATATACCCTTTACCATCCACACAAATTTATTTATAA
8	21368435	21368539	L196267	-	AAATCGACAAAGCTCTACTTCTATTTAAACAACAAATAGTAAAAAAAAAACAAGCTTCTTTAGTTGATTTGAATGTAAAATTGATAAATCAATCATATTATAA
8	21445810	21445913	L36335	-	ATTATGTATATTGACACAAATTTAATCAAAAACACATTTATATTTAATTAAAATTCACGAAAAACATGTTGGGTTCGTATAGTATTTATAGATTCAATTATAA
8	21477901	21478004	L204788	+	TTATAAAAAGATAAAATGTGGCACATTACATCTTAATTTTGATATTTGTCTAAAACAAAAAACATGTGGCATCTCAATATTTGCTAAAATATGAAAAAATTTC
8	21578054	21578158	L151649	-	AATATCTAATTAAAATTTTGAAACATAAAATTAGTTTTTTTATTTTTTTAAAAAAAGAGTTTGGAATATTATTGATAAAAAATAAAAACAAATTGCATTATAA
9	157444	157547	L197941	-	ATAAGTGGCTTCCCTTAATTGGAGGTATTTTTTCATATGGTCATGAATTTCACTTTTTATTTCTTTTTGTTGTTTTTTTTCATCCTCAAATTTTGTCTTATAA
9	314186	314289	L154337	-	GGAAATACCTGGTAAATCCCCAGAATCTTTGCCAAGCATGTTGGACTTCCCGTGCTGATTGATTCAGATAGGTACTTGAAATATGCAGGAGCAAACTTTATAA
9	358438	358541	L55309	-	GACAAAATTGAAGATATTTTTGCCTCAGTAGGATATTTTATACAGTTAATGATCACATTTTGACGATTATTCTTTTTGTCTCACTTGCCCTTTCTCATTATAA
9	384811	384914	L54371	-	TAAAAAAAGCGCTTCTAATGATTTCAAAATTACTTTTAAATAAGTTCTAAAATAAATAAAATTTCCCTATTGTTTTCACATATGGGATGAACGCTTCTTATAA
9	624978	625081	L91563	-	CTTTGAGTCATCCCCTGGAGAGAATGGCAAGTACTCTATGGCAGAAAGGAAGATTTTATGTTTGACATGCAAACTGTTGAAAGGCAAAAGAACATTATTATAA
9	1283023	1283126	L139822	+	TTATAATCCACTTTAATTTTTCTGTTGGTGAGGAGGGTTCTAGATCTTTCTAAAGATATGCGTTGTTCTTTTTGCTTGATGTTGTAGAGTGTCAAATTGGGAG
9	1283097	1283200	L139821	-	CTTGATGTTGTAGAGTGTCAAATTGGGAGAGCAAATTAACAACCCTGAAAATATTAATAAAAGGGGGAGAGGAATTTTGGTTGAATAATTATTATTTTTATAA
9	1322676	1322779	L256796	-	TGGTTTATTTCTTTTATCATTCTTCAATTTTATTTTGCTATACATGCAAATAAATAACCAAAAATAAGTTGTATTTGCTATAAATTTTATATTTTTATTATAA
9	1356248	1356351	L92836	+	TTATAAGAAGGTTCTTAAAAGATTGAAAAGTTAGAGTACTAAGGTTGAATAACGATGATCATTTCACACGCATGAAATTATGTTTTTATATCAAAACCTTGGA
9	1766982	1767085	L60309	+	TTATAACATCATCATTCAACCATCGATATAACCAATAAACCATAAAATGAAAATTTTTCCAGCTCATTGATTGGTTCGATTATGAAAACATTAAAATAATAAA
9	1926674	1926777	L143501	+	TTATAAAGAACTTCTTTCCCTAAGTAACATCGGATATCACTAAAAAGAAAATTATACAACCTAGTAGCATGGTCCTTACCTTGTTTGCGCTTGATTGTGCTTC
9	1926840	1926943	L74339	-	TTTCTAATCCTTATAGGGGGTGATTCATTTGGTACGTGTAGATGCATTTTAGAGTCATGTGGACCGGCGATCCCTAAGTAGATATTTACATAGGTCATTATAA
9	2029117	2029220	L186356	-	CATACCCTCTTTGATATGTTTTAGTAGTGTTCTTGAATCAAAGCACATGAAATCGTCTTTTTGTCTTTCTATTGGACTAGTTGATATTTATCTTGGTTTATAA
9	2186141	2186244	L38613	-	TACACTATTTACTCTTATTTCAAAGAAGTCAAATTCTTGAAAGAAATTATCCAGACCTTTAAATTACATAATGAAACAAACAATAAAACTTTCTTCTTTATAA
9	2696373	2696476	L41655	+	TTATAAATAAAAGATAATTATTTAAAAATTGATTGTGGTAAATAAAAGTTATCCCAAAGCATTAATAGTATGATCAATGTTTTAGGCTTAAAGAACTTGATTA
9	2696630	2696733	L179500	+	TTATAATAAAGTCATAAAAAACATATAGGTTTGTTGTAGAAACTGTTTTTGAAAATATTTTTATATTACTTTTAAGAATTTGTTATGAAAATAGGTTGGTTCG
9	2696747	2696850	L135047	-	GGTGTTTTTAATCATATTTTGTAAAATGTTTTGAGTAACACTTGAAAATGTAAAACATATTTGGAAAACTTCTATGTTATCTATAAATAAGTAGTAATTATAA
9	3024128	3024231	L99157	+	TTATAAAATGTGTAAAAAATAAATAAAAAATAACACCCTTGAGTTATCTTATCTACAAAGTAGAACATGGGTCCAAATTTGATTTGCACACCATTTATATATG
9	3357852	3357955	L159104	+	TTATAAGCAGTACCAATCAAAAGAGACCACAGAGTGATAATCATGGAATAATCACCTTGACAAGAAATCATCTACATAATAAAATATTTACCACAAGCTCAGG
9	3413925	3414028	L64371	+	TTATAAAGGAATACCCTTTAGATAAGTCACACACTTCAAGAGAATATTGGTTGCATTGAGTATTAAATTATTCCATTTTGCCAATATAAAAATAATTAATTAT
9	3651043	3651146	L170594	-	TAGGTTTTTAAGATGGAAATTTTAACTTATATAGATATAGTGACCTTGAGGTTGAATGAAGAGTTTTTGTTTCATGTTTGAATTAACTTCTAAGAAGTTATAA
9	3952549	3952652	L116473	+	TTATAATAATTTAAAGGAAAAACCGAGTTTCTACACACTCATATAAAACTAATCATAAAATAGAAATCTTCTAAAAATAATTCAAATTTCATGTACCCACCGA
9	4069182	4069285	L67243	-	AGCTAAATAAATAAATAATTAGCAATTTTAATATTAAAATAATTATTGAAATAAAATAATAATTAGTCTCCTTAATAGCAAGATGGTTTCTCAACTTTTATAA
9	4253808	4253911	L222582	+	TTATAAAATAATTTTTAAAAATTGTTTTGAAAAATAATTTAAAAATCATTTTTCATATATTTTTAAAAACAGTTATCAAATGTTAGATACATATAACCCTTCC
9	4253945	4254048	L14552	-	ACTTATGTCATGATTCATATAAAATATAAAATTACAAAATTATGGAGTGATGCATTCATTATTACTTAAAAAATTTCTATACATGTTGGAGCCATATTTATAA
9	4353980	4354083	L17683	-	TCAATATTTCTTTCAATAAACCATTTCATGGGTACCATATTTTATTTCATCTCCCTCACTTTTCTTTAGTAATTCTTAAATTTTATTAGGTTTGTAATTATAA
9	4355734	4355837	L643	+	TTATAATAATAAGTATAGAATTCTTATATAATTATACAAAGTATATCCAATAAGTATAAATATAGAATAAGTGCAAGGGATATAGTATTAAATAAATGCACTT
9	4438226	4438329	L19922	+	TTATAAATCGGTTTTATTTTCATCCATATCTACAACCCTTCTTACTTGTCGTGTCAATAACACTGTTTAACAAATAGACATGTGGATGTTTAATATTAAATAA
9	4477250	4477353	L49384	-	GGACATGTAAACATATACAACAGAAAGCGTGGAATCAAGAGGGAAGAGAGTAGAAAGTTACGAAGTGGTGGAGCCTCGGCTAAAATTAACAATGGCATTATAA
9	4981925	4982028	L73521	-	TATCAATTGTTTTAAGTAAATCAATTCAAAAATTGTAGTGTCAATGTAATAACGAATATAATGATTTAGTTGTTTAATTATAGAACAAACCAATAGTTTATAA
9	5581906	5582009	L18687	-	GAATGGTTAGAGAACTTTTCGTGATGGCTAGGTTTGTATAATCTCTTTGAAATGCGATGCACAATTTGTTTTTGAATGCGCTAAGTCTAAACCAGGTTTATAA
9	5745688	5745788	L351607	+	TTATAAAGATTTGAAAAAATAACAACAGTTCCAAGAAGAAATTTTTTTACTTTAAGATATTTCAAAAAGAGAAGATTTTAAATAAAATAAAATCTTTAAGAAT
9	5758515	5758618	L105512	-	TTTTTAACTTAAAAGATAGATCATTGATGATGATAATGTTGATTATCTTAAAAACGTTTGATTTATCCTTATAGAACTCAAATGATTTATTTTGAAATTATAA
9	6369223	6369326	L108026	-	AAACATTTTTTAAGCTAAAGGAGTTTCCTAAAATTACTCTCCAACCCCTAACTCTAATTCAAACTCATTTACTTATCTTAAATCTTTTATATAAAGATTATAA
9	6466317	6466420	L9289	-	TTATTGTAAAGTTAAATTACCTGAATATTTATATAAGAAGCTCTGCATGGACCTTCAAACCTTATAGGCTTCAACAAGAATGTCTTCCCACTTGCAATTATAA
9	6471460	6471563	L107532	+	TTATAACATTGAATTTAGGATTTATCATACTTTCCATTTTCATTTTGCCTTGATTGTGCCATTTTCCATTCCATTTTTAGGAATATGATTTTTGCCTTGTTTC
9	6495357	6495460	L105223	-	AAGTTATATCAAACTATAACTATATCATATATCATTTACATTTTTTAAGTTATATAAATTTATATTTACTTTTTTGCTACTATCGTAAAATTTCATCTTATAA
9	6507178	6507281	L83234	+	TTATAAAATTGCATATACAATACCTTAATTATCAATTTCATAGTTATGCAATCAACTTTTCTTTGATCCACAATGAAAGTTTATTCTCATTATTAAACAAGTT
9	7254983	7255086	L67935	-	GCATATTTTCTCAAAAGTTGTTGAAGTAAATTCATCTTTACCTTTTTAATTAATTAAAATTAATATCTTACTTGTTACATCTCACCACATATTTTATTTATAA
9	7474955	7475058	L9662	+	TTATAAGAGGTATGCTATGTTTACCAGAGGAAGACATGTACTGTCATCAGAGGCATGAATCAGTGGAGGCACAAAAGTAAGCTGTCACAAATTTTGCCCAGGA
9	7491414	7491517	L320672	-	TAAAAACTTTAGATGAGATGAGATGGGTCAAGCAAGCATGGGAATTTCCATACCCACCCCACCCTGTCCTATTTAATATTTTTATTAATTTTTAAAATTATAA
9	7512665	7512768	L166632	-	AGAAGCCCACCACCTAGTTACAAATTTCACTAAGAAAATAACCAAGAGTGTATGAATCCATATGCTCCATGAGACCTTATATTTGGATCTTTTATTTTTATAA
9	7532689	7532792	L91462	-	GCCAAAAAACCCACAACTGCCTAGTTTCATAAGAAATTTAAAATTTTCAAAATTTTACCTTATCGTAATAATGTATCGTAATGTTATTGTATTTATATTATAA
9	8373271	8373374	L283133	-	TTACACGTTGGTGCTCATGAATGAAGATCAACCTTCACCTTATTTTTACTTTATTGATTTTGTTAAAACTAATTGTCTCCGATTCGTATATTTAATCTTATAA	NH:i:2
9	8459566	8459669	L283133	-	TTACACGTTGGTGCTCATGAATGAAGATCAACCTTCACCTTATTTTTACTTTATTGATTTTGTTAAAACTAATTGTCTCCGATTCGTATATTTAATCTTATAA	NH:i:2
9	8533534	8533637	L19402	+	TTATAACAAGCTTTATGTCATGTGCTCATGTAGTCAACTCTTTGAAGGTATGGGGTTGTATCCCTTGGAAGATGTATAGAAGATCCCAATGCATGCCTTGTAT
9	8533668	8533771	L19401	-	CTATTCTTCCAATTAAGATTTAAGGAATGCTAATGATTGATGTAGTAAACAATTGTCTCATCTTTCCATTGCTTGGTATTGGTAAGCTCCATCATGCTTATAA
9	8556866	8556969	L15864	+	TTATAACCAATTTGTAATTAAGCTCACGCATCATATATTCGATCACAGAGTAAGAAACATGATATAACATCAGAAAACTACTTAGTAACCACTAATAGTAAAA
9	8643728	8643831	L384295	-	CCCTTCTTCTTCCGACATATATCATATTGTGAACTTGCATTTTTCACATGCATTCCTACTCCATGGTGAGACTCGCTTTTTAGTGAAAAACTAATTTTTATAA
9	8647853	8647956	L73187	+	TTATAACAAATTTGGAGCTTATTATTCATCTAATAAATTTCCAATCTCACTTTAATCCATCCTTATTTCATGTATTGTACCTAATGAGAATTTTAGCCTACAT
9	8688059	8688162	L60984	-	AAAAAGAAAGAAATACAAATATGAGGAAATTACAAAATCTCAAAATATGCAATTTGTGTTATTTCAAAGAATATGTTTGTGAATTTCAGAAATATTTTTATAA
9	8694962	8695065	L205679	-	CCCAAATGGACTCTAAGAGTGTGTTTGACAATATTTCAGTAAACGTTTTTAGTATTTTTAACACTTGAATGATAAAAAAATTTAAGTATTGGAAATATTATAA
9	8868774	8868877	L96697	+	TTATAAAACATTGGTGTCGTGGAGAAATTGTATCCAATTAATAGTAGGTCATCAACTCAAGAAATTAACTAATTGCTTGTATCTTAATTTAACGTTGTAGGAT
9	9360793	9360895	L85468	-	ACAATCCTTATCTAAAAAGAATTAAAATATGAACATAAAGTTCAGCAAATAGTCACGATACACAAGTGTTAGAATAGTCAATTCAAGAAAAAATTAGTTATAA
9	9783781	9783884	L53450	+	TTATAAAGAACTTTATTCGAAGTTGTTTATTTTGGGTCAAATCAAATTTTAACCTTGGCCCAACATGATGATGGATTCTCATGTTTTCACTCATATCTAATTA
9	9783848	9783951	L80651	-	ATGATGGATTCTCATGTTTTCACTCATGTCTAATTATTTGGCACAGCATAGGGATGGGTAATGGACTATGTTTATTTATGTTTTAAATTTTGTGAAGTTATAA
9	9818701	9818804	L15385	-	AAATATAATACTTAATAACTTAAATGACATTAAGTTAAATTATGCTTTAAATATTAGTTCACTAAGTTGGTTTATCAAAGTTATTTTTAACTTAAAGTTATAA
9	9819091	9819194	L169787	-	TTATTAAATTAATTTAACAAACACACTTGATATTCCTTTTAATAATTTAAACTCCATTTATTATTATTATTCATGTATGTGATAAAACTTAATCATGTTATAA
9	9824784	9824887	L18965	-	GACATTTAAAGCACCAACCGACAACTGGCTACAGGACTATCTTGTAAATTCATATTGTAAATATCTTTGCAAAAATTGAGAAGTGCGAACACACATCTTATAA
9	10367495	10367597	L164197	+	TTATAAGTAATTAAATTTAGTTTTCAAACATGCTTTACCATTTTATTTGCTTTAAGAGATTGTTTGGAATTTAAACACACTAAAAACACTAGCCTTTGTCTCC
9	11138773	11138876	L375016	-	TATTAACAAAATAAATCAATTAATGTTAATATCCATATTTTTACATATTTATTAAAAATATCATTTATGATTTTATTATATTATTAATATTCATATTTTATAA
9	13762677	13762780	L56255	+	TTATAAAGATTGTCGTGGTCATTTGGTAAATAGTTTGGTCATGATTATCGTCACATAAATCTAATTTTGTTTTTAGTAATAATGTCTTGGTAAGGAAGATTAT
9	13762905	13763008	L17809	+	TTATAATCTAAAAAGAAATGTATTCAAATCCTGGGTTGCTACTCTAGCTAGTTCTTTTGTTTGTTGATGCTTCTATTAGGTAAATCGTATCCGGAGCTGAATG
9	14188138	14188241	L215380	+	TTATAATTTGATCCATAAATTAACTGTAAAGGGATATTTCAGCAAGTATCTTAAGTATTTAACAGTAACTAGACATGTTATGAGACCTATTGCCCATTCTAGC
9	14446059	14446162	L196372	-	TAATTCCTTGCTTTTAATTCCCTCATTTTGTTTTCCTTACTTTTTGCATAGCTACTTGCAATTAGTTGTTACTCACTATTAATGAGGTCTTTATGAATTATAA
9	14461754	14461857	L32808	+	TTATAATATTCGATTCAAAATTTTGATAGGCAATGGATCCTACAAGTTACATTCTAATTTGAAAAGAAATTAAAAGTTGCAAAATTGTATGAAAGAAATATGT
9	14703936	14704039	L48337	+	TTATAAAAGTAACCATCTAGGAAATAAAGTTGAACTTGAATGAAACTTGAGCTAATGAGACACTATACAAATTTAGATAATTCAAAATTTGATAACTAGGTCA
9	14932712	14932815	L132067	-	ATAATTATTTCATTCATTTTAACCAATTTCAACTTAAAACAAAAGATGAGAAAATTTTTAACTCTGATCAATTATTTACCGCTAGAAAAATGCATAATTATAA
9	16899598	16899701	L66303	+	TTATAAGATGTGAAGTGAGGGATTATGCTTGATAATTATAGTGATGGGGCGTTGTTAGAAAACCAATCATTGCATTAGATATTTTATTTTAGCAGTAGTTATA	NH:i:2
9	16963123	16963226	L66303	+	TTATAAGATGTGAAGTGAGGGATTATGCTTGATAATTATAGTGATGGGGCGTTGTTAGAAAACCAATCATTGCATTAGATATTTTATTTTAGCAGTAGTTATA	NH:i:2
9	17439366	17439469	L20692	-	GTTTATTTCTTCTTGTTACTCAAGTCTCAAAATTCTCAGGCTAGCTATATAGAAAGAAATTGCAATTGGTCATATTCCAAGCCTATATATATAAACATTATAA
9	17787397	17787500	L218394	-	AGTTTCATGCTGAAATATGGACATGTATTGAACTTACAATATAAATACATTAAAAGTACGATACATTACGACATGCCTTAATTTCGCTTTTTAATAATTATAA
9	17787494	17787597	L142911	+	TTATAAACATAATTTTTTATTGTAACATTTTCTCAATAGTTATATTGCAAAATTAATGAAATCTGCATAATAAATAATATAATAATTTTATATTTTTAATTAT
9	17848276	17848379	L26279	-	GTCCGGAATTCTACCTGAGAAGTTGTTATGAGCCACAATGAACACAGCCAAAAAATTTAGATTAGTAAGTTGTGAAGGAATTTCTCCACTCAAACTGTTATAA
9	18381147	18381250	L136142	+	TTATAAAACATGAAGGGTTACTCGATTTTAGACTCGCTAGGGCAATGTGCTAAACACAATATCAGTTAGGGGTTAAAGTGTAATAAACCCTAAATATAAATTA
9	18381321	18381424	L12478	-	AAGATTCTGAAAAAATCACATTATTAGAAACAATTGGGAGTTCAATCAATCTTAAACATGAATGAGATAAACTTGATAATGAAGGTAGTGAGACTGTTTATAA
9	18400236	18400339	L55639	+	TTATAACCCTTATATGCAATGGTATTTTTTTATCACACATCGATTTATTACTAAGTAAGGATCCTTCCATGAACTTGTGGTAATTTCAAGAATATTACTTTTT
9	18400608	18400711	L32732	-	AAGATCAACACTCTCAGAGTCCTATAACACCTATTATTGAGGAGCAGATTCCTATAGAAGATCGACCATCCACATCATGCCAAACACTTGTTCAACCTTATAA
9	18763804	18763907	L104640	+	TTATAATAATAGATAGTTTCTTCCAATTATTTTTTGTTATGCAAATATCTAATAACTTAATTTGCCTTGATTTAATCATAGACAATGATTAACTATTTTAAAT
9	19524089	19524192	L66287	-	CATTAAATAATAAGTATTAAGTTTTATCAAACACCCCATAAGTTATTTCAAGACTTAAATCATTTTTTAAATTATTTATTTTTTAGTTTATCACTTTTTATAA
9	19737564	19737667	L212358	+	TTATAATTGTGACTGTAATTGGAATTGTATTTAATAATAATAATTTTATATGTCTATTACTACAGTGGTTTCGTAGGCTACTATCATAGAGGATCTTGTAGTT
9	19995904	19996007	L84308	+	TTATAAAATAAAATTTTAATTATATAATTATCTATTTCTTCATGAATAAAAATTTGATCTAAAAATTGAGTGAAATATTATTAGATTCCTCACAGGAATATAT
9	20195982	20196085	L121444	-	AAATAATTTTTTTTTTCAAACATTTTCTATATTATACAATCATTTTAAAAATGACTACATTAAAAGTGAGAGTAACTCCCAATACAATTATTAATGTTTATAA
9	20459806	20459909	L58137	-	AATTAATATATTAATTATATTAAAAATATTATGAAGAAAATTATCATGATAATTTTTATGTTTTTGCTAATAAATTAAATGAAATATTTTCATTTAATTATAA
9	21180434	21180537	L71728	+	TTATAAGTTATGTTATGTCAATTGATCACATAATAGGAAGATCTATAACTCAAAGATCGTAGAGATAACCTTAAGAGATTCATAACTTTCACTTTATTAATTG
9	21291803	21291906	L57829	-	ATTATAGACAATTTAATGGAAATTCTCCCTAGGTGTTCTTTTAAAAATATCCTATTTTATTAATTGCTATTTTGTATCAGTACAATATTTAATAGTTTTATAA
9	21297991	21298094	L69913	-	TTATTAGTCTCCTACTGCATAGTTATTGTTTTGAGATAGTTGCTTCTATGTATAATTCAGTTATTATTTAATGTTTGGTGTTTGGTTTGTTGATGAGTTATAA
9	21331094	21331197	L128256	-	AATCATTTTTTAAAATTAAACATAACATTAAATTTAATTTTCTTTCCCTCATTTTTTTCTCTAAATAATTAAATAAAAGAAAAACTTTACAATTTATTTATAA
9	22235724	22235827	L1920	-	AGAGAATCATATGAGGAAAAAAATAATAAGAAAAATACAAATTAAATGGTTTCAACACAATAAGATTAGAGAGTGTCTCAAATTCTTAGATTCGTTTTTATAA
9	22520007	22520110	L111243	+	TTATAAAAGAATAAAATAAATGACGACTCTAAAAATAATTAAGTAAAATCCATTTTTACAAATACATAGTCATTTTCAATAAAGGAAATTAAAATTTGGAATA
9	22606005	22606108	L8725	+	TTATAATTAAGAATAAAATCACGTCTTAAGTGGAATTTTGCCATTAAATGGAGGGATAAAATCACTGGTGAAGCCAATATATGCCTAAGTAGGTTTGAAACCA
9	22717555	22717658	L316531	-	TAAAAAAGAAAAGCATAAAATTATTCATAATTGTTAATGAAAAAAGTTAAATTCAAAACAACTAAGAAAACATTTATACCAATTTGTTAGCTACAAATTATAA
9	22822227	22822330	L97410	+	TTATAACCCAGTGACTAGTGGAACACTTAGAGTGCTTCATAATTAGACACCTAGTAGTATCTTAATAAAATCAACTAGTTACTAGCTTCAACCTCTACTTTTC
9	22839043	22839146	L284317	+	TTATAAGATTTGTGCGAACCTATTTTTACGATATTTGAAGTCATTTACCATCACATTCTCGTTTTGAAAATGTGAGATGCCAATAGCAAAATGTAAGGAAATT
9	23128489	23128592	L118484	-	TTAGCAGTGGACTGGAGGTACATACTGATCTAGTGGTATGTAACTCACTTCTAAGCTATTTTTGTAAGGCTGGGTTCCCATCCCTTGCTGTGGAGTTTTATAA
9	23147037	23147140	L29566	+	TTATAAATCTTATTGTGTATTAGTTCCCTATTTTTCTGTATCATCAAAGCACATATCATACCTTATTGTGTATTAAGAATTTCTTTACATGAAAAAAATGTAT
9	23906377	23906480	L314283	+	TTATAACAGGTTTTGCATATTCTCTTTTTGCTCAAAATCAAGCAGGAACTCAGCATTTAAATTGATACTGTATTTGAGTATCAATTGTTAAGTTTGAAAAAAT
9	23945481	23945584	L12000	+	TTATAAGGGGATGTTTTTATCATTAAAAAACACTTTTTAACTTTCCTAGAATCACTCATAAATACACTCTTACAATCCATTTGCAAGTGATTTTAGGAAAAGG
9	23945599	23945702	L12001	-	TGAAGGACTTCATTATTTTTTTCAACAACCACAAATACCAATCATATCATTCACCAAAATATATGAAGTTTTCAAAGGCATGATTATCTCATTTTTGTTATAA
9	24057346	24057449	L22311	+	TTATAATTATTGCAAAATTTAGGGTATTTGATGAAAATTGATAGCTAGTTATACACCTCAACAAAATGAAATTGTTGAAAATAATAATAGAATCATTGTTGAA
1	1707720	1707823	L6365	-	ATGGCTTGACCAAGAGAGGCTCCGTTTTATGCATTGTTAGTTGTAGTAAAAATTTAAAAAATAATTCAACAAAATGTGTTTTGACATGATCAATTTATTATAA
1	3081074	3081177	L48069	-	ATAATTTAAATATAATTTAACTTAAAATCATCTTAAGTCATTAAATAATAAGTATTAAGTTTTACCTAACATCCTCTAAATACAAAATACAAATATCTTATAA
1	7346784	7346887	L213847	+	TTATAATAAAGAAAAATTGAGATAACTAGTGATCAAAGGTTATGAAGAATCATTAGTATTGAGTAATACTCTACATGTCCTTTGTTACTCTAACTAATATGGA
1	7347944	7348047	L181158	-	ACAATAAATATAAAGCAAAAATATTTATTATACATATACTTGTTTTTCTTGATTTATATTATATAAATATTTTAGTTTATTTAATAATTTTCATATTTTATAA
1	7808416	7808519	L41973	+	TTATAATTATTGAAAATCAAATTGGTATAACTGGTTTTGATCGACATTGGTTACTTATTTTACTTACACTCCTAGATCTTACATCCCAACATCATATCACTAT
1	8188636	8188739	L25331	-	TGTGAGAGAGAGAAAATCACCTTAAGTGCATGTGCACTGAGAAGAAGTCCAGTATATTTTGCCTTCAAATCATCCAATGCTAGCTTTACAGCCTTTTTTATAA
1	11045290	11045393	L20337	-	ACTTGTCAGCCCGTACTCATCCAAACATCATGTTTGTCCCCTATGTCTATTAGGGTACTATGTTTTACTTGAGGGCTTTCCAGATTGTACATAGCCTTTATAA
1	11052838	11052941	L187176	+	TTATAATGATGTTTATGTTAGAAATGCTTTCATTAATATTTGGATATACCTAAAAAGTTGTCTTGATAATGTCTTTGGTATGATGTTATATAAACAAAGAGTT
1	12181422	12181525	L53209	-	AGTTTTCTGCCCTCCAAAACAAATAATCAAGAAAACATGTTTGATAACCAAAAACTATTTTCTATTTCTACTGTTTTCACTTGTTTGTTAAGGGTTGTTATAA
1	12511395	12511498	L2785	+	TTATAACGCATTTGACAATGTTTTTACTTGAAATATTTTTAGTAAAAGTATTTCCCATAAAACCAATGCAAATAATTTTTATTTTTTGTTAACACTACAAGTG
1	19659959	19660062	L50982	+	TTATAATATGTTATCTGCACGACACATTAAGTTGTAGAAAAAGAGAAGAATGTTTAACATAGAAAAAGATAAGAATTCATCTATAAGATTTATTATAGGTATG
1	19880733	19880836	L111792	-	ATACAAAATTCAAGATTAAGAGAAATAATTTTTTAATCATTATTCAATTTAAAATAAAATAGTAATTATTTCTATACTAAAAGATTTTATTTATTAATTATAA
1	20216534	20216637	L101628	+	TTATAACTTTCTTAAGCTTTAAATATTCACTCCACTAAAATCGGAGCTTAGATTGCAATTGAAAATCAACAAAGCAAATATAAAACTATCAAATGTAAATAGT
1	20580782	20580885	L35151	+	TTATAATGAGGCAAATCTCAATTTTGTGATATATTATCCACTGCATGCAAATCCCCTATGAATTGGTGTATAAAATTTAATGAGGTATGTGTTATTAACCTCT
1	21224122	21224225	L135982	+	TTATAACATAATAAAAGATTAACATAATTTGAATATGAATTGGTGTTTGGGGATTTTATTTTTGTTAGTTTGAGTGCTTTTGAGGTGAAGATAAATTCACATC
1	21642294	21642397	L114239	-	TGAATGCAAAAAACCAATAATCTTATTCATATGAACCATTAATTTAAAGTTAAATTTTGTAAATAATTATTCAATAGATTAATAACAAATTTGTTTTTTATAA
1	21923188	21923291	L237862	-	CTATGTTTTTTAAATTGTTGCATAATATAATGACTTCGATAGGTATTACTATTGCACAAGTTTGATTGATATAAGATTCTAGAACAAATCATTTCTATTATAA
1	22351195	22351298	L18249	+	TTATAATATGATTATTCATGGGTTTTGCAAGGTGGGGGATTTTGAATCAGCGCAGAAGGTTTTGGGGAGAATGTTGGCGGATGGATATGTTGCTCCCTGTTCG
1	24447232	24447335	L50640	+	TTATAATATAAGAATTAATTATTTTAATCCAATTTAATACTAGAAAATATCAAATAAACAAAATTACCAAACATCAACTAAATAAATAAGTGATATAAGAATT
10	2108179	2108282	L46635	+	TTATAAAAACTAAAAACACTTCAAAGAATCACTACCAAACACACTCAAATATAGTAATTTTAGGAAGCGTTCTAACCTTTCTAATACTCAAAAAGTAAAAAAA
10	2353664	2353767	L97028	-	TGCATTAAGAGTTACATGAAAAATCCAATATATGAGTTTCTTACAAGTGGATAATTAGTTCATAGTTAGTTCATTTACTTAAACAATCAATTTCAGGTTATAA
10	6736994	6737097	L139452	+	TTATAAAGTATGATATCTTGAGTAACAAGTTGTTAGACATTAATATATTGGTCCGACTAAGTCAAATGCTTGAACGAATAATTATTTTTAATACTTGGATTAG
10	7985403	7985506	L109681	+	TTATAATAATCGATTATATAGGTAATAATGAGGGTGTATATTAAGATTTTGATATTTTGTCGGGTTTAGATAATCATTTCTAATATTTGAGTCGATCTTAAGT
10	8615927	8616030	L207920	-	AAAGAATCTAACTCCTTATCTCTTAATTTCAAAATTAGGTCAGATTCCCTTCAAGGTTTCATCTACAAACTTCTAGTTAATCTAGCACTGATAATTCTTATAA
10	8695677	8695780	L29187	-	AGATGCATTGTCATCAAAGCATTACATCAAGTATAACAACTTTAACGAGTATAGAAAATCAATCACCCATAACCATTATTAAGGGAGCATACACTTCTTATAA
10	8794499	8794602	L38199	+	TTATAATATCATGATTCACCAAACTAGTGTCAAGACTACATTCTTTAATGAGGAATTGGAAGAGGAAACCGACATAGATTAAATAAGAGAGTTGTGTAGTCCC
10	8830730	8830834	L56009	-	TACATTATTTAAATTGATATTTATTATTGTAACTCTAAGATGTTGTACTTGCATAAAAATAGATAAAATATAAAATTATACAACAAACATAATTATATTATAA
10	9433767	9433870	L17749	+	TTATAAAATCAAATTTGTGTGATATTTATGACCAAATGATACAATGGAAATCATTCATCAACTAAACTTGTTTGAAAGAAAATAATAACTCAAAAAAAATATT
10	9568913	9569016	L11848	-	ATCTCTCTATCTACGATTAACTCTTTTTGTATTATAGACGAGAAAACAATCAACTTCATATTTGATTAAAATTCCTTTTGTTTTTATCTTGTATACTTTATAA
10	10139937	10140040	L72422	+	TTATAATTAAACCTTTTTGAAAAACAATTTGGAATACTATATCAATATATCCACGTTCTTAATTATTCTTTTTAGATATTTGATCAATGGCATTTCAATCCAA
10	10156325	10156428	L2739	-	TGATGTAACACCTTTTTGGCTACTTTCTATCATCAATATGTGGATTACTTTGTTATCAACCAAGCATACCCAATACTATATAAGCTATGTTGAATAGTTATAA
10	10341125	10341228	L130506	+	TTATAAAGAGGGAGAAGAGATTGGGGGCAACTTTATAGAGGGAGACTTGGTGGGAAGTCGAATCCATATCTTGTTTTGATTCCTAGTTCTAATTAAAGTTGTC
10	10683271	10683374	L62013	-	CTATCCTATTTATGCATTATATTTGTACATGACTTGAATGTATTAAGAGTTACACAAAATATCCAAGTAATAGGTTCCTTATAGGTTGATGAGTTATTTATAA
10	10938438	10938541	L84494	-	TATCTTGGTTGTAATGCAATCTCATGGAGTTCTAAGAAGCAATATACAATTGCCCACTCATCTACAGAAGCCAAATACAGGCTCATTATTACTACAGTTATAA
10	10969314	10969417	L64304	-	GTCCTACAGATGTTAAAGTAGTACTTCATCACATAAGCACAAGGAGTGACTTCACACTTGGATCAGTGGTTTCAGAGGTGGTTACTGTAACATGGTGTTATAA
10	11582224	11582327	L39304	-	TATTACTACAAATTTTCCTCTATCTATATCTCCTTCCTATCATTACAAACTCTATGCATCCCTCTAACTATTTTCGTCTCCTTACTCCTTGCTATTGTTATAA
10	11789855	11789958	L11060	-	TTCAGTACCTCATAGGTTCCTTGGTCTTCCTTTTTTACACTCTATCAATACCCTTCTGATGTTTAGTCGGCCATCCTACTTGTTGCTTTTGTATGCTTTATAA
10	12156769	12156872	L254210	-	AGATTTGAAATTAAAAATAAATTCATTATTTCGACTTAATACAAAAAGTTAAAAGTAATTTTAAGTTATTTCACTCTACTTAATAACTTAAATTAGATTATAA
10	12971579	12971682	L115739	-	AGTATGAACTCTACTTAATCTTGTAAACGTATATTCAAATCGTAAAGATCCTTTTAAGTTTAAAACAAACGATTTCTATACGATTAGATATAAGTCGTTATAA
10	13334681	13334784	L6636	-	ATCACCAAGTCATGGTTAGCAAGTGGGCATAAACTCAACAAGATTTAAGAAAAGAAATGTCATCTATGAGGAATGAGGAAGGCCAATGGCCTTCTAGTTATAA
10	14773259	14773362	L101124	+	TTATAAGTAAAATTTAAACTCAATAATGAATCAATTCTCAAATCTTATATATGATTGTTTGTGCATTCACTAGCTAGTATGATTATGTAAATTTGTTGAATTT
10	15164662	15164765	L199359	+	TTATAAGCATGTGTAAATCTTTGTTGAGGGTGTACTAACATATTTTTTGTAGTCTTAGTATCATCCCATGACCAAATGACGCCTGCATGCTATTTTTTTTTTA
10	15956428	15956531	L72603	-	CTTGAACTTTTCCTTCTATTTGGTGGTCTCAATAACGTTTTTCTTACTAGATATAATTTTAAAGGATAAATATGTCAATTTGATGATTTAAAATAAATTATAA
10	16542544	16542647	L10882	-	CCTGGTTTTTTTCTTTGGTTAGACTTCAATCCAAGATTCCGACTCCTTCATTGAAGAGCTTATCTCACTATGTCTGTTATTTTCACCATCTGCATCATTATAA
10	16605501	16605604	L34198	+	TTATAAGGGCTGGTAGCCTCGTTTACAGCCTTGTCTCTACAGCAGCTTGGGTTAGAGAGAGAAGCTAGAGAGAGAAAGTGAAGAATTAAGGTAAGGAAGAAGA
10	16807856	16807959	L69390	-	CATTCTTTTTTGTTTTCTTTACTCTATTCTCATTTTAAAATAGTGTAATAAAAGCTCTAATCCACCTAAATGAATTACAATATGAAAACTTAGTTTCTTATAA
10	18649343	18649446	L73879	+	TTATAATTTTGATGATCAATTAGTGATAATTTAATCTATGAAATTTTTTATATCTACAATTATATCAAGATACAACAATGTGTGAGTGTTTAGCTTCACAATG
10	18954338	18954441	L31874	+	TTATAAAATAAAATTAATTATTTGCATGGCTTCCGTTATTGAATAGTTAATTGATAATTTTGTTCTATATCATTTCTAATTACACAATAAAATTAGAAATGTT
10	22798498	22798601	L263554	-	ATTTATTGGTTATTTGAGCATACCTGTCCATATCTTTTACATTATACATGACTTAGGTGTATTAAGAGTTGTACAGAAGATATAATCTATAGGTTCTTTATAA
10	22800672	22800775	L87499	+	TTATAATTGTAATTGATGTTAGGGTAGCATTGTTGGGTTGTTTGTTTTTTAAAATGGGTTGTAAGCTCCATGTTTAGGAACATAGAGTTTTTATTGATAGTAA
10	23804371	23804474	L45411	-	GCACCCAAGTCATGTACAATGCAAGAGATGTCTAACTTGAATGCTTAGAAAGTATAATGCATGAATAGGATAGATAAATTGAAAAATAGGAATCATATTATAA
10	24430566	24430669	L94802	-	ACTACACTCTAGTATCCTATACATATTAGAACGAGATACAAGAACTCGAATCTATGATGTACTATCCACCATATGCAGGCTCCCCCTGAACTAGTGTTTATAA
10	24516504	24516607	L128667	+	TTATAAGATCTTTTAGATAGATGGTAATCTACTCATTTGGAATGATGTGGGGATATTATCATCAATCAAACTCTGTTTGTTTACTCAGCTCTAGACGAAAATT
10	25512538	25512641	L255044	-	TGGAAAGAACTCAAAAACTTTCAACCATTGCCAGCTTCTCACTGTGGAGGAATGCAAGCTTGGGTGGAGTGTGAACAGCAAGAACATATGATTCAATTTATAA
10	25905443	25905546	L49233	-	GATATCATTTGTAACAACTCGAATATATTTACATAGAAGGGAGTGGGTCATTAGTTTGCTATAAATTTGAAACTATCTTACAATCTTTTGTTACTTTTTATAA
10	26675386	26675489	L188923	-	GTGAGAATATCAAATAATAATAAATAATGAATCCTACGAATGAAAAATTATGATGGTTTCAGTATTATTGATAAGTTCTCAAGTGTGTAAGCTTCATTTATAA
10	27380615	27380718	L12962	-	AGATTATGCTTTTCAGCCAACATTGTTTTGTAGAAAATTAACACCAATATTCACTAACAAAAATTGAAGTACATTAGATTTCCTTGCTTTAGATAATTTATAA
11	1605241	1605344	L37828	+	TTATAAAAATTAAATAATTTAAAATTATGTAAATCTATGACTAATTTTGATTATATTTGATCTTCTTTTACATTTTTCATTATGAAATCAAATATAATAAAAT
11	4171675	4171778	L161379	+	TTATAAAAAAAATGGCATTTGAAGATTAGCTAGCAACTGGATTTTTGAGGAGAATATCACAGATCTTAATACCTTTGCTTTTGGCTGCCAAAAGTGATCAGCT
11	4944442	4944545	L25195	+	TTATAATAAGGTAATTAGCTCATGGACTCAAATCTAAGGAAATGTTGGTCATGTTGTGAACCTTAGATTTGGTCATGGACTCAAATCTAATCATGGCATGTGC
11	5049186	5049289	L137306	-	GCTAAATTATTTAGGAATAAATTATTTTTTATGAACCTGCAGGCCACGTTATGATTACTAGTAAATGAATTAAATGCACAATACTAGGAATTTTATTTTATAA
11	6063829	6063932	L55199	-	CTGTGTGATAGTGCTGTATTCCAACCCTATACTAGAATAAGCCATGACTTTTTGCTTGGTTGCCTGCCTAGAAATAAGATTAGGAACAAGATAAATATTATAA
11	11644561	11644664	L150266	-	TCATATTGATAAAAGACTTTTGAAATGGTCTCTGTCTTGTAGTTCTTGGCCATGTAAATTTGATTAGTAGACCTTTCAAATCTTATTTTGCCTTGCTTTATAA
11	11749698	11749801	L167038	+	TTATAAAAATATTTAAGGATAAAAGGTAAAATACAGGGATAAAAGAAAAAAGTGGGAGAGTTTTTGTTAATCATATTTATGCGTTTGAATGATTTCTAATTTC
11	11788620	11788723	L12543	+	TTATAAGATTCACCTCTCTCCCTCTTTTTCAAATAAGTGGACAATCTATGGTGCTCTCTCCCTCTCTATACATGAGAGAGAGAATGTCTTTGGTTACTTCAAG
11	12096674	12096777	L20032	+	TTATAATGACTAAAATAATCTAAATTGTTAGGTCATAATAGAAATCACTTGAATGACTAGGGACATTGTCAATAGACGGTGTCATAATAACTAAAATCACCAA
11	12355915	12356018	L45133	+	TTATAAGCATCCCAACTCATAAAAGCACCAACTAGGGTAATTGCTTGAGTGAGAAAGCCAACTGCTACCTGCTGACATATCTTTAAGTGCATATTTGTGTAAG
11	12366579	12366682	L88166	+	TTATAAATTATCTATCATGAATTTTCAAAAATTAACTTATTTTCTTTAAATTGGAATCTTGTGTAAAAAGGAAAAATATTATTTTGTTAAAATTTGGAAAAAT
11	12964566	12964669	L82173	-	AAATTTCACAGCATCATTGTGAAATTATGTTTTGAAGACATAATTTCACTGTATTATTCTTTAAATCGTGTTTTGAATATACAATTTCATTGTATTATTATAA
11	13168181	13168284	L61068	+	TTATAATTGGCTGCAAGTTGAGCATCACTTTCCCACACTTGATTCTGAATGCTCAACTCATGGAATTCTTCTGTATATTCTTCAACTAGCTTAGTATTTTGTT
11	16486080	16486183	L27168	-	TGTGAATTTAACCTCTCTCGTGTTTTTGCTTGAAGAGTAACTCATTTTTAACTTAAATGTCCTTAGTTATTTCAAGTATTTAAATGTAATTTTATGTTTATAA
11	17378762	17378865	L96648	+	TTATAATAGATGCCCCAAAATAGACATCTCTCAAATTATGCCATAATGGTCATCTTATGCATTAATAATATAAGAGATAACCTTTACATTAGTTGCTTAATAA
11	17471800	17471903	L5164	-	TAAATATTATATAAATTGATATGATTATGAGATAAACATAGTTATATCATATTCAAATTTATTAAAATTTATATCATTTTCAAGTCCTATGATATGATTATAA
11	17475508	17475611	L9547	-	CTTCTTTAAAAGTAAAGCCAATCTTAATCTATTACACTTCTAACAACTCTCTATAGTTACAATTATGGATAGAATTACTTTTTGAAAAGTTCATTGGTTATAA
[truncated: 226 more rows]
