# Supplementary material for: A multivariate Bayesian modeling strategy coupled with QTL analysis reveals genetic loci linking important sensory wine quality attributes with their corresponding wine aroma compounds
Source: Front Plant Sci. 2026 Jun 26;17:1851889. doi: 10.3389/fpls.2026.1851889 (PMC13350352; doi:10.3389/fpls.2026.1851889)
Supplement: Supplementary file 2 [file DataSheet2.zip › Supplementary_Files_4/possible_gene_candidates.xlsx]

## Sheet: gene_candidates_and_annotations
gene	chromosome	gene_start	gene_end	mapman	Pfam	PANTHER	other_domain_databases	GO_molecular_function	GO_biological_process	GO_cellular_component	eggNOG
Vitvi05_01chr02g04810	chr02	3336902	3339276	50.1.13: 'EC_1-14 oxidoreductase acting on paired donor with incorporation or reduction of molecular oxygen'	PF00067 ('Cytochrome P450-Cytochrome P450', '2.7E-90', 'Pfam')	PTHR47950 ('CYTOCHROME P450, FAMILY 76, SUBFAMILY C, POLYPEPTIDE 5-RELATED', '0.0', 'PANTHER')	PR00385 ('P450 superfamily signature-Cytochrome P450', '1.2E-11', 'PRINTS'); SSF48264 ('Cytochrome P450-Cytochrome P450 superfamily', '8.51E-108', 'SUPERFAMILY'); cd11073 ('CYP76-like', '0.0', 'CDD'); G3DSA:1.10.630.10 ('Cytochrome P450-Cytochrome P450 superfamily', '4.2E-105', 'Gene3D'); PS00086 ('Cytochrome P450 cysteine heme-iron ligand signature.-Cytochrome P450, conserved site', '-', 'ProSit…				Belongs to the cytochrome P450 family
Vitvi05_01chr02g04840	chr02	3347447	3349841	50.1.13: 'EC_1-14 oxidoreductase acting on paired donor with incorporation or reduction of molecular oxygen'	PF00067 ('Cytochrome P450-Cytochrome P450', '4.8E-90', 'Pfam')	PTHR47950 ('CYTOCHROME P450, FAMILY 76, SUBFAMILY C, POLYPEPTIDE 5-RELATED', '0.0', 'PANTHER')	PR00385 ('P450 superfamily signature-Cytochrome P450', '1.2E-11', 'PRINTS'); cd11073 ('CYP76-like', '0.0', 'CDD'); G3DSA:1.10.630.10 ('Cytochrome P450-Cytochrome P450 superfamily', '2.2E-104', 'Gene3D'); PR00463 ('E-class P450 group I signature-Cytochrome P450, E-class, group I', '7.0E-40', 'PRINTS'); PS00086 ('Cytochrome P450 cysteine heme-iron ligand signature.-Cytochrome P450, conserved site',…				Belongs to the cytochrome P450 family
Vitvi05_01chr02g04860	chr02	3358045	3360328	50.1.13: 'EC_1-14 oxidoreductase acting on paired donor with incorporation or reduction of molecular oxygen'	PF00067 ('Cytochrome P450-Cytochrome P450', '3.7E-90', 'Pfam')	PTHR47950 ('CYTOCHROME P450, FAMILY 76, SUBFAMILY C, POLYPEPTIDE 5-RELATED', '0.0', 'PANTHER')	cd11073 ('CYP76-like', '0.0', 'CDD'); PR00385 ('P450 superfamily signature-Cytochrome P450', '1.0E-11', 'PRINTS'); PS00086 ('Cytochrome P450 cysteine heme-iron ligand signature.-Cytochrome P450, conserved site', '-', 'ProSitePatterns'); G3DSA:1.10.630.10:FF:000007 ('Cytochrome P450 76C4', '0.0', 'FunFam'); G3DSA:1.10.630.10 ('Cytochrome P450-Cytochrome P450 superfamily', '1.7E-104', 'Gene3D'); PR…				Belongs to the cytochrome P450 family
Vitvi05_01chr02g04950	chr02	3425113	3427593	50.1.13: 'EC_1-14 oxidoreductase acting on paired donor with incorporation or reduction of molecular oxygen'	PF00067 ('Cytochrome P450-Cytochrome P450', '3.2E-59', 'Pfam')	PTHR24286 ('CYTOCHROME P450 26', '4.2E-113', 'PANTHER')	SSF48264 ('Cytochrome P450-Cytochrome P450 superfamily', '1.31E-94', 'SUPERFAMILY'); cd11043 ('CYP90-like', '0.0', 'CDD'); G3DSA:1.10.630.10:FF:000020 ('Cytochrome P450 family protein', '0.0', 'FunFam'); G3DSA:1.10.630.10 ('Cytochrome P450-Cytochrome P450 superfamily', '7.3E-111', 'Gene3D'); PS00086 ('Cytochrome P450 cysteine heme-iron ligand signature.-Cytochrome P450, conserved site', '-', 'Pro…	GO:0016491: 'oxidoreductase activity (molecular_function)'; GO:0003824: 'catalytic activity (molecular_function)'; GO:0003674: 'molecular_function (molecular_function)'; GO:0004497: 'monooxygenase activity (molecular_function)'	GO:0008152: 'metabolic process (biological_process)'; GO:0016129: 'phytosteroid biosynthetic process (biological_process)'; GO:0055114: 'obsolete oxidation-reduction process (biological_process)'; GO:0044238: 'primary metabolic process (biological_process)'; GO:0042446: 'hormone biosynthetic process (biological_process)'; GO:0010817: 'regulation of hormone levels (biological_process)'; GO:0009058…		Belongs to the cytochrome P450 family
Vitvi05_01chr02g04980	chr02	3465523	3474180	27.14.5.2: 'subgroup-B2 protein kinase *(RAF10)'; 50.2.7: 'EC_2-7 transferase transferring phosphorus-containing group'	PF07714 ('Protein tyrosine and serine/threonine kinase-Serine-threonine/tyrosine-protein kinase, catalytic domain', '2.5E-61', 'Pfam'); PF00989 ('PAS fold-PAS fold', '1.4E-5', 'Pfam')	PTHR23257 ('SERINE-THREONINE PROTEIN KINASE-Serine/threonine-protein kinase', '9.1E-107', 'PANTHER')	PS00107 ('Protein kinases ATP-binding region signature.-Protein kinase, ATP binding site', '-', 'ProSitePatterns'); PS50011 ('Protein kinase domain profile.-Protein kinase domain', '42.972321', 'ProSiteProfiles'); G3DSA:1.10.510.10:FF:000476 ('PAS domain-containing protein tyrosine kinase family protein', '2.4E-84', 'FunFam'); PS00108 ('Serine/Threonine protein kinases active-site signature.-Seri…	GO:0016301: 'kinase activity (molecular_function)'; GO:0140096: 'catalytic activity, acting on a protein (molecular_function)'; GO:0016772: 'transferase activity, transferring phosphorus-containing groups (molecular_function)'; GO:0003824: 'catalytic activity (molecular_function)'; GO:0004674: 'protein serine/threonine kinase activity (molecular_function)'; GO:0004672: 'protein kinase activity (m…	GO:0009628: 'response to abiotic stimulus (biological_process)'; GO:0006796: 'phosphate-containing compound metabolic process (biological_process)'; GO:0009968: 'negative regulation of signal transduction (biological_process)'; GO:1901700: 'response to oxygen-containing compound (biological_process)'; GO:0070887: 'cellular response to chemical stimulus (biological_process)'; GO:2000026: 'regulati…	GO:0005623: 'obsolete cell (cellular_component)'; GO:0044446: 'obsolete intracellular organelle part (cellular_component)'; GO:0005789: 'endoplasmic reticulum membrane (cellular_component)'; GO:0044424: 'obsolete intracellular part (cellular_component)'; GO:0044444: 'obsolete cytoplasmic part (cellular_component)'; GO:0043226: 'organelle (cellular_component)'; GO:0005622: 'intracellular anatomica…	Dual specificity protein kinase
Vitvi05_01chr02g05160	chr02	3570423	3578782	15.5.3.9.3: 'R1R2R3-MYB transcription factor'	PF00249 ('Myb-like DNA-binding domain-SANT/Myb domain', '1.7E-14', 'Pfam'); PF00249 ('Myb-like DNA-binding domain-SANT/Myb domain', '4.5E-11', 'Pfam'); PF00249 ('Myb-like DNA-binding domain-SANT/Myb domain', '9.6E-11', 'Pfam')	PTHR45614 ('MYB PROTEIN-RELATED-MYB Transcription Factors', '5.4E-80', 'PANTHER')	PS51294 ('Myb-type HTH DNA-binding domain profile.-Myb domain', '17.600281', 'ProSiteProfiles'); SM00717 ('sant-SANT/Myb domain', '5.4E-14', 'SMART'); SM00717 ('sant-SANT/Myb domain', '6.8E-16', 'SMART'); G3DSA:1.10.10.60:FF:000010 ('Transcriptional activator Myb isoform A', '5.0E-28', 'FunFam'); SM00717 ('sant-SANT/Myb domain', '3.7E-15', 'SMART'); cd00167 ('SANT-SANT/Myb domain', '6.49105E-13',…	GO:0003676: 'nucleic acid binding (molecular_function)'; GO:0005488: 'binding (molecular_function)'; GO:0043565: 'sequence-specific DNA binding (molecular_function)'; GO:0003674: 'molecular_function (molecular_function)'; GO:0001135: 'obsolete RNA polymerase II transcription regulator recruiting activity (molecular_function)'; GO:0000981: 'DNA-binding transcription factor activity, RNA polymerase…	GO:0051171: 'obsolete regulation of nitrogen compound metabolic process (biological_process)'; GO:0080090: 'regulation of primary metabolic process (biological_process)'; GO:0048523: 'negative regulation of cellular process (biological_process)'; GO:0051254: 'positive regulation of RNA metabolic process (biological_process)'; GO:0010564: 'regulation of cell cycle process (biological_process)'; GO…	GO:0005622: 'intracellular anatomical structure (cellular_component)'; GO:0005623: 'obsolete cell (cellular_component)'; GO:0043231: 'intracellular membrane-bounded organelle (cellular_component)'; GO:0044464: 'obsolete cell part (cellular_component)'; GO:0044424: 'obsolete intracellular part (cellular_component)'; GO:0043227: 'membrane-bounded organelle (cellular_component)'; GO:0043229: 'intrac…	Myb-related protein
Vitvi05_01chr02g05310	chr02	3667591	3669398	50.1.13: 'EC_1-14 oxidoreductase acting on paired donor with incorporation or reduction of molecular oxygen'	PF00067 ('Cytochrome P450-Cytochrome P450', '1.7E-89', 'Pfam')	PTHR47950 ('CYTOCHROME P450, FAMILY 76, SUBFAMILY C, POLYPEPTIDE 5-RELATED', '0.0', 'PANTHER')	cd11073 ('CYP76-like', '0.0', 'CDD'); PR00463 ('E-class P450 group I signature-Cytochrome P450, E-class, group I', '3.7E-35', 'PRINTS'); PS00086 ('Cytochrome P450 cysteine heme-iron ligand signature.-Cytochrome P450, conserved site', '-', 'ProSitePatterns'); G3DSA:1.10.630.10 ('Cytochrome P450-Cytochrome P450 superfamily', '1.6E-106', 'Gene3D'); PR00385 ('P450 superfamily signature-Cytochrome P45…	GO:0004497: 'monooxygenase activity (molecular_function)'; GO:0016491: 'oxidoreductase activity (molecular_function)'; GO:0003824: 'catalytic activity (molecular_function)'; GO:0003674: 'molecular_function (molecular_function)'; GO:0016709: 'oxidoreductase activity, acting on paired donors, with incorporation or reduction of molecular oxygen, NAD(P)H as one donor, and incorporation of one atom of…	GO:0008152: 'metabolic process (biological_process)'; GO:0019748: 'secondary metabolic process (biological_process)'; GO:0009058: 'biosynthetic process (biological_process)'; GO:0055114: 'obsolete oxidation-reduction process (biological_process)'; GO:0044550: 'secondary metabolite biosynthetic process (biological_process)'; GO:0008150: 'biological_process (biological_process)'	GO:0005575: 'cellular_component (cellular_component)'; GO:0016020: 'membrane (cellular_component)'	Belongs to the cytochrome P450 family
Vitvi05_01chr02g05320	chr02	3672000	3673812	50.1.13: 'EC_1-14 oxidoreductase acting on paired donor with incorporation or reduction of molecular oxygen'	PF00067 ('Cytochrome P450-Cytochrome P450', '2.1E-7', 'Pfam'); PF00067 ('Cytochrome P450-Cytochrome P450', '4.0E-65', 'Pfam')	PTHR47950 ('CYTOCHROME P450, FAMILY 76, SUBFAMILY C, POLYPEPTIDE 5-RELATED', '0.0', 'PANTHER')	G3DSA:1.10.630.10:FF:000207 ('Putative cytochrome P450 superfamily protein', '4.2E-103', 'FunFam'); G3DSA:1.10.630.10 ('Cytochrome P450-Cytochrome P450 superfamily', '2.3E-94', 'Gene3D'); SSF48264 ('Cytochrome P450-Cytochrome P450 superfamily', '3.14E-96', 'SUPERFAMILY'); PR00463 ('E-class P450 group I signature-Cytochrome P450, E-class, group I', '2.8E-21', 'PRINTS'); PR00385 ('P450 superfamily …	GO:0004497: 'monooxygenase activity (molecular_function)'; GO:0016491: 'oxidoreductase activity (molecular_function)'; GO:0003824: 'catalytic activity (molecular_function)'; GO:0003674: 'molecular_function (molecular_function)'; GO:0016709: 'oxidoreductase activity, acting on paired donors, with incorporation or reduction of molecular oxygen, NAD(P)H as one donor, and incorporation of one atom of…	GO:0008152: 'metabolic process (biological_process)'; GO:0019748: 'secondary metabolic process (biological_process)'; GO:0009058: 'biosynthetic process (biological_process)'; GO:0055114: 'obsolete oxidation-reduction process (biological_process)'; GO:0044550: 'secondary metabolite biosynthetic process (biological_process)'; GO:0008150: 'biological_process (biological_process)'	GO:0005575: 'cellular_component (cellular_component)'; GO:0016020: 'membrane (cellular_component)'	Belongs to the cytochrome P450 family
Vitvi05_01chr02g05330	chr02	3675480	3675881		PF00067 ('Cytochrome P450-Cytochrome P450', '4.0E-4', 'Pfam'); PF00067 ('Cytochrome P450-Cytochrome P450', '5.3E-8', 'Pfam')	PTHR47950 ('CYTOCHROME P450, FAMILY 76, SUBFAMILY C, POLYPEPTIDE 5-RELATED', '3.6E-37', 'PANTHER')	SSF48264 ('Cytochrome P450-Cytochrome P450 superfamily', '8.91E-28', 'SUPERFAMILY'); G3DSA:1.10.630.10 ('Cytochrome P450-Cytochrome P450 superfamily', '1.7E-9', 'Gene3D'); G3DSA:1.10.630.10 ('Cytochrome P450-Cytochrome P450 superfamily', '4.8E-14', 'Gene3D')	GO:0004497: 'monooxygenase activity (molecular_function)'; GO:0016491: 'oxidoreductase activity (molecular_function)'; GO:0003824: 'catalytic activity (molecular_function)'; GO:0003674: 'molecular_function (molecular_function)'; GO:0016709: 'oxidoreductase activity, acting on paired donors, with incorporation or reduction of molecular oxygen, NAD(P)H as one donor, and incorporation of one atom of…	GO:0008152: 'metabolic process (biological_process)'; GO:0019748: 'secondary metabolic process (biological_process)'; GO:0009058: 'biosynthetic process (biological_process)'; GO:0055114: 'obsolete oxidation-reduction process (biological_process)'; GO:0044550: 'secondary metabolite biosynthetic process (biological_process)'; GO:0008150: 'biological_process (biological_process)'	GO:0005575: 'cellular_component (cellular_component)'; GO:0016020: 'membrane (cellular_component)'	Belongs to the cytochrome P450 family
Vitvi05_01chr02g05590	chr02	3844041	3845897	50.1.1: 'EC_1-1 oxidoreductase acting on CH-OH group of donor'		PTHR43490 ('(+)-NEOMENTHOL DEHYDROGENASE', '6.4E-78', 'PANTHER')	PR00081 ('Glucose/ribitol dehydrogenase family signature-Short-chain dehydrogenase/reductase SDR', '1.6E-8', 'PRINTS'); SSF51735 ('NAD(P)-binding Rossmann-fold domains-NAD(P)-binding domain superfamily', '4.73E-24', 'SUPERFAMILY'); G3DSA:3.40.50.720 ('-', '4.7E-56', 'Gene3D')				Belongs to the short-chain dehydrogenases reductases (SDR) family
Vitvi05_01chr02g05600	chr02	3846703	3851742	18.4.4.6: 'PEPRK protein kinase'; 50.2.7: 'EC_2-7 transferase transferring phosphorus-containing group'	PF00069 ('Protein kinase domain-Protein kinase domain', '2.1E-71', 'Pfam')	PTHR24349 ('SERINE/THREONINE-PROTEIN KINASE-Calcium-dependent Serine/Threonine Protein Kinases', '1.7E-101', 'PANTHER')	G3DSA:1.10.510.10 ('Transferase(Phosphotransferase) domain 1', '1.8E-62', 'Gene3D'); PS00107 ('Protein kinases ATP-binding region signature.-Protein kinase, ATP binding site', '-', 'ProSitePatterns'); SSF56112 ('Protein kinase-like (PK-like)-Protein kinase-like domain superfamily', '1.62E-89', 'SUPERFAMILY'); G3DSA:3.30.200.20 ('Phosphorylase Kinase; domain 1', '1.6E-25', 'Gene3D'); cd05117 ('STK…	GO:0016301: 'kinase activity (molecular_function)'; GO:0140096: 'catalytic activity, acting on a protein (molecular_function)'; GO:0016772: 'transferase activity, transferring phosphorus-containing groups (molecular_function)'; GO:0004683: 'calmodulin-dependent protein kinase activity (molecular_function)'; GO:0010857: 'calcium-dependent protein kinase activity (molecular_function)'; GO:0005488: …	GO:0008152: 'metabolic process (biological_process)'; GO:0009755: 'hormone-mediated signaling pathway (biological_process)'; GO:0009725: 'response to hormone (biological_process)'; GO:0019538: 'protein metabolic process (biological_process)'; GO:0018209: 'peptidyl-serine modification (biological_process)'; GO:1901564: 'organonitrogen compound metabolic process (biological_process)'; GO:0071396: '…	GO:0005622: 'intracellular anatomical structure (cellular_component)'; GO:0005623: 'obsolete cell (cellular_component)'; GO:0071944: 'cell periphery (cellular_component)'; GO:0043231: 'intracellular membrane-bounded organelle (cellular_component)'; GO:0044464: 'obsolete cell part (cellular_component)'; GO:0044424: 'obsolete intracellular part (cellular_component)'; GO:0043227: 'membrane-bounded o…	calcium-dependent protein kinase
Vitvi05_01chr11g16040	chr11	16813735	16818840		PF01237 ('Oxysterol-binding protein-Oxysterol-binding protein', '6.7E-40', 'Pfam'); PF01237 ('Oxysterol-binding protein-Oxysterol-binding protein', '1.2E-35', 'Pfam')	PTHR10972 ('OXYSTEROL-BINDING PROTEIN-RELATED-Oxysterol-binding protein', '1.8E-85', 'PANTHER'); PTHR10972 ('OXYSTEROL-BINDING PROTEIN-RELATED-Oxysterol-binding protein', '7.7E-76', 'PANTHER')	G3DSA:2.40.160.120:FF:000011 ('Oxysterol-binding protein-related protein 4C', '1.4E-76', 'FunFam'); SSF144000 ('Oxysterol-binding protein-like-Oxysterol-binding protein superfamily', '1.44E-79', 'SUPERFAMILY'); G3DSA:3.30.70.3490:FF:000007 ('Oxysterol-binding protein-related protein 4B', '2.6E-27', 'FunFam'); PS01013 ('Oxysterol-binding protein family signature.-Oxysterol-binding protein, conserv…				Belongs to the OSBP family
Vitvi05_01chr11g16410	chr11	17289704	17293494	15.5.1.2.6: 'bHLH class-IIIc transcription factor'	PF00010 ('Helix-loop-helix DNA-binding domain-Myc-type, basic helix-loop-helix (bHLH) domain', '1.0E-8', 'Pfam'); PF00010 ('Helix-loop-helix DNA-binding domain-Myc-type, basic helix-loop-helix (bHLH) domain', '5.3E-6', 'Pfam')	PTHR31945 ('TRANSCRIPTION FACTOR SCREAM2-RELATED-Plant basic helix-loop-helix transcription factors', '4.0E-47', 'PANTHER'); PTHR31945 ('TRANSCRIPTION FACTOR SCREAM2-RELATED-Plant basic helix-loop-helix transcription factors', '9.4E-50', 'PANTHER')	SM00353 ('finulus-Myc-type, basic helix-loop-helix (bHLH) domain', '1.9E-11', 'SMART'); G3DSA:4.10.280.10 ('Helix-loop-helix DNA-binding domain superfamily', '5.6E-17', 'Gene3D'); SM00353 ('finulus-Myc-type, basic helix-loop-helix (bHLH) domain', '4.2E-15', 'SMART'); PS50888 ('Myc-type, basic helix-loop-helix (bHLH) domain profile.-Myc-type, basic helix-loop-helix (bHLH) domain', '14.659072', 'Pr…	GO:0140110: 'transcription regulator activity (molecular_function)'; GO:0003674: 'molecular_function (molecular_function)'; GO:0003700: 'DNA-binding transcription factor activity (molecular_function)'	GO:0051171: 'obsolete regulation of nitrogen compound metabolic process (biological_process)'; GO:0080090: 'regulation of primary metabolic process (biological_process)'; GO:2001141: 'regulation of RNA biosynthetic process (biological_process)'; GO:0010556: 'regulation of macromolecule biosynthetic process (biological_process)'; GO:0051252: 'regulation of RNA metabolic process (biological_process…		Transcription factor
Vitvi05_01chr11g17100	chr11	18000319	18004094	50.1.3: 'EC_1-3 oxidoreductase acting on CH-CH group of donor'	PF16884 ('N-terminal domain of oxidoreductase-Oxidoreductase, N-terminal domain', '1.4E-13', 'Pfam'); PF00107 ('Zinc-binding dehydrogenase-Alcohol dehydrogenase-like, C-terminal', '3.7E-19', 'Pfam')	PTHR43205 ('PROSTAGLANDIN REDUCTASE-Medium-chain dehydrogenase/reductase', '0.0', 'PANTHER')	G3DSA:3.40.50.720:FF:000121 ('Prostaglandin reductase 2', '3.8E-60', 'FunFam'); SM00829 ('PKS_ER_names_mod-Polyketide synthase, enoylreductase domain', '1.5E-4', 'SMART'); SSF50129 ('GroES-like-GroES-like superfamily', '3.06E-26', 'SUPERFAMILY'); SSF51735 ('NAD(P)-binding Rossmann-fold domains-NAD(P)-binding domain superfamily', '2.67E-42', 'SUPERFAMILY'); G3DSA:3.40.50.720 ('-', '2.1E-129', 'Gen…				2-alkenal reductase (NADP( )-dependent)-like
Vitvi05_01chr11g17110	chr11	18014183	18018272	50.1.3: 'EC_1-3 oxidoreductase acting on CH-CH group of donor'	PF00107 ('Zinc-binding dehydrogenase-Alcohol dehydrogenase-like, C-terminal', '4.9E-19', 'Pfam'); PF16884 ('N-terminal domain of oxidoreductase-Oxidoreductase, N-terminal domain', '8.0E-14', 'Pfam'); PF16884 ('N-terminal domain of oxidoreductase-Oxidoreductase, N-terminal domain', '3.3E-14', 'Pfam'); PF00107 ('Zinc-binding dehydrogenase-Alcohol dehydrogenase-like, C-terminal', '1.0E-5', 'Pfam')	PTHR43205 ('PROSTAGLANDIN REDUCTASE-Medium-chain dehydrogenase/reductase', '2.4E-129', 'PANTHER'); PTHR43205 ('PROSTAGLANDIN REDUCTASE-Medium-chain dehydrogenase/reductase', '1.0E-77', 'PANTHER')	SSF50129 ('GroES-like-GroES-like superfamily', '1.37E-26', 'SUPERFAMILY'); SSF51735 ('NAD(P)-binding Rossmann-fold domains-NAD(P)-binding domain superfamily', '1.69E-42', 'SUPERFAMILY'); G3DSA:3.90.180.10 ('-', '3.2E-45', 'Gene3D'); G3DSA:3.90.180.10 ('-', '2.6E-128', 'Gene3D'); G3DSA:3.40.50.720 ('-', '2.6E-128', 'Gene3D'); G3DSA:3.40.50.720:FF:000121 ('Prostaglandin reductase 2', '1.8E-60', 'Fu…				2-alkenal reductase (NADP( )-dependent)-like
Vitvi05_01chr11g17160	chr11	18053213	18056383	11.2.4.1.1: 'auxin transporter *(PIN)'; 24.2.5.2.1: 'auxin efflux transporter *(PIN)'	PF03547 ('Membrane transport protein-Membrane transport PIN-like', '7.1E-115', 'Pfam')	PTHR31752 ('AUXIN EFFLUX CARRIER COMPONENT 1B-RELATED-Auxin Efflux Carrier', '0.0', 'PANTHER')	TIGR00946 ('auxin efflux carrier-Auxin efflux carrier, plant type', '0.0', 'NCBIfam')	GO:0022857: 'transmembrane transporter activity (molecular_function)'; GO:0010329: 'auxin efflux transmembrane transporter activity (molecular_function)'; GO:0003674: 'molecular_function (molecular_function)'; GO:0005215: 'transporter activity (molecular_function)'; GO:0080161: 'auxin transmembrane transporter activity (molecular_function)'; GO:0015562: 'efflux transmembrane transporter activity …	GO:0009725: 'response to hormone (biological_process)'; GO:0009628: 'response to abiotic stimulus (biological_process)'; GO:0009746: 'response to hexose (biological_process)'; GO:0050896: 'response to stimulus (biological_process)'; GO:0070482: 'response to oxygen levels (biological_process)'; GO:1901700: 'response to oxygen-containing compound (biological_process)'; GO:0009958: 'positive gravitr…	GO:0005773: 'vacuole (cellular_component)'; GO:0005623: 'obsolete cell (cellular_component)'; GO:0044424: 'obsolete intracellular part (cellular_component)'; GO:0032991: 'protein-containing complex (cellular_component)'; GO:0044444: 'obsolete cytoplasmic part (cellular_component)'; GO:0043226: 'organelle (cellular_component)'; GO:0005622: 'intracellular anatomical structure (cellular_component)';…	May act as a component of the auxin efflux carrier (PIN2)
Vitvi05_01chr11g17170	chr11	18069054	18071186	15.5.7.5.1: 'transcription factor *(WRKY)'	PF10533 ('Plant zinc cluster domain-Zn-cluster domain', '2.2E-17', 'Pfam'); PF03106 ('WRKY DNA -binding domain-WRKY domain', '1.0E-23', 'Pfam')	PTHR31282 ('WRKY TRANSCRIPTION FACTOR 21-RELATED-WRKY transcription factor, plant', '7.3E-54', 'PANTHER')	SM00774 ('WRKY_cls-WRKY domain', '5.8E-38', 'SMART'); G3DSA:2.20.25.80 ('WRKY domain-WRKY domain superfamily', '1.1E-29', 'Gene3D'); G3DSA:2.20.25.80:FF:000004 ('WRKY transcription factor 65', '3.8E-45', 'FunFam'); PS50811 ('WRKY domain profile.-WRKY domain', '30.147747', 'ProSiteProfiles'); SSF118290 ('WRKY DNA-binding domain-WRKY domain superfamily', '1.83E-26', 'SUPERFAMILY')				WRKY Transcription Factor
Vitvi05_01chr11g18380	chr11	19205407	19210544	9.1.2.2: '1-deoxy-D-xylulose 5-phosphate synthase *(DXS)'; 50.2.2: 'EC_2-2 transferase transferring aldehyde or ketonic group'	PF13292 ('1-deoxy-D-xylulose-5-phosphate synthase-Deoxyxylulose-5-phosphate synthase', '2.5E-104', 'Pfam'); PF02779 ('Transketolase, pyrimidine binding domain-Transketolase-like, pyrimidine-binding domain', '6.8E-44', 'Pfam'); PF02780 ('Transketolase, C-terminal domain-Transketolase, C-terminal domain', '2.7E-28', 'Pfam')	PTHR43322 ('1-D-DEOXYXYLULOSE 5-PHOSPHATE SYNTHASE-RELATED-Deoxyxylulose-5-phosphate synthase', '0.0', 'PANTHER')	cd02007 ('TPP_DXS-Deoxyxylulose-5-phosphate synthase', '3.05439E-112', 'CDD'); SSF52922 ('TK C-terminal domain-like-Transketolase C-terminal/Pyruvate-ferredoxin oxidoreductase domain II', '1.23E-33', 'SUPERFAMILY'); G3DSA:3.40.50.970:FF:000005 ('1-deoxy-D-xylulose-5-phosphate synthase', '1.2E-84', 'FunFam'); G3DSA:3.40.50.920 ('Transketolase C-terminal/Pyruvate-ferredoxin oxidoreductase domain II…				cla,cla1,def,dxps2,dxs
Vitvi05_01chr11g18760	chr11	19537920	19540410	50.2.4: 'EC_2-4 glycosyltransferase'; 9.2.2.7.2: 'flavonol-3-O-rhamnosyltransferase *(UGT78D)'	PF00201 ('UDP-glucoronosyl and UDP-glucosyl transferase-UDP-glucuronosyl/UDP-glucosyltransferase', '2.9E-30', 'Pfam'); PF00201 ('UDP-glucoronosyl and UDP-glucosyl transferase-UDP-glucuronosyl/UDP-glucosyltransferase', '4.2E-30', 'Pfam')	PTHR48049 ('GLYCOSYLTRANSFERASE-Plant UDP-glycosyltransferase', '8.5E-91', 'PANTHER'); PTHR48049 ('GLYCOSYLTRANSFERASE-Plant UDP-glycosyltransferase', '9.8E-91', 'PANTHER')	cd03784 ('GT1_Gtf-like-UDP-glucuronosyl/UDP-glucosyltransferase', '2.52291E-67', 'CDD'); PS00375 ('UDP-glycosyltransferases signature.-UDP-glycosyltransferase family, conserved site', '-', 'ProSitePatterns'); cd03784 ('GT1_Gtf-like-UDP-glucuronosyl/UDP-glucosyltransferase', '1.25547E-66', 'CDD'); G3DSA:3.40.50.2000:FF:000129 ('Glycosyltransferase', '1.8E-110', 'FunFam'); SSF53756 ('UDP-Glycosyltr…	GO:0003824: 'catalytic activity (molecular_function)'; GO:0047213: 'anthocyanidin 3-O-glucosyltransferase activity (molecular_function)'; GO:0003674: 'molecular_function (molecular_function)'; GO:0008194: 'UDP-glycosyltransferase activity (molecular_function)'; GO:0016740: 'transferase activity (molecular_function)'; GO:0035251: 'UDP-glucosyltransferase activity (molecular_function)'; GO:0016757:…	GO:0008152: 'metabolic process (biological_process)'; GO:1901657: 'glycosyl compound metabolic process (biological_process)'; GO:0046148: 'pigment biosynthetic process (biological_process)'; GO:0009718: 'anthocyanin-containing compound biosynthetic process (biological_process)'; GO:0051553: 'flavone biosynthetic process (biological_process)'; GO:1901806: 'beta-glucoside biosynthetic process (biol…		Belongs to the UDP-glycosyltransferase family
Vitvi05_01chr11g18790	chr11	19554961	19558986	50.2.4: 'EC_2-4 glycosyltransferase'; 9.2.2.7.2: 'flavonol-3-O-rhamnosyltransferase *(UGT78D)'	PF00201 ('UDP-glucoronosyl and UDP-glucosyl transferase-UDP-glucuronosyl/UDP-glucosyltransferase', '2.0E-34', 'Pfam')	PTHR48049 ('GLYCOSYLTRANSFERASE-Plant UDP-glycosyltransferase', '5.1E-90', 'PANTHER')	SSF53756 ('UDP-Glycosyltransferase/glycogen phosphorylase', '6.98E-105', 'SUPERFAMILY'); G3DSA:3.40.50.2000:FF:000091 ('Glycosyltransferase', '1.0E-82', 'FunFam'); PS00375 ('UDP-glycosyltransferases signature.-UDP-glycosyltransferase family, conserved site', '-', 'ProSitePatterns'); G3DSA:3.40.50.2000:FF:000129 ('Glycosyltransferase', '4.0E-105', 'FunFam'); cd03784 ('GT1_Gtf-like-UDP-glucuronosyl…	GO:0003824: 'catalytic activity (molecular_function)'; GO:0047213: 'anthocyanidin 3-O-glucosyltransferase activity (molecular_function)'; GO:0003674: 'molecular_function (molecular_function)'; GO:0008194: 'UDP-glycosyltransferase activity (molecular_function)'; GO:0016740: 'transferase activity (molecular_function)'; GO:0035251: 'UDP-glucosyltransferase activity (molecular_function)'; GO:0016757:…	GO:0008152: 'metabolic process (biological_process)'; GO:1901657: 'glycosyl compound metabolic process (biological_process)'; GO:0046148: 'pigment biosynthetic process (biological_process)'; GO:0009718: 'anthocyanin-containing compound biosynthetic process (biological_process)'; GO:0051553: 'flavone biosynthetic process (biological_process)'; GO:1901806: 'beta-glucoside biosynthetic process (biol…		Belongs to the UDP-glycosyltransferase family
Vitvi05_01chr11g18830	chr11	19594785	19601106	50.2.4: 'EC_2-4 glycosyltransferase'; 9.2.2.7.2: 'flavonol-3-O-rhamnosyltransferase *(UGT78D)'	PF00201 ('UDP-glucoronosyl and UDP-glucosyl transferase-UDP-glucuronosyl/UDP-glucosyltransferase', '4.2E-32', 'Pfam')	PTHR48049 ('GLYCOSYLTRANSFERASE-Plant UDP-glycosyltransferase', '8.6E-92', 'PANTHER')	G3DSA:3.40.50.2000:FF:000129 ('Glycosyltransferase', '7.6E-109', 'FunFam'); G3DSA:3.40.50.2000 ('Glycogen Phosphorylase B;', '9.9E-128', 'Gene3D'); PS00375 ('UDP-glycosyltransferases signature.-UDP-glycosyltransferase family, conserved site', '-', 'ProSitePatterns'); G3DSA:3.40.50.2000:FF:000091 ('Glycosyltransferase', '4.6E-83', 'FunFam'); SSF53756 ('UDP-Glycosyltransferase/glycogen phosphorylas…	GO:0003824: 'catalytic activity (molecular_function)'; GO:0047213: 'anthocyanidin 3-O-glucosyltransferase activity (molecular_function)'; GO:0003674: 'molecular_function (molecular_function)'; GO:0008194: 'UDP-glycosyltransferase activity (molecular_function)'; GO:0016740: 'transferase activity (molecular_function)'; GO:0035251: 'UDP-glucosyltransferase activity (molecular_function)'; GO:0016757:…	GO:0008152: 'metabolic process (biological_process)'; GO:1901657: 'glycosyl compound metabolic process (biological_process)'; GO:0046148: 'pigment biosynthetic process (biological_process)'; GO:0009718: 'anthocyanin-containing compound biosynthetic process (biological_process)'; GO:0051553: 'flavone biosynthetic process (biological_process)'; GO:1901806: 'beta-glucoside biosynthetic process (biol…		Belongs to the UDP-glycosyltransferase family
Vitvi05_01chr11g19030	chr11	19775082	19780556	9.1.2.2: '1-deoxy-D-xylulose 5-phosphate synthase *(DXS)'; 50.2.2: 'EC_2-2 transferase transferring aldehyde or ketonic group'	PF02780 ('Transketolase, C-terminal domain-Transketolase, C-terminal domain', '3.8E-26', 'Pfam'); PF13292 ('1-deoxy-D-xylulose-5-phosphate synthase-Deoxyxylulose-5-phosphate synthase', '2.6E-104', 'Pfam'); PF02779 ('Transketolase, pyrimidine binding domain-Transketolase-like, pyrimidine-binding domain', '2.6E-43', 'Pfam')	PTHR43322 ('1-D-DEOXYXYLULOSE 5-PHOSPHATE SYNTHASE-RELATED-Deoxyxylulose-5-phosphate synthase', '0.0', 'PANTHER')	G3DSA:3.40.50.970:FF:000005 ('1-deoxy-D-xylulose-5-phosphate synthase', '3.7E-83', 'FunFam'); SM00861 ('Transket_pyr_3-Transketolase-like, pyrimidine-binding domain', '1.0E-63', 'SMART'); TIGR00204 ('1-deoxy-D-xylulose-5-phosphate synthase-Deoxyxylulose-5-phosphate synthase', '0.0', 'NCBIfam'); G3DSA:3.40.50.920 ('Transketolase C-terminal/Pyruvate-ferredoxin oxidoreductase domain II', '6.1E-30', …				cla,cla1,def,dxps2,dxs
Vitvi05_01chr11g19050	chr11	19818146	19822100	9.1.2.2: '1-deoxy-D-xylulose 5-phosphate synthase *(DXS)'; 50.2.2: 'EC_2-2 transferase transferring aldehyde or ketonic group'	PF02780 ('Transketolase, C-terminal domain-Transketolase, C-terminal domain', '1.1E-26', 'Pfam'); PF13292 ('1-deoxy-D-xylulose-5-phosphate synthase-Deoxyxylulose-5-phosphate synthase', '6.6E-104', 'Pfam'); PF02779 ('Transketolase, pyrimidine binding domain-Transketolase-like, pyrimidine-binding domain', '4.8E-41', 'Pfam')	PTHR43322 ('1-D-DEOXYXYLULOSE 5-PHOSPHATE SYNTHASE-RELATED-Deoxyxylulose-5-phosphate synthase', '0.0', 'PANTHER')	G3DSA:3.40.50.970 ('-', '5.6E-52', 'Gene3D'); MF_00315 ('1-deoxy-D-xylulose-5-phosphate synthase [dxs].-Deoxyxylulose-5-phosphate synthase', '41.3358', 'Hamap'); TIGR00204 ('1-deoxy-D-xylulose-5-phosphate synthase-Deoxyxylulose-5-phosphate synthase', '0.0', 'NCBIfam'); SSF52922 ('TK C-terminal domain-like-Transketolase C-terminal/Pyruvate-ferredoxin oxidoreductase domain II', '5.37E-33', 'SUPERFA…				cla,cla1,def,dxps2,dxs
