# Supplementary material for: A multivariate Bayesian modeling strategy coupled with QTL analysis reveals genetic loci linking important sensory wine quality attributes with their corresponding wine aroma compounds
Source: Front Plant Sci. 2026 Jun 26;17:1851889. doi: 10.3389/fpls.2026.1851889 (PMC13350352; doi:10.3389/fpls.2026.1851889)
Supplement: Supplementary file 3 [file DataSheet3.csv]

genotype	year	location	taster	sample_id	session_id	fruity	tropical_fruit	floral	green	off_flavor	genuiness_A	intensity_A	quality_A	sweet	sour	bitter	genuiness_T	intensity_T	persistance	quality_T	overall_judgment	total_quality_score	DOY_veraison	environment
1989-030-0003	2016	SB	T43	16-0243	2017-06-27	2	2	0.2	1	0.4	5.5	5.1	5	0.4	7.1	7.1	4	2	1	1.5	2	3	228	2016_SB
1989-030-0003	2016	SB	T43	16-0243	2017-06-27	4	3	2.4	0.1	0.1	5	5.1	5	0.6	6.1	2	3	3	3.9	3	3	3.45	228	2016_SB
1989-030-0003	2016	SB	T29	16-0243	2017-06-27	2.8	4.3	4.7	1.9	3.1	1.6	2.5	2.2	1.7	6.4	6.8	1.8	2.1	2.3	1.5	1.9	2	228	2016_SB
1989-030-0003	2016	SB	T29	16-0243	2017-06-27	2	2.3	4.1	5.2	5.5	2.2	2.6	2.7	3.4	6.5	4.9	3.2	3	3	3.1	2.6	2.85	228	2016_SB
1989-030-0003	2016	SB	T39	16-0243	2017-06-27	5.1	1.3	1.7	1.1	4.6	1.6	3.2	3.1	1.9	4.9	0.1	3.5	4.5	1.4	3.2	2.2	3.15	228	2016_SB
1989-030-0003	2016	SB	T39	16-0243	2017-06-27	6.5	3.5	4.1	4.3	0.3	7	7	6	2.8	4.3	3.6	6.2	4.7	2.4	3.9	4	5.35	228	2016_SB
1989-030-0003	2016	SB	T51	16-0243	2017-06-27	5.3	3.7	5.9	2.7	0.4	5.4	4.9	4.7	2.2	5.6	4.1	4.9	5.3	5.3	4.9	5	4.9	228	2016_SB
1989-030-0003	2016	SB	T51	16-0243	2017-06-27	4.7	2.1	2.9	3.1	3.2	4.3	3.7	3.9	1.8	5.2	4.2	4.5	4.3	4.6	3.8	3.9	3.9	228	2016_SB
1989-030-0003	2016	SB	T52	16-0243	2017-06-27	5	4	1.7	2.7	0	8.1	3.6	4.8	1.2	7.9	3.9	8.1	7.1	7.1	6.7	6.4	6.7	228	2016_SB
1989-030-0003	2016	SB	T52	16-0243	2017-06-27	6	4.2	2.1	7.5	0	10	4.4	4.8	1.3	8.7	4.7	10	4.6	5	4.8	5	4.8	228	2016_SB
1989-030-0003	2016	SB	T54	16-0243	2017-06-27	7.4	4.4	7.8	1.3	0.2	5.2	4.7	8.2	4.2	9.6	7.9	1.3	2.2	0.2	0.6	0.8	1.75	228	2016_SB
1989-030-0003	2016	SB	T54	16-0243	2017-06-27	4.4	0.6	2.6	6.5	1.8	3.6	4.4	4.2	2.7	4.2	3.5	5.5	4.8	5.5	6.2	5.2	5	228	2016_SB
1989-030-0003	2016	SB	T46	16-0243	2017-06-27	5.2	2.3	2.9	0.4	3.6	3.7	5.7	3.3	0.3	6.2	2.1	4.7	4.8	2.4	2.7	2.3	3.3	228	2016_SB
1989-030-0003	2016	SB	T46	16-0243	2017-06-27	3.4	0.3	1.9	1.8	0.3	7.2	1.2	3.2	2.9	6	2.9	7.7	5.6	0.6	3.7	2.7	3.45	228	2016_SB
1989-030-0003	2016	SB	T47	16-0243	2017-06-27	4.4	0	2.4	6.5	2.1	4	5.9	2.6	2.1	8.5	5.9	6	6.9	1.4	4.4	1.5	4.2	228	2016_SB
1989-030-0003	2016	SB	T47	16-0243	2017-06-27	2.7	0	2.2	1.9	1.4	5.6	4	3.9	2.4	6.3	2.3	7.9	6.8	5.1	6.8	4.3	5.35	228	2016_SB
1989-030-0003	2016	SB	T08	16-0243	2017-06-27	0.5	0.6	2.2	2.2	7.6	2.7	1.2	1.1	0.9	4.1	5.2	2.8	5	3	3	1.9	2.75	228	2016_SB
1989-030-0003	2016	SB	T28	16-0243	2017-06-27	4.1	3	1.1	2	1.3	4.1	3.5	2.1	3.6	2.7	3.7	2.7	4.3	3.1	1.9	3.2	2.9	228	2016_SB
1989-030-0003	2016	SB	T19	16-0243	2017-06-27	3.3	5.7	4.8	1.4	2	3.8	5.1	4.3	2.3	5.6	3	3.7	5.7	5.7	5	4.2	4.65	228	2016_SB
1989-030-0003	2016	SB	T19	16-0243	2017-06-27	6	7	3	3	2	4	7	5	2	8	4	5	4	3	5	3	5	228	2016_SB
1989-030-0003	2016	SB	T28	16-0243	2017-06-27	6.6	1.8	4.3	1.1	0.2	8.2	5.9	6.1	3.4	3	2	7.7	8.4	5	6.7	6.6	6.65	228	2016_SB
1989-030-0003	2016	SB	T08	16-0243	2017-06-27	4.7	1.5	1.6	3	2.3	4.3	4.4	2.5	1.7	7.2	2.5	5	2.6	5	4.1	3.4	4.1	228	2016_SB
1989-030-0003	2017	SB	T54	17-0393	2018-03-27	5.7	4.4	7.2	6.7	0	7.4	8.4	7.9	3.3	5.2	5	6.2	6.6	1.7	3.1	4.2	6.4	213	2017_SB
1989-030-0003	2017	SB	T54	17-0393	2018-03-27	2.7	5.7	4.2	1.3	0.9	7.5	5.2	6.9	1.3	6.5	5.4	2.4	6.2	3.9	5.2	4.2	5.2	213	2017_SB
1989-030-0003	2017	SB	T30	17-0393	2018-03-27	8.1	8	4.9	6.5	1.7	7.4	6.3	7.5	1	4	1.9	7	6.5	5	6.4	7	6.75	213	2017_SB
1989-030-0003	2017	SB	T20	17-0393	2018-03-27	2	1	6.6	1	1.6	5	6	3.3	7	5	3.1	7.4	7.4	4.7	6.7	6.9	6.35	213	2017_SB
1989-030-0003	2017	SB	T14	17-0393	2018-03-27	4.4	3.4	2.1	1.5	0	7.7	3.9	7.5	3.7	6.3	7.1	6.6	6.4	6.4	4.5	4.1	6.4	213	2017_SB
1989-030-0003	2017	SB	T39	17-0393	2018-03-27	6.5	7.6	5.8	6.4	2.5	5	6.5	6.5	1.7	5.5	1	5.8	5.9	5.7	5.8	6.2	5.85	213	2017_SB
1989-030-0003	2017	SB	T11	17-0393	2018-03-27	7.2	5.6	8.1	2.8	2.2	7.6	6.4	7.1	1.6	8.5	6.4	6.9	6.2	5.3	6.4	5.7	6.4	213	2017_SB
1989-030-0003	2017	SB	T03	17-0393	2018-03-27	7.5	6	5.6	3.3	0	6.4	5.5	4.6	2.4	4.5	3.6	6.7	6.5	8.2	7.4	6.6	6.55	213	2017_SB
1989-030-0003	2017	SB	T21	17-0393	2018-03-27	3.6	3.4	1.3	1.3	1.6	2.7	3.6	1.7	4.7	4.8	1.6	3.6	3.4	1.4	3.3	3.3	3.3	213	2017_SB
1989-030-0003	2017	SB	T11	17-0393	2018-03-27	7.9	7.3	8.1	2.5	2.3	7.8	6.9	5.8	1.3	8.7	2.6	5.8	4.6	6.4	5.4	6.2	5.8	213	2017_SB
1989-030-0003	2017	SB	T14	17-0393	2018-03-27	2.3	4.9	3.1	0.1	0	7	4.6	6.8	3.7	2.2	5.3	8.4	7.8	8	8.2	7.4	7.6	213	2017_SB
1989-030-0003	2017	SB	T39	17-0393	2018-03-27	7	5.5	5.9	1.3	2.8	5.8	5.3	5.4	2.9	4.6	0.6	6.8	5.7	5.6	5.6	5.9	5.6	213	2017_SB
1989-030-0003	2017	SB	T19	17-0393	2018-03-27	4	5	4.5	1	1	5	5	5	1	6	3.4	5	5.5	4	5	5	5	213	2017_SB
1989-030-0003	2017	SB	T03	17-0393	2018-03-27	5.3	6.6	8.3	3.5	0	8.6	6.7	7.5	2.5	5.6	3.5	5.4	6.5	7.1	7.6	6.6	7.3	213	2017_SB
1989-030-0003	2017	SB	T19	17-0393	2018-03-27	4.4	5	4	2	2	5	4.5	5	1	6	3	5	5	3.5	4.6	5	5	213	2017_SB
1989-030-0003	2017	SB	T07	17-0393	2018-03-27	0.3	0.6	0	0.3	0	2.3	1.4	2.5	0	9.4	2.1	2.8	2.1	1.3	1.7	1.6	1.9	213	2017_SB
1989-030-0003	2017	SB	T07	17-0393	2018-03-27	0	0	0	0	2.5	1.8	1.3	0.9	0	8.8	2.3	3.6	3.2	2.3	2.4	1.8	2.05	213	2017_SB
1989-030-0003	2017	SB	T26	17-0393	2018-03-27	2.1	1.4	2.4	1	1.8	2	3	2.3	2.1	3.1	3.2	2	5	2	2.4	2.1	2.3	213	2017_SB
1989-030-0003	2017	SB	T27	17-0393	2018-03-27	5.8	1.6	3.7	0	0	6.1	4.6	6.1	0.6	4.1	1	6	6.7	6.1	6.2	6.3	6.1	213	2017_SB
1989-030-0003	2017	SB	T31	17-0393	2018-03-27	7	2.1	1.2	1.9	0.6	6.5	5.6	4.9	4	7.3	7	5	4.1	3.9	4.8	5	4.9	213	2017_SB
1989-030-0003	2017	SB	T27	17-0393	2018-03-27	3.9	0	1.3	0.8	0	3.4	2.3	3	0.1	6.7	2.2	3.4	6	2	3.4	3.4	3.4	213	2017_SB
1989-030-0003	2017	SB	T31	17-0393	2018-03-27	7.1	6.1	6.1	0.4	0.3	6.1	6	6.1	2.9	6.8	5.8	4.1	4	3.8	3.7	4	4.05	213	2017_SB
1989-030-0003	2017	SB	T21	17-0393	2018-03-27	3.6	2.5	1.3	3.5	2.7	2.3	1.5	1.6	4.6	5.5	2.8	3.6	3.6	1.8	1.5	2.6	1.7	213	2017_SB
1989-030-0003	2017	SB	T20	17-0393	2018-03-27	2.3	1.1	7	1.7	0	1.7	6	3	7.2	2.3	2.4	6.7	6	6.1	6.1	6.5	6.05	213	2017_SB
1989-030-0003	2017	SB	T26	17-0393	2018-03-27	2.1	2.1	2	2	1	3	2.8	2.7	1	3	2.5	3.1	2.1	2.9	3.1	3.4	2.95	213	2017_SB
1989-030-0003	2017	SB	T30	17-0393	2018-03-27	5.5	7.4	4.2	5.6	2.6	6.4	6.6	6.3	2.6	6.4	3	7.5	6.7	4.1	5.3	2.3	6.3	213	2017_SB
1989-030-0003	2018	NW	T11	18-0428	2019-05-02	5.1	6.8	5	1.7	2.9	8.4	7.1	7.7	1.3	8.6	7.8	8.2	5.7	6.9	6.7	7.1	7.1	202.086956521736	2018_NW
1989-030-0003	2018	NW	T04	18-0428	2019-05-02	4.5	5	4	2	0.1	7	6	6	2.5	8.6	6	6	7	4	5	5.5	6	202.086956521736	2018_NW
1989-030-0003	2018	NW	T36	18-0428	2019-05-02	6	3.4	4	1.5	0.4	5.6	4	4	2	6.1	3.7	6.5	5.5	4.1	5	5	5	202.086956521736	2018_NW
1989-030-0003	2018	NW	T39	18-0428	2019-05-02	5.6	2.2	5.5	3.1	0.2	7.3	5.4	5.4	0.8	5.3	4.1	6.5	6.6	4.7	4.7	5	5.4	202.086956521736	2018_NW
1989-030-0003	2018	NW	T47	18-0428	2019-05-02	6.5	5.1	7.1	4.3	0	5.6	8	6.1	2.4	6.9	3.6	8.2	7.8	5	5.2	6.2	6.1	202.086956521736	2018_NW
1989-030-0003	2018	NW	T13	18-0428	2019-05-02	4	3	2.1	4	0.7	5	4	4	4.5	2.7	2	5.5	4.4	4.4	4.5	4.6	4.45	202.086956521736	2018_NW
1989-030-0003	2018	NW	T48	18-0428	2019-05-02	7	5.2	5.5	5.9	0.1	7	7	7	0.6	6	1.5	6.4	6.4	6	6	6	6.4	202.086956521736	2018_NW
1989-030-0003	2018	NW	T22	18-0428	2019-05-02	5.6	3.3	4.2	1.9	0.9	4.6	4.2	4.2	4	5.2	2	4.6	5.6	4.9	3.3	4.7	4.4	202.086956521736	2018_NW
1989-030-0003	2018	NW	T30	18-0428	2019-05-02	8	8	7	6.9	0.5	9	7.8	8.1	1.5	4	2.6	8	7.1	4	4.1	2.1	7.45	202.086956521736	2018_NW
1989-030-0003	2018	NW	T24	18-0428	2019-05-02	6.2	1.5	4.9	1.1	1	7.5	5.5	6	2.1	6.2	2	8	6.3	5	5.7	6	6	202.086956521736	2018_NW
1989-030-0003	2018	NW	T23	18-0428	2019-05-02	5.5	3.6	2.5	1.7	0	6.5	6.3	5.8	2.5	8	1.9	5.8	5.9	5.6	6	6.1	5.95	202.086956521736	2018_NW
1989-030-0003	2018	NW	T10	18-0428	2019-05-02	4	6	3	3	0	7.4	5	5	4	5.4	1	5.4	4	5	4.4	5	5	202.086956521736	2018_NW
1989-030-0003	2018	NW	T27	18-0428	2019-05-02	5.5	3	0.2	1.4	2.3	6	7	6.3	2.4	7.2	4	5	5.6	2	4.4	4.3	5.3	202.086956521736	2018_NW
1989-030-0003	2018	NW	T14	18-0428	2019-05-02	3.1	4.4	0.2	0.2	0.1	6	3.7	7.5	1.7	1.8	1	8	6.8	5.9	6.8	6	6.8	202.086956521736	2018_NW
1989-030-0003	2018	SB	T47	18-0427	2019-04-08	4.6	3.3	0.9	2.5	0	6.5	4.6	5.5	1.9	4.2	1.8	6.8	9.3	6.3	8.1	6.8	6.65	199.526315789473	2018_SB
1989-030-0003	2018	SB	T13	18-0427	2019-04-08	6.6	4	6	3	0.2	3	4	3	5	1.6	2	4	3	3.6	3.6	3.5	3.55	199.526315789473	2018_SB
1989-030-0003	2018	SB	T48	18-0427	2019-04-08	5.3	2.6	2.6	5.1	1	5.9	5.7	5.5	0.3	7.1	0.8	6.9	6.9	5.9	6.4	6.6	6.15	199.526315789473	2018_SB
1989-030-0003	2018	SB	T30	18-0427	2019-04-08	8	7.2	8.4	6.4	0.6	8.7	8.2	8.6	1	7	2.5	8.9	8	7	8	7.4	8.1	199.526315789473	2018_SB
1989-030-0003	2018	SB	T22	18-0427	2019-04-08	6.2	5.7	4.5	1.4	1.2	6.8	6.8	5.7	5.4	5.6	3	4.1	4.4	4.9	3.1	3.9	4.65	199.526315789473	2018_SB
1989-030-0003	2018	SB	T14	18-0427	2019-04-08	2.5	5.8	1.6	0.2	2.8	6.2	5.2	6.2	1.6	6.6	3.7	4	7	4	4.8	4.1	5	199.526315789473	2018_SB
1989-030-0003	2018	SB	T04	18-0427	2019-04-08	6	2	7	3	1	3.5	4	4	4	8.6	3	4	3.5	2.6	3	3	3.5	199.526315789473	2018_SB
1989-030-0003	2018	SB	T36	18-0427	2019-04-08	7	4	5	2	1.1	7	6.5	5	4	6.5	2	7	6.1	5	4.4	5	5	199.526315789473	2018_SB
1989-030-0003	2018	SB	T10	18-0427	2019-04-08	2	1.4	4	1	1	2.1	3	2	4.1	6	4	4	4	2	2	2.6	2.05	199.526315789473	2018_SB
1989-030-0003	2018	SB	T16	18-0427	2019-04-08	2.1	1.5	2.7	5.8	0.6	6.8	3.7	5.7	1.7	5.8	7.1	6.3	5.1	6	5.8	6	5.8	199.526315789473	2018_SB
1989-030-0003	2018	SB	T24	18-0427	2019-04-08	4	1	2.3	3.5	3.5	2	3.6	3	2.6	6.9	2.1	4	5.9	3	5	3.2	3.4	199.526315789473	2018_SB
1989-030-0003	2018	SB	T31	18-0427	2019-04-08	7.5	7	4.1	1.1	5	4.7	5.1	5.6	2.1	5.2	3.9	6.6	5	3.7	4.1	4.9	4.95	199.526315789473	2018_SB
1989-030-0003	2018	SB	T09	18-0427	2019-04-08	2.2	0	3	0	2.9	5.4	5	4	3.1	6	6.9	3	2.9	1.6	1.9	3	3	199.526315789473	2018_SB
1989-030-0003	2018	SB	T54	18-0427	2019-04-08	3	1.9	2.3	0.5	1.4	8.1	1.7	6.1	0.3	6.4	4.2	6	3.3	2.2	4.3	6.7	5.15	199.526315789473	2018_SB
1989-030-0003	2018	SB	T39	18-0427	2019-04-08	2.4	4	3.2	0.3	6.5	2.5	3.8	3.8	0.2	5.5	2	7	6.1	4.1	4.8	5.2	4.45	199.526315789473	2018_SB
1989-030-0003	2019	NW	T31	19-0353	2020-07-20	3.9	1	2.1	1.2	0.8	5	1.9	5	1.1	7.9	1.9	6.3	5	4.1	5	5.1	5	219.5	2019_NW
1989-030-0003	2019	NW	T30	19-0353	2020-07-20	6.2	6.3	6.1	6.1	3	7.9	8.5	7.9	1.7	5.1	1	8.9	8.1	8	8.1	7.1	8.05	219.5	2019_NW
1989-030-0003	2019	NW	T19	19-0353	2020-07-20	5.5	5	2.6	0.6	1	5.6	6	6	1	6	3.5	5.5	5	4.6	5	5.6	5.55	219.5	2019_NW
1989-030-0003	2019	NW	T11	19-0353	2020-07-20	2.5	3.7	2.8	5.5	3.5	8.3	4.7	5.6	1.5	8.6	6.7	5.8	3.7	5.8	5.3	4.6	5.45	219.5	2019_NW
1989-030-0003	2019	NW	T39	19-0353	2020-07-20	6	3	5	1	0	7	3	3.1	1	7	2	8.1	7	5	5	5	5	219.5	2019_NW
1989-030-0003	2019	NW	T14	19-0353	2020-07-20	5.8	2.6	0.3	0.1	0.2	8.9	5.6	8.5	8.5	3.7	1.5	7.3	7.5	7.2	6.7	6.8	7.25	219.5	2019_NW
1989-030-0003	2019	NW	T10	19-0353	2020-07-20	5.6	4	3.4	2.6	2	3.6	2.7	2.6	4.8	2	4.8	3	3	1	1.5	2	2.6	219.5	2019_NW
1989-030-0003	2019	NW	T02	19-0353	2020-07-20	5	0.7	1.4	0.4	0.4	8.6	5	4.5	1.3	8.5	7	8.8	6	5	5	5	5	219.5	2019_NW
1989-030-0003	2019	NW	T44	19-0353	2020-07-20	3.5	1	0	1	0	8	3.5	5	6.5	6	1	7	5	5	6	6	5.5	219.5	2019_NW
1989-030-0003	2019	NW	T37	19-0353	2020-07-20	7	6.1	7	2	1	8	8	8	6	5	2.1	9	9	9	9	9	9	219.5	2019_NW
1989-030-0003	2019	NW	T13	19-0353	2020-07-20	5.7	5	3	3	0.1	7.4	6	6.5	7	4	4	8.1	7.1	7.1	7	7	7	219.5	2019_NW
1989-030-0003	2019	NW	T47	19-0353	2020-07-20	5.8	3.8	3	0	0	5.6	6.8	5	3.8	5.5	2.6	7.5	6.3	5.2	6.5	6.9	6.4	219.5	2019_NW
1989-030-0003	2019	NW	T52	19-0353	2020-07-20	5	1	1	3	0	9	4	6.1	2	5.6	4	8.1	6	5	6.5	6.6	6.3	219.5	2019_NW
1989-030-0003	2019	NW	T36	19-0353	2020-07-20	7	4	5	1	0.3	7	6	6	1.5	8.5	3	6	7.1	4	5	6	6	219.5	2019_NW
1989-030-0003	2019	SB	T44	19-0196	2020-08-05	2	0	0	1	0	8	4	4	7.4	5	1	6	3	4	4	4	4	218.599999999999	2019_SB
1989-030-0003	2019	SB	T52	19-0196	2020-08-05	4	0.4	0.3	2.7	1	9	6	6	3	7.1	5	7	6	6	5	5	6	218.599999999999	2019_SB
1989-030-0003	2019	SB	T02	19-0196	2020-08-05	5	1.2	1.4	0.7	0.6	8	5	5	1.1	8.4	7	8.5	6	5	5	5	5	218.599999999999	2019_SB
1989-030-0003	2019	SB	T10	19-0196	2020-08-05	3	2	2	0.6	1	3	3	3	4	3	4	4.1	3	3.5	3.5	3.6	3.25	218.599999999999	2019_SB
1989-030-0003	2019	SB	T04	19-0196	2020-08-05	6.6	2	7	5	0.1	7.6	6	7.1	2.5	8.5	4.5	7	7	6	6.5	6.5	6.75	218.599999999999	2019_SB
1989-030-0003	2019	SB	T22	19-0196	2020-08-05	6.3	5.2	6.3	0.8	1	6.9	6.6	6.2	4.9	6.2	3.8	4.8	7.2	6.3	5.1	6.4	6.25	218.599999999999	2019_SB
1989-030-0003	2019	SB	T37	19-0196	2020-08-05	7	5.1	8.1	5	5	5.2	7	4.9	6	4	3	4.9	5	4.9	4	4.1	4.9	218.599999999999	2019_SB
1989-030-0003	2019	SB	T30	19-0196	2020-08-05	7	6	8	6	1.5	8	8	8	2.1	6.6	2.6	8.8	8.9	8.6	8.8	8	8.3	218.599999999999	2019_SB
1989-030-0003	2019	SB	T39	19-0196	2020-08-05	5	2	4.9	5	0.1	9	7	7	1	4.1	5	8	8	6.1	6.1	7.1	7	218.599999999999	2019_SB
1989-030-0003	2019	SB	T11	19-0196	2020-08-05	7.4	5.2	6.6	3.5	2.7	6	7.6	6.3	2.3	7.1	7.8	4.3	3.5	4	4.7	4.6	4.7	218.599999999999	2019_SB
1989-030-0003	2019	SB	T19	19-0196	2020-08-05	3	2	0.5	2	4	3.6	2.5	3	3	6.1	3.6	5	6	5	5	3.6	4.3	218.599999999999	2019_SB
1989-030-0003	2019	SB	T28	19-0196	2020-08-05	5.5	1.5	3.6	0.2	1.7	6.5	7.1	6.5	0.7	7	3.9	5.9	7.3	6.7	6.8	7.5	6.75	218.599999999999	2019_SB
1989-030-0003	2019	SB	T48	19-0196	2020-08-05	8	7	6.6	5	0.1	8	8	8	0.4	7.6	0.5	6.6	6.6	6.6	6.6	7	6.8	218.599999999999	2019_SB
1989-030-0003	2019	SB	T47	19-0196	2020-08-05	3	0.9	2.2	0.7	0	6	8.2	4.8	4.8	5.3	1.5	6.2	7	3.9	6	5.5	6	218.599999999999	2019_SB
1989-030-0003	2019	SB	T13	19-0196	2020-08-05	4.6	3.6	2	4.5	0.2	8	5	5	5	4.6	3.6	8	6.4	5	5	5	5	218.599999999999	2019_SB
1989-030-0003	2020	NW	T31	20-5157	2021-07-07	6	1.1	1.1	2.2	0.3	6.1	5	5	4.1	7.1	3.3	6.1	6	6	6	6.4	6	213	2020_NW
1989-030-0003	2020	NW	T04	20-5157	2021-07-07	8	5.6	8.5	1.5	0.1	8	6.1	7	2	8.4	1	5.4	6.6	3.5	5	6	6.05	213	2020_NW
1989-030-0003	2020	NW	T36	20-5157	2021-07-07	4	2	3	2.5	0.6	6.9	6	6.5	1.8	7.1	3	7.1	7	6.1	6.6	6	6.55	213	2020_NW
1989-030-0003	2020	NW	T44	20-5157	2021-07-07	2	1	0	1	0	8	5	5	5.6	6	1	8	6	6	6	6	6	213	2020_NW
1989-030-0003	2020	NW	T02	20-5157	2021-07-07	4	1.5	1	1	0.5	7.5	5	4.4	2	8.4	7.4	8.1	6	5	5	5	5	213	2020_NW
1989-030-0003	2020	NW	T23	20-5157	2021-07-07	6	5.8	2.8	2	0.2	5.8	6.3	6.1	1.7	8	2	5.3	5.4	3.7	4.8	5.2	5.35	213	2020_NW
1989-030-0003	2020	NW	T13	20-5157	2021-07-07	5.6	5.6	3	4	0	6	5	5	6.5	3.6	3	6	5.5	5	5.4	5.6	5.4	213	2020_NW
1989-030-0003	2020	NW	T17	20-5157	2021-07-07	6	5	4	3.6	1.4	6.8	5	6	4.5	4.5	1.8	7	7	7	7	6	6.9	213	2020_NW
1989-030-0003	2020	NW	T39	20-5157	2021-07-07	3.3	0.1	2.6	7	0.1	6.6	4.1	4.2	0.3	7	1	7.3	4.9	4.1	5	3.2	4.55	213	2020_NW
1989-030-0003	2020	NW	T14	20-5157	2021-07-07	6	3.7	1.7	0.2	0.1	9.1	5.6	8.6	7.2	3.9	2.9	8.5	8.1	7.7	7.3	8.1	8.1	213	2020_NW
1989-030-0003	2020	NW	T48	20-5157	2021-07-07	8.4	8	7.8	6.1	0.2	8	8	8	2	7	0.4	7.6	7.7	7.7	7.6	7.8	7.75	213	2020_NW
1989-030-0003	2020	NW	T47	20-5157	2021-07-07	5	3	4.2	2.7	0	9.1	6.8	7	3.8	6.4	3.4	6.7	7	3.6	4.4	5.1	6.75	213	2020_NW
1989-030-0003	2020	NW	T11	20-5157	2021-07-07	3.7	1.8	4.4	5.2	2.5	6.1	5	5.3	0.6	9.6	8.5	2.5	6	4.8	4.3	3.2	4.9	213	2020_NW
1989-030-0003	2020	SB	T55	20-5001	2021-07-21	9.5	3	3	5.5	0	3	6.5	6.5	1.5	4	1	3.6	5.5	3.5	5	3.9	5	216	2020_SB
1989-030-0003	2020	SB	T15	20-5001	2021-07-21	5	5	4	4	4	4	4	3	2.9	3.9	4	3.9	3	2	2	2	3	216	2020_SB
1989-030-0003	2020	SB	T36	20-5001	2021-07-21	3.5	3	4	1.6	0.7	7	7	7	2	6.1	3.6	7	7	6	7	7.1	7	216	2020_SB
1989-030-0003	2020	SB	T44	20-5001	2021-07-21	5	2	4	1	0	9	8	8	5.5	4	1	8	5.5	5.6	6	6	7	216	2020_SB
1989-030-0003	2020	SB	T02	20-5001	2021-07-21	5.7	2	1	1	1	7.5	5.5	4.9	1	8	8	8	5.6	5	5	5	5	216	2020_SB
1989-030-0003	2020	SB	T23	20-5001	2021-07-21	4.1	2.6	1.3	1.2	1.8	4.6	3.7	3.8	1.7	8	4.5	4.5	3.2	4.7	4.1	3.9	4	216	2020_SB
1989-030-0003	2020	SB	T04	20-5001	2021-07-21	8.5	7.5	2.6	5.6	0.1	7.7	7.6	7.5	2.6	9	3	7.5	7.5	6.4	7	7	7.5	216	2020_SB
1989-030-0003	2020	SB	T17	20-5001	2021-07-21	6.3	2.2	2	3.1	4	5.4	5.4	3.5	4.8	3.7	2	5.5	5.5	5.5	5.6	3.7	5.45	216	2020_SB
1989-030-0003	2020	SB	T11	20-5001	2021-07-21	6.7	7.9	8.8	1.5	1.6	8.9	7.8	8.1	2.7	8.6	8	8.9	7	5	6.7	5.5	7.4	216	2020_SB
1989-030-0003	2020	SB	T14	20-5001	2021-07-21	4	0.1	0.1	0.1	0.2	8.8	0.3	8.4	2.8	8	1.8	7	7.1	6.9	5.5	6	6.95	216	2020_SB
1989-030-0003	2020	SB	T37	20-5001	2021-07-21	7	7.5	5.1	1.6	2.6	5	7	4	0.7	7.1	9.2	6	6	3.1	3.1	3.1	4	216	2020_SB
1989-030-0003	2020	SB	T25	20-5001	2021-07-21	1.1	1.2	1	1	3	1.9	2.1	1	2	7	3	3	3.1	3.1	3	2.1	2.55	216	2020_SB
1989-030-0003	2020	SB	T48	20-5001	2021-07-21	6.3	5.7	6.1	4.8	0.3	5.9	5.9	5.9	1.5	7.1	1.1	6	6	6	6	6	6	216	2020_SB
1989-030-0003	2020	SB	T47	20-5001	2021-07-21	3.2	1	1.2	3.4	1.5	0.6	3.8	0.6	3.5	5.7	5.1	2.4	3.4	0.9	0.7	1.9	0.8	216	2020_SB
1989-030-0003	2020	SB	T13	20-5001	2021-07-21	5	4	2	4.5	0	6	5	5	6	4	3	6.4	5.6	5	6	6.5	5.8	216	2020_SB
1989-030-0003	2020	SB	T31	20-5001	2021-07-21	8	7	1	1	7	3	1.9	2	4.9	7.4	9.4	3	1	1	1	1.1	1.5	216	2020_SB
1989-030-0003	2021	NW	T02	21-5162	2022-05-25	4.5	1	1.5	1.9	0.5	8	5	5	1.5	8	8.5	8	4.5	4.5	4.6	4.9	4.95	238	2021_NW
1989-030-0003	2021	NW	T44	21-5162	2022-05-25	4	2	0	2	0	8	6	7	5.5	4.6	1	8	6	6	6	6	6	238	2021_NW
1989-030-0003	2021	NW	T36	21-5162	2022-05-25	6	3	1.5	2.1	1	7	6	6.5	2	7.6	3	7	6.5	5.7	6.1	6.5	6.5	238	2021_NW
1989-030-0003	2021	NW	T45	21-5162	2022-05-25	3.3	2.2	4.7	0.9	1.8	4.7	4.2	4.5	1.7	2.6	1.7	7.4	7.6	9.1	7.5	5.5	6.45	238	2021_NW
1989-030-0003	2021	NW	T04	21-5162	2022-05-25	7.5	8	3.5	2.6	0.2	8	8	8	2.5	9	4	8	8.6	7.4	8	8	8	238	2021_NW
1989-030-0003	2021	NW	T55	21-5162	2022-05-25	8	2	4.8	3	0	4.1	8.1	8.2	6	7.6	2	6.7	6.7	6.7	6.7	5.9	6.7	238	2021_NW
1989-030-0003	2021	NW	T48	21-5162	2022-05-25	5	3.6	4.2	2.1	1.4	5	5	5	0.3	7.3	1.2	5	5	5	5	5	5	238	2021_NW
1989-030-0003	2021	NW	T25	21-5162	2022-05-25	6.9	5.7	5.9	2.4	0.2	6.9	7	7	3.9	3.9	3.9	7.1	6.6	7	7.2	7.1	7	238	2021_NW
1989-030-0003	2021	NW	T37	21-5162	2022-05-25	7.7	6.6	7.5	2.6	5.5	3.5	8.5	3.5	0.5	7	9.5	5.5	4.4	3.4	3.5	3.6	3.5	238	2021_NW
1989-030-0003	2021	NW	T14	21-5162	2022-05-25	3.2	3	0.4	3.9	0.1	8.1	2.6	7.7	6.6	6.7	3.6	8.5	8.5	7.5	7.4	7.3	7.6	238	2021_NW
1989-030-0003	2021	NW	T11	21-5162	2022-05-25	6.3	5.5	7.4	7.8	1.4	8.4	5.4	7.9	2	7	4.8	6.8	5.4	5.8	6.8	6.7	6.8	238	2021_NW
1989-030-0003	2021	SB	T44	21-5006	2022-06-08	4	2	1	2	0	8	6	7	5	4.5	1.3	7	4	5	5	5	5.5	225	2021_SB
1989-030-0003	2021	SB	T36	21-5006	2022-06-08	4.1	1.1	2	2.5	1	6	5	4.5	2.7	8	1.6	6	5.1	5	5	5	5	225	2021_SB
1989-030-0003	2021	SB	T02	21-5006	2022-06-08	4.5	1.5	1	1.6	0.9	7.5	4.5	4.8	2.5	7.3	8	8.3	5	4.9	5	4.9	4.95	225	2021_SB
1989-030-0003	2021	SB	T13	21-5006	2022-06-08	4.5	3.6	3	2	0.1	7	5	5.1	2.7	3.5	2.6	7	5	4.1	4.6	4.6	5	225	2021_SB
1989-030-0003	2021	SB	T04	21-5006	2022-06-08	8.6	4.5	8	2.5	0.1	8.5	8	8.5	1.5	9	2.4	8.6	8.5	8.5	8.5	8.4	8.5	225	2021_SB
1989-030-0003	2021	SB	T15	21-5006	2022-06-08	4	3	3	2	1	3.9	3.9	2.9	5	3	3	5.1	4	4	3	3.6	3.75	225	2021_SB
1989-030-0003	2021	SB	T40	21-5006	2022-06-08	2.4	2	1.6	0.1	1.7	3.5	4	3.9	2.6	6.4	3	4	5.8	4.5	4.5	4.5	4.25	225	2021_SB
1989-030-0003	2021	SB	T45	21-5006	2022-06-08	3.9	3.9	6.1	0	4.4	4.2	5.2	4.9	6.2	3.1	4.9	5.6	6.3	3.1	5.4	5.4	5.3	225	2021_SB
1989-030-0003	2021	SB	T17	21-5006	2022-06-08	7	5.7	4.5	3.6	1.3	8.3	7.2	7.7	4.2	4.6	1.5	8.2	7.3	7.3	7.4	7.8	7.55	225	2021_SB
1989-030-0003	2021	SB	T39	21-5006	2022-06-08	2.9	1.1	3.6	4.3	0.4	8.3	1.5	2.6	1.8	6.1	3.3	6.6	4.9	3.9	3.7	3.6	3.7	225	2021_SB
1989-030-0003	2021	SB	T37	21-5006	2022-06-08	4.5	3.5	6.5	3.5	4.6	2.5	8.3	3.4	0.6	4	7.5	5	4.7	3.5	3.4	3.6	3.45	225	2021_SB
1989-030-0003	2021	SB	T14	21-5006	2022-06-08	3.1	3	0.4	3.3	0.2	8.9	1.3	7.8	5.3	8.1	2.8	9.2	7.6	5.9	7.2	6.5	7.4	225	2021_SB
1989-030-0003	2021	SB	T25	21-5006	2022-06-08	6.4	5.1	4	3.3	1.8	7.5	6	7.3	1.3	2.1	3.5	6.3	7	6.6	7	7.2	7	225	2021_SB
1989-030-0003	2021	SB	T11	21-5006	2022-06-08	6.8	5.1	6.1	7	1.7	7.7	5.6	5.9	1.8	8.5	7	8	5.5	5.7	6	5.7	5.9	225	2021_SB
1989-030-0003	2021	SB	T47	21-5006	2022-06-08	6	2.9	1.7	4.2	0	6.4	7.2	5.3	3.9	6.1	2	6.1	7.4	3.9	3.7	3.7	5.3	225	2021_SB
1989-030-0022	2016	SB	T54	16-0244	2017-06-27	9.6	7	9.5	2.6	0.1	9.3	6.2	7.7	2.3	6.5	0.1	8.7	6.4	7.4	6.6	7.4	7.4	246	2016_SB
1989-030-0022	2016	SB	T54	16-0244	2017-06-27	8.1	9.6	9.1	3.5	0.7	8.5	9.6	9.4	2.5	8	1.3	9.8	6	4.6	8.3	8.8	8.65	246	2016_SB
1989-030-0022	2016	SB	T08	16-0244	2017-06-27	1.6	1.8	1.7	4.4	7.1	1.9	2	0.7	1.4	5.9	2.5	4.8	5.1	5.1	3	0.9	2.5	246	2016_SB
1989-030-0022	2016	SB	T08	16-0244	2017-06-27	4	4.2	1.5	3	2.7	5	5.1	4.3	2.6	7.4	3.7	5.1	3.6	4.8	4.7	5	4.75	246	2016_SB
1989-030-0022	2016	SB	T46	16-0244	2017-06-27	5.1	3.8	0.8	2.1	1.9	6.4	4.4	5.4	0.4	6.2	1.3	7.8	6.9	6.6	6.8	7.3	6.7	246	2016_SB
1989-030-0022	2016	SB	T46	16-0244	2017-06-27	4.9	3.3	0.1	1.2	4.3	4	8	4.9	0.6	6.5	1.8	7	7.6	6.3	6.5	5.8	6.4	246	2016_SB
1989-030-0022	2016	SB	T47	16-0244	2017-06-27	8.8	9.5	9.1	4.9	0	10	10	10	2.4	7.6	3.9	8.7	7.7	3.7	7	9.1	8.9	246	2016_SB
1989-030-0022	2016	SB	T47	16-0244	2017-06-27	7.7	6.1	10	2.1	0	10	10	10	5.3	3.5	0.9	9.6	8.9	7.2	10	10	10	246	2016_SB
1989-030-0022	2016	SB	T51	16-0244	2017-06-27	7.5	5.5	6.1	3.1	3.1	5.9	6.8	6.7	1.6	5	3.1	5.9	4.9	4.8	5.4	6.1	5.9	246	2016_SB
1989-030-0022	2016	SB	T51	16-0244	2017-06-27	7	5.3	6.3	3.3	0.2	6.8	6.6	6.2	2.4	4.9	3.2	6.4	6.6	5.5	6.3	7	6.35	246	2016_SB
1989-030-0022	2016	SB	T52	16-0244	2017-06-27	7.7	6.7	4	2.7	0	10	7.1	7.1	1.5	8.6	4	10	6.5	5.7	6.5	6.6	6.85	246	2016_SB
1989-030-0022	2016	SB	T52	16-0244	2017-06-27	7.2	5.7	4.2	3.9	1.4	8.9	6.1	4.4	1.9	7.2	5	7.4	7.5	6.6	6.5	6	6.5	246	2016_SB
1989-030-0022	2016	SB	T43	16-0244	2017-06-27	4	3	1	0.2	0.1	6.1	5	5	0.7	6	4	4	3	4	3.4	4.1	4.05	246	2016_SB
1989-030-0022	2016	SB	T19	16-0244	2017-06-27	6	7	6	1	1	7	6	7	4	6	2	6	5	5	6	6	6	246	2016_SB
1989-030-0022	2016	SB	T19	16-0244	2017-06-27	7	7.5	6.1	3	0.9	4.4	7.3	7.4	4	4.7	1.3	5.7	7.5	7.5	7	7	7.15	246	2016_SB
1989-030-0022	2016	SB	T28	16-0244	2017-06-27	7.1	6.7	1.3	3	0.2	8	9.1	8.5	2.8	4.1	2.1	7.1	8.1	5.7	7.6	8.3	8.05	246	2016_SB
1989-030-0022	2016	SB	T28	16-0244	2017-06-27	8.8	8.8	1.5	2.1	0.2	9.4	8.9	9.3	3	3	1.7	9.2	7.8	6.2	7.9	8.3	8.6	246	2016_SB
1989-030-0022	2016	SB	T43	16-0244	2017-06-27	1	0.3	0.2	2	0.2	6	5	5	0.2	5	4	4	3	3.1	3	3.7	3.85	246	2016_SB
1989-030-0022	2016	SB	T29	16-0244	2017-06-27	5.6	9.6	2.6	8.4	0.7	8.5	9.4	7	3.8	6.4	5.3	8.4	8.6	5.2	6.2	7.4	7.2	246	2016_SB
1989-030-0022	2016	SB	T39	16-0244	2017-06-27	8.5	5.4	3.9	6.2	4.1	5.7	7.6	6.8	4.6	4.3	0.6	7.6	6.4	6.1	6.7	6.8	6.75	246	2016_SB
1989-030-0022	2016	SB	T39	16-0244	2017-06-27	9.3	8.1	6.7	6.5	0.1	9.3	9.2	9.2	1.2	3.4	3	8	7.5	9.1	9.3	7.8	9.2	246	2016_SB
1989-030-0022	2016	SB	T29	16-0244	2017-06-27	4.5	7.3	5.2	1.5	1.6	6	5.3	5.1	2.9	6.5	2	5.2	4.8	2.9	4.5	4.7	4.95	246	2016_SB
1989-030-0022	2017	SB	T20	17-0394	2018-03-06	6.9	9.1	7.9	0	0	6.1	3.9	6.1	7	4.1	0.7	7.4	6.3	4.9	6.5	7.8	6.2	226.689320388352	2017_SB
1989-030-0022	2017	SB	T21	17-0394	2018-03-06	7.4	8.6	6.6	3.5	0.5	6.6	7.6	6.4	6.6	4.6	2.5	6.3	6.5	4.8	5.5	5.7	6.35	226.689320388352	2017_SB
1989-030-0022	2017	SB	T21	17-0394	2018-03-06	7.6	6.7	8.5	2.6	0.1	6.4	6.6	6.5	4.5	5.7	2.6	4.5	5.3	2.4	4.5	4.5	4.9	226.689320388352	2017_SB
1989-030-0022	2017	SB	T11	17-0394	2018-03-06	6.6	5.1	7.5	3.3	1.3	8.2	7.7	7	1.8	6.9	5.3	7.3	6.1	6.4	5.2	6.2	6.7	226.689320388352	2017_SB
1989-030-0022	2017	SB	T11	17-0394	2018-03-06	3.5	3.6	4.7	2.8	0.8	5.9	7.6	6.8	1.8	5.8	4.4	7.4	8.1	6.6	6.7	6.4	6.75	226.689320388352	2017_SB
1989-030-0022	2017	SB	T14	17-0394	2018-03-06	3.4	4.5	6.3	1.1	0.7	7.3	3.6	8.2	2.8	5.4	2	6.3	8.3	6.9	7	6.3	7	226.689320388352	2017_SB
1989-030-0022	2017	SB	T26	17-0394	2018-03-06	2	1.9	2.1	3	2.1	2	3	2	2.1	3.3	2	1.9	2	1	2	2.7	2	226.689320388352	2017_SB
1989-030-0022	2017	SB	T26	17-0394	2018-03-06	1.9	2	3.9	1.2	3	1	2.8	2	1.5	4.7	4	1.6	1.9	1.9	1.9	3.1	1.9	226.689320388352	2017_SB
1989-030-0022	2017	SB	T30	17-0394	2018-03-06	9	8.1	8.9	6.1	1.3	7.1	8.2	6.2	3	7	3	6	8	6.6	6.4	6.7	6.5	226.689320388352	2017_SB
1989-030-0022	2017	SB	T14	17-0394	2018-03-06	6.3	9.8	5	1.6	1.6	7.1	7.5	7.9	2.3	4.8	2.9	8.5	6.1	7.3	7.7	7.7	7.7	226.689320388352	2017_SB
1989-030-0022	2017	SB	T30	17-0394	2018-03-06	7.7	7.2	5.2	4.2	3.3	5.3	7.3	4.9	1	6.1	3.5	7.1	6.3	5.1	5	5	5.05	226.689320388352	2017_SB
1989-030-0022	2017	SB	T39	17-0394	2018-03-06	4.1	7.1	7.1	4.9	0.2	8	7	7	1.9	6.2	2	6.9	6.3	3.9	5.8	6	6.6	226.689320388352	2017_SB
1989-030-0022	2017	SB	T54	17-0394	2018-03-06	5.3	6.2	7.4	2.2	0	8.4	8.1	7.7	2.1	5.8	4.2	6.7	5.6	3.9	6.1	8.1	7.2	226.689320388352	2017_SB
1989-030-0022	2017	SB	T39	17-0394	2018-03-06	7.4	6.2	7.8	2.7	0.6	7.3	8.8	7.9	0.5	5.3	3.4	6.7	5.6	5.3	6.1	6.1	6.4	226.689320388352	2017_SB
1989-030-0022	2017	SB	T54	17-0394	2018-03-06	8.4	1.2	7.7	8.4	2.2	8.4	7.7	7.2	1.6	8	5.6	2.7	5.1	3.7	3.9	6.5	5.8	226.689320388352	2017_SB
1989-030-0022	2017	SB	T20	17-0394	2018-03-06	5	4.9	8.4	0	0.1	6.6	6.4	6.3	8	7.1	0.5	8.4	8.3	5.7	6.8	7.3	6.7	226.689320388352	2017_SB
1989-030-0022	2017	SB	T27	17-0394	2018-03-06	5.5	2.2	5	0.8	0.3	6	6.2	6	0.9	3.9	2	4.1	4.5	2.8	4	4	4.3	226.689320388352	2017_SB
1989-030-0022	2017	SB	T07	17-0394	2018-03-06	3.8	3.2	0	0	0	5.1	4.9	4.5	0.9	4.3	0.8	6.1	4.6	3.1	3.5	3.3	4.5	226.689320388352	2017_SB
1989-030-0022	2017	SB	T07	17-0394	2018-03-06	6.4	5.3	0	4.5	0.9	7.2	5.3	5.5	0.1	6.1	1.7	6.3	4.2	4	4.1	5.8	5.4	226.689320388352	2017_SB
1989-030-0022	2017	SB	T27	17-0394	2018-03-06	4.9	1.6	3.7	1.5	0	5.7	5.1	5.6	2	3.4	0.5	7	7.3	7.4	7	7.5	7	226.689320388352	2017_SB
1989-030-0022	2017	SB	T47	17-0394	2018-03-06	5.4	3.9	3.2	4.1	0	9.3	6.2	9.8	4.5	5.2	3	6.4	7.4	4.1	6.7	8.9	7.05	226.689320388352	2017_SB
1989-030-0022	2017	SB	T47	17-0394	2018-03-06	5.9	6	4.6	4	0	5.7	9.4	6.6	1.2	4.3	4.2	4.1	7.6	3.2	4.7	6.2	5.95	226.689320388352	2017_SB
1989-030-0022	2017	SB	T31	17-0394	2018-03-06	4	1.1	1	1	5	3	2.9	2	3.2	8.6	5.1	2.1	2.1	1.7	1.6	2.1	2.05	226.689320388352	2017_SB
1989-030-0022	2017	SB	T31	17-0394	2018-03-06	5	3.1	3.1	1.1	2.1	4.1	3.4	3.5	4.9	5.5	4.2	4.1	3.1	2.2	2.9	3.5	3.45	226.689320388352	2017_SB
1989-030-0022	2017	SB	T05	17-0394	2018-03-06	3.4	3	1.6	2.6	7	2	3	1.5	1	3.1	6	3.5	3.3	1.3	0.6	0.2	1.5	226.689320388352	2017_SB
1989-030-0022	2017	SB	T05	17-0394	2018-03-06	5	1	8.3	2	0.2	9.7	6	7.8	1	7	7.6	3.5	5	1.6	2.5	2	4.25	226.689320388352	2017_SB
1989-030-0022	2018	NW	T16	18-0430	2019-04-23	2.5	0.6	0.8	7.8	2.5	4.5	3.5	4	1.7	7.6	7.3	6.3	3	2.4	4.1	4.2	4.05	205.484536082477	2018_NW
1989-030-0022	2018	NW	T13	18-0430	2019-04-23	8.5	8	2	2	0.6	6.5	6.4	6	5.6	2	1.5	7.5	5	5	5.6	5	5.8	205.484536082477	2018_NW
1989-030-0022	2018	NW	T04	18-0430	2019-05-07	7	5	8	2	3	6	5	3	2.6	7.5	4	5	4	4	4	3.5	4	205.484536082477	2018_NW
1989-030-0022	2018	NW	T39	18-0430	2019-04-23	8.4	8	5.6	5.6	0.2	9	7.2	7.2	0.4	7	3.4	7.7	6.1	4	5.5	5.5	6.65	205.484536082477	2018_NW
1989-030-0022	2018	NW	T36	18-0430	2019-05-07	6.5	3	5	1.1	0.5	6.5	5	4.5	1.3	7	4	5.6	4	2.6	3	3.5	4.25	205.484536082477	2018_NW
1989-030-0022	2018	NW	T23	18-0430	2019-05-07	4.5	2.1	2	1.5	0	4.6	4.1	4.5	1.4	8.7	3.5	4.4	4	3.7	4	4.2	4.15	205.484536082477	2018_NW
1989-030-0022	2018	NW	T19	18-0430	2019-04-23	4.5	2.5	3	1.5	1	5.5	5	5	1.6	4.6	2.5	4.5	5	4	4.5	4.4	4.75	205.484536082477	2018_NW
1989-030-0022	2018	NW	T22	18-0430	2019-04-23	6.6	6.2	7.2	1.1	0	6.8	7.1	7.1	5.7	6	1.1	6	6.7	6.3	5.3	6.3	6.5	205.484536082477	2018_NW
1989-030-0022	2018	NW	T39	18-0430	2019-05-07	6.5	6	6	3.9	0.2	7.5	5.5	5.5	0.2	6.5	1	6	5.1	4.1	4	4.6	5.3	205.484536082477	2018_NW
1989-030-0022	2018	NW	T06	18-0430	2019-05-07	4	4.9	7.2	4.1	3	5	7	5.1	5.7	7.4	4	6	7	5	5	5	5.05	205.484536082477	2018_NW
1989-030-0022	2018	NW	T08	18-0430	2019-05-07	5.5	5.5	4.2	0.8	3.7	3.6	5	4.5	6.9	7.9	1.4	5.3	6.1	6.1	6	5	5.15	205.484536082477	2018_NW
1989-030-0022	2018	NW	T47	18-0430	2019-04-23	4	6.2	2.4	4.4	2.3	4.5	7.2	5.3	3	6.8	3.6	8	8	6.1	7.4	6.7	6.95	205.484536082477	2018_NW
1989-030-0022	2018	NW	T14	18-0430	2019-04-23	8	7	2.7	0.1	0.2	8.5	6.8	8.4	4.4	2.8	4.5	6.6	7.8	5.1	7.5	6.5	7.5	205.484536082477	2018_NW
1989-030-0022	2018	NW	T14	18-0430	2019-05-07	5.5	5.9	7.1	2	0	8.1	6.6	8	2.3	6.8	1.4	6.1	7	6.1	6.4	6.2	6.5	205.484536082477	2018_NW
1989-030-0022	2018	NW	T27	18-0430	2019-05-07	6.1	2.3	6.6	0.4	0	8.3	6.8	8.5	3.5	5.3	2.1	7.6	7.7	7.1	7	7.8	7.65	205.484536082477	2018_NW
1989-030-0022	2018	NW	T48	18-0430	2019-05-07	7.7	5.1	6.2	4.5	0.2	6.7	6.6	6.2	1.8	5.7	0.6	7	7	6.5	6.5	6.2	6.5	205.484536082477	2018_NW
1989-030-0022	2018	NW	T54	18-0430	2019-05-07	1.4	0.5	1.4	0.1	4.8	0.2	0.6	0.4	0.8	7.3	3.2	2	3.3	3.6	3.8	1.1	1.55	205.484536082477	2018_NW
1989-030-0022	2018	NW	T11	18-0430	2019-04-23	8.6	6.5	8.4	6.3	2.3	6.1	8.5	6.6	1.3	8.5	6.8	5.5	7.5	8.3	6.8	6.2	6.7	205.484536082477	2018_NW
1989-030-0022	2018	NW	T13	18-0430	2019-05-07	5.3	5	3.5	3.5	0.5	4	4	4	4.7	3	2	6.1	4	3.7	4	4	4	205.484536082477	2018_NW
1989-030-0022	2018	NW	T06	18-0430	2019-04-23	2.2	5	7	7.7	7.9	1.7	3	1.7	5	6.4	8	2.4	5	2.6	1	1	1.7	205.484536082477	2018_NW
1989-030-0022	2018	NW	T16	18-0430	2019-05-07	2.9	1.9	0.9	4.9	0.6	7.5	4.8	6.6	3.2	7.7	7.4	7.3	5	5.2	6	6.5	6.25	205.484536082477	2018_NW
1989-030-0022	2018	NW	T31	18-0430	2019-04-23	6	5.6	3.2	6.1	0.1	5.5	5.5	5.1	5.8	5.2	4.1	5.1	4.1	2.4	3.7	4.4	4.75	205.484536082477	2018_NW
1989-030-0022	2018	NW	T10	18-0430	2019-04-23	5	3	5	1	0	7	7	7	4	6.1	2.5	5.4	5.4	3.4	4.6	5	5.4	205.484536082477	2018_NW
1989-030-0022	2018	NW	T04	18-0430	2019-04-23	3	2	5	2	9	2	1	0	2	5	1	3	4	1	2	0.8	1.5	205.484536082477	2018_NW
1989-030-0022	2018	NW	T09	18-0430	2019-04-23	3.5	0.8	1.5	3	3	5.2	4.3	3.5	5.2	5.9	3.1	8.1	5	6.3	7.1	4.2	5.1	205.484536082477	2018_NW
1989-030-0022	2018	NW	T24	18-0430	2019-04-23	4.1	2.9	6.1	3	1	5	6	5.5	3	5.9	2.6	6	6.6	4	5.5	5.5	5.5	205.484536082477	2018_NW
1989-030-0022	2018	SB	T54	18-0429	2019-05-20	5.8	2.3	5.1	4.2	0.6	7.2	8.2	6.5	0.3	7.6	3.5	6.2	4.5	1.8	4.7	6	6.1	214.300000000003	2018_SB
1989-030-0022	2018	SB	T31	18-0429	2019-05-20	8	6	5	2	0.1	6.3	5.5	5.6	1.1	7	4.1	5.6	5.1	4.3	4.9	6	5.55	214.300000000003	2018_SB
1989-030-0022	2018	SB	T04	18-0429	2019-05-20	8.5	9	4	1.5	2	7	6	5	2	9	7	6	5	4	5	5	5	214.300000000003	2018_SB
1989-030-0022	2018	SB	T13	18-0429	2019-05-20	6.5	6.1	2	3	0.2	6.6	6	6	6.5	2.8	2.9	7.6	6	6	6	6.6	6	214.300000000003	2018_SB
1989-030-0022	2018	SB	T48	18-0429	2019-05-20	7.8	7	6.7	6.1	0.4	7.7	7.6	7.6	1.2	7	1	8	8	8	8	8	8	214.300000000003	2018_SB
1989-030-0022	2018	SB	T47	18-0429	2019-05-20	3.7	1.5	1.4	2.6	1.5	2.2	4	1.5	6.9	2.1	5.9	3.1	4.4	2.3	1	0.8	1.85	214.300000000003	2018_SB
1989-030-0022	2018	SB	T33	18-0429	2019-05-20	6.4	7.2	6.7	4.4	5.5	6.9	7.3	6.4	5.9	6.2	2.8	7.9	8.3	7.8	7.8	7.6	7.7	214.300000000003	2018_SB
1989-030-0022	2018	SB	T09	18-0429	2019-05-20	2.1	0.1	0.2	0.2	3.5	4.4	5	3.3	4.1	1.2	2	6.9	4.8	5.7	4.9	3.3	4.85	214.300000000003	2018_SB
1989-030-0022	2018	SB	T36	18-0429	2019-05-20	4.9	3	2	1.6	0.6	6	5	5	2	7.7	1.5	6.5	5.6	5.1	6	6.6	5.8	214.300000000003	2018_SB
1989-030-0022	2018	SB	T10	18-0429	2019-05-20	1.6	0.8	2	1.3	0.7	1.6	1.6	1	4.2	2.5	6.7	2	2	1	1	1.8	1.3	214.300000000003	2018_SB
1989-030-0022	2018	SB	T14	18-0429	2019-05-20	7.1	3.1	8.3	4.5	0.1	8.9	5.9	8.4	4.8	8.3	3.4	6	9.5	6.7	6.4	7	6.85	214.300000000003	2018_SB
1989-030-0022	2018	SB	T06	18-0429	2019-05-20	3.1	4.1	8	7	3	5	7.1	5	5.9	7.5	8.1	3	7.1	4	4	4.5	4.75	214.300000000003	2018_SB
1989-030-0022	2018	SB	T11	18-0429	2019-05-20	6.8	5.6	6.3	5.6	1.8	8	6.6	6.6	0.9	9.2	7.7	8.5	6.6	5.1	7.1	6.9	6.75	214.300000000003	2018_SB
1989-030-0022	2018	SB	T27	18-0429	2019-05-20	8.1	6.4	1.6	0	2.8	6.1	7	7	3.1	3.9	4.6	5	6.4	3.6	5	5.5	5.8	214.300000000003	2018_SB
1989-030-0022	2018	SB	T39	18-0429	2019-05-20	7	7.5	5.7	2	0.1	9.6	7.2	7.2	0.2	7.4	6	6.7	5.9	2.5	4.9	4.3	6.3	214.300000000003	2018_SB
1989-030-0022	2018	SB	T22	18-0429	2019-05-20	7.1	3.3	6.7	1.7	2.4	6.2	6.7	5.7	2.2	5.1	0.8	5	5.9	6	4.7	5.4	5.7	214.300000000003	2018_SB
1989-030-0022	2018	SB	T30	18-0429	2019-05-20	8.4	8.2	8.4	6.2	1.6	8	8.6	8	1.2	5.4	2	9.1	9.1	9.1	8.2	8	8.2	214.300000000003	2018_SB
1989-030-0022	2019	NW	T13	19-0354	2020-07-20	8	6	6.5	3.4	0.1	8.5	8	8	7.7	3.7	3	8.6	8	8	8	8	8	226	2019_NW
1989-030-0022	2019	NW	T52	19-0354	2020-07-20	5	4.1	1	1	0.1	8.1	7	7.5	1	5	2	9.1	7.1	7	8	7.5	7.5	226	2019_NW
1989-030-0022	2019	NW	T10	19-0354	2020-07-20	7.4	2.6	4.5	2	0.1	9.2	9.2	9.2	4.5	4.5	5.9	4	4	3.4	4	5.1	4.55	226	2019_NW
1989-030-0022	2019	NW	T02	19-0354	2020-07-20	5.7	2.2	1.4	0.2	0.3	8.4	6.1	5.5	1	8.4	7.2	8.8	6	5.8	5.6	5.5	5.7	226	2019_NW
1989-030-0022	2019	NW	T44	19-0354	2020-07-20	3	3	0	1	0	8	7	7	7	6.1	1	9	6	6.5	7	6.4	7	226	2019_NW
1989-030-0022	2019	NW	T31	19-0354	2020-07-20	6.1	2.1	7.1	3.1	4	5	5	4	1	7.3	9	6	5.6	2	6	5.6	5.3	226	2019_NW
1989-030-0022	2019	NW	T36	19-0354	2020-07-20	7	6	5	1.5	0.3	8	7	7.6	1.6	8.4	3	7	7	5.6	6.6	7.4	7	226	2019_NW
1989-030-0022	2019	NW	T39	19-0354	2020-07-20	9	9	7	2	0.1	9.9	9	7	2	6	1	9	8	9	9	8.5	9	226	2019_NW
1989-030-0022	2019	NW	T19	19-0354	2020-07-20	5.5	4.4	2	2.4	3	4.5	5	5	1	6	3	4.5	4	4.5	4.5	5	4.5	226	2019_NW
1989-030-0022	2019	NW	T14	19-0354	2020-07-20	4.9	0.3	0.5	0.3	0	8.2	4.4	8.3	7.9	5.1	1.7	6.7	7.1	5.8	6.2	6.3	6.5	226	2019_NW
1989-030-0022	2019	NW	T11	19-0354	2020-07-20	5.7	8.2	6.4	4.3	1.6	8	7.7	5.8	2.2	8.5	7.6	7.4	5	2.7	5.8	7.8	5.8	226	2019_NW
1989-030-0022	2019	NW	T37	19-0354	2020-07-20	9	8	9.1	1	1	9	9	9	4	6	5	7	6	6	5.1	5.1	6.5	226	2019_NW
1989-030-0022	2019	NW	T30	19-0354	2020-07-20	8.1	8.9	8.9	6	2	8	9	8	1.9	6.6	1.5	4	7.1	5	4.6	3	6.05	226	2019_NW
1989-030-0022	2019	NW	T47	19-0354	2020-07-20	2.9	1.5	1.1	0	0	2.7	5.3	2.5	2.6	5.5	2.9	6.5	5.2	4.3	4.5	3.8	4.4	226	2019_NW
1989-030-0022	2019	SB	T19	19-0197	2020-08-05	6	5.5	3	2	0.6	6	6.1	6	1	6	3	7	6	6	6.1	6	6	228.96402877698	2019_SB
1989-030-0022	2019	SB	T10	19-0197	2020-08-05	1	1	1	0.4	3.6	0.6	0.5	0.5	4	4	4.6	2.5	2.5	1.4	1.4	1.8	1.4	228.96402877698	2019_SB
1989-030-0022	2019	SB	T02	19-0197	2020-08-05	5	1.5	1	1	0.9	8	5.8	4	1	8.6	7	8.3	6	4.5	4.5	4.1	4.5	228.96402877698	2019_SB
1989-030-0022	2019	SB	T11	19-0197	2020-08-05	6.3	4.7	5.6	5.4	2.9	7.6	6.3	6.5	1.4	8.8	5.8	7.3	3.3	3.7	4.6	5.3	5.8	228.96402877698	2019_SB
1989-030-0022	2019	SB	T37	19-0197	2020-08-05	6	7	5	4.1	3	5	6	5	1.1	7	5	6.1	6	8	6	6	6	228.96402877698	2019_SB
1989-030-0022	2019	SB	T28	19-0197	2020-08-05	7.4	6.6	0.9	2.6	0.2	8.8	6.4	8.4	1.1	6.1	2	9.2	7.3	8.2	9.1	8.7	8.55	228.96402877698	2019_SB
1989-030-0022	2019	SB	T22	19-0197	2020-08-05	3.9	2.4	2.7	3.1	3.8	2.8	4.7	2.9	3.6	6.3	2.9	3.1	6	6	3.5	3.4	3.45	228.96402877698	2019_SB
1989-030-0022	2019	SB	T48	19-0197	2020-08-05	9.1	8.5	6.6	6.7	0.1	9	9.1	9	0.6	6.7	0.5	8.9	9	9	9	9	9	228.96402877698	2019_SB
1989-030-0022	2019	SB	T39	19-0197	2020-08-05	8.1	5	8.1	6.1	0.2	9.8	7.1	8	1.1	5.2	2	9.9	8	6	7	9	8	228.96402877698	2019_SB
1989-030-0022	2019	SB	T44	19-0197	2020-08-05	5	1	1	0	0	9.5	8	9	6	6.6	2.5	6	3	4	4	4.4	5.2	228.96402877698	2019_SB
1989-030-0022	2019	SB	T52	19-0197	2020-08-05	5	5	1.9	3	0.1	9	7	8	1	5.6	1.1	9	7.1	2	7	7	7.05	228.96402877698	2019_SB
1989-030-0022	2019	SB	T13	19-0197	2020-08-05	8	7	4.7	3.5	0.1	8.5	7	7.5	5	4.4	3.4	8.7	8	7	7	7	7.25	228.96402877698	2019_SB
1989-030-0022	2019	SB	T30	19-0197	2020-08-05	6	6.1	3.5	6	3	4	6.8	4.1	0.4	6.7	2.9	8	7.6	7.6	3	2.1	4.1	228.96402877698	2019_SB
1989-030-0022	2019	SB	T47	19-0197	2020-08-05	4.7	3.5	0.7	2.1	0	4.9	7.1	6.1	3.8	6.1	2.7	6.8	6	4.4	5.7	6	6	228.96402877698	2019_SB
1989-030-0022	2020	NW	T30	20-5158	2021-07-26	8	7.4	8.1	7.6	1.3	8.5	8.6	8.2	2.1	6.6	3.5	8.1	8.1	7.3	8	7.6	8.1	223	2020_NW
1989-030-0022	2020	NW	T44	20-5158	2021-07-26	5	5	1	1	0.1	9	7	7	5	5	1.8	8	6	5.4	6	6	6.5	223	2020_NW
1989-030-0022	2020	NW	T37	20-5158	2021-07-26	7	7.1	5.9	0.5	4	4	6.9	4.1	0.6	7.1	9.5	6.9	6.9	7.1	2.1	2.1	4.1	223	2020_NW
1989-030-0022	2020	NW	T17	20-5158	2021-07-26	6.4	4.6	2.5	2.5	1.3	7.4	5.5	6	3.9	4.3	2	7.3	6.2	7.3	7.3	6	6.75	223	2020_NW
1989-030-0022	2020	NW	T47	20-5158	2021-07-26	4	2.2	1.8	3	0	7.5	4.5	5.5	1.5	5.5	2.5	7.6	4.2	4.1	5.6	4.3	5.5	223	2020_NW
1989-030-0022	2020	NW	T55	20-5158	2021-07-26	9	8	5.5	3	0	7.5	8	8.1	1	3	2	7.5	7	7	7	7.5	7.5	223	2020_NW
1989-030-0022	2020	NW	T14	20-5158	2021-07-26	4.3	5.4	4.1	0.2	0.1	8.9	7.4	8.8	5.2	7.7	5.3	7	7	6.4	6.8	7.2	7.1	223	2020_NW
1989-030-0022	2020	NW	T48	20-5158	2021-07-26	6.6	6.3	5.8	3.8	0.1	6.2	6.3	6.2	2.6	8	1.5	6.5	6.6	6.6	6.6	6.6	6.55	223	2020_NW
1989-030-0022	2020	NW	T13	20-5158	2021-07-26	5	4	3	4.6	0	6	5	5	5.3	3.7	3	6	4.6	4	4.5	5	5	223	2020_NW
1989-030-0022	2020	NW	T04	20-5158	2021-07-26	8	7.5	6.5	4.7	0.1	8	8	8	3	9	2	8	8.6	7.4	8	8	8	223	2020_NW
1989-030-0022	2020	NW	T36	20-5158	2021-07-26	4.6	3	2	1.6	0.6	7	7	7.1	2	7	3.5	7	6.1	5	6.6	7	7	223	2020_NW
1989-030-0022	2020	NW	T02	20-5158	2021-07-26	4.8	1.5	1	0.9	0.6	8	5	5	0.8	8	8.3	8	6.4	5	5	5	5	223	2020_NW
1989-030-0022	2020	SB	T37	20-5002	2021-07-26	8.5	6	7.6	0.4	0.5	8.5	7.4	8.4	2.5	5	3	9.1	8	8.1	8.7	8.5	8.45	226.010526315789	2020_SB
1989-030-0022	2020	SB	T02	20-5002	2021-07-26	5.5	2.3	1	0.4	0.4	8.2	6	5.8	2	8	7	8.5	6	5.3	5.5	6	5.9	226.010526315789	2020_SB
1989-030-0022	2020	SB	T48	20-5002	2021-07-26	8	7.2	7.6	5.4	0.1	8	8	8	1.1	8.1	1.2	8	8	8	8	8	8	226.010526315789	2020_SB
1989-030-0022	2020	SB	T44	20-5002	2021-07-26	4.1	1	4	0	0	8	6	6	5.5	4.5	1	9	7	7	7.4	6	7	226.010526315789	2020_SB
1989-030-0022	2020	SB	T14	20-5002	2021-07-26	5.5	3.2	2.2	0.2	0.1	8.7	7	8.9	7	5.1	4.3	8.7	7.4	8.3	8.1	7.1	8.2	226.010526315789	2020_SB
1989-030-0022	2020	SB	T47	20-5002	2021-07-26	3.3	1.7	3.8	4.1	0	2.1	3.8	2.1	4.6	6.2	4.7	3.6	5	2.1	1.9	2.5	2.1	226.010526315789	2020_SB
1989-030-0022	2020	SB	T17	20-5002	2021-07-26	7.5	6.7	4	3	1.3	8.5	6	7.3	4.6	3.2	2.5	7.8	7.9	7.9	7.9	7.6	7.85	226.010526315789	2020_SB
1989-030-0022	2020	SB	T13	20-5002	2021-07-26	5.4	4.4	2.4	4	0	5.5	5.6	5.5	6.6	3.7	2.8	7	7	6.4	6.7	6.8	6.55	226.010526315789	2020_SB
1989-030-0022	2020	SB	T55	20-5002	2021-07-26	9.8	6.5	7	4	0	7.8	8	7	1	3	2.5	7	7.5	6.7	8.5	7	7.25	226.010526315789	2020_SB
1989-030-0022	2020	SB	T04	20-5002	2021-07-26	8.6	8.6	5.5	4.5	0.1	8.5	8.5	8.5	2.6	9.4	2	8	7.4	7.5	7.5	8	8	226.010526315789	2020_SB
1989-030-0022	2020	SB	T30	20-5002	2021-07-26	6.6	4.7	4.6	4.6	3	6	7	6	3	6	2.8	8.2	8.1	8	8	6	7.5	226.010526315789	2020_SB
1989-030-0022	2020	SB	T36	20-5002	2021-07-26	4	3.5	2.5	1.5	0.6	7	7	7	3	6.5	2	7	7	6.5	7	7	7	226.010526315789	2020_SB
1989-030-0022	2021	NW	T02	21-5163	2022-06-13	7	3	2	2	0.3	8.5	5.4	5.4	1.8	7.6	8.2	8.4	5	5	5	5.4	5.4	239	2021_NW
1989-030-0022	2021	NW	T36	21-5163	2022-06-13	5	2.5	3.5	2.6	1	7	6.5	6.5	2	8	1	6.9	6.5	6	6.6	6.6	6.55	239	2021_NW
1989-030-0022	2021	NW	T56	21-5163	2022-06-13	4	0.6	0	0	3	4	3	2.5	4.5	5.7	3	4	2.7	2	1.4	2	2.5	239	2021_NW
1989-030-0022	2021	NW	T13	21-5163	2022-05-12	5.5	4.5	2	2	2	7	5.3	4.6	3.5	3.5	3	7.4	5.5	4	4	4	4.6	239	2021_NW
1989-030-0022	2021	NW	T04	21-5163	2022-05-12	4	1.5	2.5	3.7	8	1.5	1.6	1.5	1.4	9.6	5.5	3	3.6	2	3	2.5	2.25	239	2021_NW
1989-030-0022	2021	NW	T15	21-5163	2022-05-12	8	9	8	5	2	8	8.1	8	6.1	6	3	8.1	8	7	7	7	8	239	2021_NW
1989-030-0022	2021	NW	T36	21-5163	2022-05-12	7.1	5	2	3	1	7.1	7	6.4	2	7.6	1	7	7	6.5	7	7	7	239	2021_NW
1989-030-0022	2021	NW	T44	21-5163	2022-05-12	8	8	0	1	0	10	9	9.5	6	5	1	9	8	8	9	9	9	239	2021_NW
1989-030-0022	2021	NW	T48	21-5163	2022-05-12	7.8	7.3	6.8	5.6	0.9	7.7	7.7	7.7	0.4	9.2	2.1	8	8	8	8.1	8	8	239	2021_NW
1989-030-0022	2021	NW	T17	21-5163	2022-05-12	7	9	9	3.5	1.1	9.3	9.6	9.6	3.8	4.7	1.1	9.3	9.2	9	9.2	9.4	9.3	239	2021_NW
1989-030-0022	2021	NW	T39	21-5163	2022-05-12	9.3	8.5	7.4	2.4	0.4	9.3	9	8	2.1	4.9	0.4	9.4	8.4	7.9	8.1	8.6	8.25	239	2021_NW
1989-030-0022	2021	NW	T11	21-5163	2022-05-12	8.6	9.4	6.7	5.7	0.7	9.2	9.5	9.1	1.6	8.8	6.1	9.5	9.3	9.3	9.4	9.4	9.35	239	2021_NW
1989-030-0022	2021	NW	T14	21-5163	2022-05-12	7	5.2	8.3	0.1	0.3	9	7.9	8.5	7	4.7	1.5	8.1	8.3	8.2	8.6	8.7	8.5	239	2021_NW
1989-030-0022	2021	NW	T37	21-5163	2022-05-12	6.6	6.5	4.6	0.6	3	4	8.5	3.9	3.4	7.8	8.9	6	4.9	3.6	3	3	3.9	239	2021_NW
1989-030-0022	2021	NW	T40	21-5163	2022-06-13	5.1	5.4	2.5	0.1	2.1	5	5.6	5.2	1.1	6.1	4.4	4.5	5.7	5.6	4	4.2	5.1	239	2021_NW
1989-030-0022	2021	NW	T02	21-5163	2022-05-12	6	2.7	1.2	2	0.7	8.3	6	5.6	2	8	8	8	5	5	5	5.4	5.5	239	2021_NW
1989-030-0022	2021	NW	T10	21-5163	2022-05-12	6.8	4.4	5.7	1.6	0.4	6	8	5	6	3.6	5	3	3	3	3	2	3	239	2021_NW
1989-030-0022	2021	NW	T45	21-5163	2022-05-12	8.9	9.5	5.8	8.4	0.5	7.6	9.7	8.5	8.2	3.7	5.9	6.7	7.5	7.8	7.3	8.9	7.7	239	2021_NW
1989-030-0022	2021	NW	T42	21-5163	2022-05-12	9.9	8	7	0	0.1	7	9.1	8.5	6.5	3.5	9	6	7	8.3	8.4	8.7	8.4	239	2021_NW
1989-030-0022	2021	NW	T37	21-5163	2022-06-13	7.6	6.5	7.7	0.5	3.5	4.6	8.4	4.4	0.5	6.9	9.6	4.6	7.7	7.7	4.6	4.6	4.6	239	2021_NW
1989-030-0022	2021	NW	T14	21-5163	2022-06-13	3.7	0.3	0.5	0.3	0.4	9.1	2.3	8.5	7.7	4.5	3.6	4.9	7.7	3.8	4.4	4.2	4.65	239	2021_NW
1989-030-0022	2021	NW	T25	21-5163	2022-06-13	4.3	4.4	3	8.2	0.1	7.3	7.8	6.4	2.1	1.9	1.9	6.1	7	7.1	7.2	7.9	7.15	239	2021_NW
1989-030-0022	2021	NW	T13	21-5163	2022-06-13	5.4	4.6	4	3	0.1	7.5	5.5	5.5	3.2	3.2	2.7	7.6	5.6	5	6	6	5.8	239	2021_NW
1989-030-0022	2021	NW	T48	21-5163	2022-06-13	8.5	8	7.4	3.9	0.3	7.6	7.6	7.6	0.5	8.1	0.9	7.3	7.2	7.1	7.1	7.1	7.25	239	2021_NW
1989-030-0022	2021	NW	T11	21-5163	2022-06-13	7.1	5.6	8	7.5	0.6	9.4	7.7	8.4	0.8	9.1	6.9	8.8	7.5	6.4	6.8	8	7.85	239	2021_NW
1989-030-0022	2021	NW	T39	21-5163	2022-06-13	9.1	7.6	5.9	4	0.2	9.4	8.9	8.2	1.3	4.1	3.8	7	7	6.1	6.3	6.4	7	239	2021_NW
1989-030-0022	2021	NW	T17	21-5163	2022-06-13	7.1	6	6	3.5	1.4	8.7	7.4	8	4	4.5	0.9	8	7.1	7	7	7.5	7.45	239	2021_NW
1989-030-0022	2021	NW	T15	21-5163	2022-06-13	8	8.5	7.1	3	0.4	6	5	5	6	4	4	8	7.5	7	7.1	7	7	239	2021_NW
1989-030-0022	2021	NW	T04	21-5163	2022-06-13	8.6	9	1.5	3.5	2	8	8	8	2	9.3	2.5	7.5	7	8.5	8	8	8	239	2021_NW
1989-030-0022	2021	SB	T14	21-5007	2022-06-27	3.6	0.3	0.3	0.4	6.5	6.1	7.4	4.1	5.1	5	1	5	4.8	3.7	3.5	2.7	4.1	242	2021_SB
1989-030-0022	2021	SB	T40	21-5007	2022-06-27	1	1	1	0.4	2	3	3.9	3	3.5	6	3.5	4	5.1	4.1	4	3.8	3.95	242	2021_SB
1989-030-0022	2021	SB	T45	21-5007	2022-06-27	7.6	7.2	6.3	0.1	3.1	5.8	8.2	7.8	8.3	1.2	2.6	6.8	8.2	7.6	7.8	7.4	7.8	242	2021_SB
1989-030-0022	2021	SB	T48	21-5007	2022-06-27	7.8	7.4	7	4.1	1.1	7	7	7	0.5	8.6	1.3	6.5	6.4	6.4	6.4	6.6	6.55	242	2021_SB
1989-030-0022	2021	SB	T56	21-5007	2022-06-27	4	4.8	0	0	0.6	5	6	5.7	1.9	8	7	3	6	2.5	3.8	4.4	4.7	242	2021_SB
1989-030-0022	2021	SB	T02	21-5007	2022-06-27	6	2.8	2	2.3	0.6	8	5	5	1	8	8	8	5	4.9	5	5	5	242	2021_SB
1989-030-0022	2021	SB	T04	21-5007	2022-06-27	8.7	6	9	4	0.1	9.5	9.5	9.5	1.5	8.6	3.5	8.5	8.6	7.4	8	8.6	8.6	242	2021_SB
1989-030-0022	2021	SB	T36	21-5007	2022-06-27	5	1	2	2.6	1	6	5.5	5	2	7.4	4	6	5	4.5	5	5	5	242	2021_SB
1989-030-0022	2021	SB	T44	21-5007	2022-06-27	7	6	0	2	0	8	8	8	5.5	5.2	0.6	8.1	6	6	7	7	7.5	242	2021_SB
1989-030-0022	2021	SB	T10	21-5007	2022-06-27	5	2	2	2	0.2	6.6	6.6	6.6	4	5.6	1	6.6	5	4.3	5	5.7	6.15	242	2021_SB
1989-030-0022	2021	SB	T17	21-5007	2022-06-27	6.6	3.3	1.8	1.5	1.2	6.8	5	5.2	3.1	4.4	1.8	6.5	6.2	6.2	6.2	5.1	6.2	242	2021_SB
1989-030-0022	2021	SB	T36	21-5007	2022-05-25	5.5	3.6	2.4	1.5	1	7	6.1	6	2	7.6	3	7.1	6.5	5.6	6.4	6.6	6.4	242	2021_SB
1989-030-0022	2021	SB	T44	21-5007	2022-05-25	6	8	0	1	0	9	9	9	5.5	4	1	9	9	7	8	7.5	9	242	2021_SB
1989-030-0022	2021	SB	T39	21-5007	2022-06-27	4.9	6.1	6.7	4.1	0.2	8	7.9	6.5	3	3.1	0.1	9	8.1	8.7	8.1	7.9	8.05	242	2021_SB
1989-030-0022	2021	SB	T02	21-5007	2022-05-25	6	2.3	1.2	1.5	0.7	8	5	5	2	7	8	8	5	5	5	5	5	242	2021_SB
1989-030-0022	2021	SB	T45	21-5007	2022-05-25	8.4	9.6	5	8.1	0.6	8.4	8.6	8.3	6.3	3.6	1.6	8.4	8.8	9.3	8.4	8.8	8.4	242	2021_SB
1989-030-0022	2021	SB	T34	21-5007	2022-05-25	5	2.3	5	6.1	3.9	4	3	4	0.7	8.7	6	7	7	6	7	5	5.5	242	2021_SB
1989-030-0022	2021	SB	T04	21-5007	2022-05-25	8.4	8.5	2.5	5.6	2	5.1	5	5	0.4	9	2	6	7	4	5	5	5	242	2021_SB
1989-030-0022	2021	SB	T55	21-5007	2022-05-25	9.1	8.6	10	3.1	0	8	8	8.1	5.3	6	2	9.1	9.1	8	8.2	9	8.15	242	2021_SB
1989-030-0022	2021	SB	T11	21-5007	2022-05-25	7.6	9.3	9.5	9.2	0.9	9.4	8.5	8.4	1.8	8.6	7.5	9	8.2	4.9	6.8	6.5	8.3	242	2021_SB
1989-030-0022	2021	SB	T55	21-5007	2022-06-27	9	6.4	4	6.6	2	4	4	4.1	2	5.4	2	7.9	8	8	8	8	7.95	242	2021_SB
1989-030-0022	2021	SB	T37	21-5007	2022-05-25	7.6	6.6	7.7	0.6	3.9	4.5	8	3.6	0.5	7.1	9.6	4.6	5.5	6.5	3.5	3.6	4.05	242	2021_SB
1989-030-0022	2021	SB	T25	21-5007	2022-05-25	4.1	3.4	1.8	9	0	6.9	8.3	6.4	0.5	2.9	3.8	7	7.7	6.6	7.1	7.1	7.05	242	2021_SB
1989-030-0022	2021	SB	T48	21-5007	2022-05-25	8.5	8.1	6.7	6.1	0.4	8.6	8.6	8.6	0.2	8.4	0.9	8.6	8.6	8.5	8.5	8	8.6	242	2021_SB
1989-030-0022	2021	SB	T14	21-5007	2022-05-25	3.9	0.2	0.3	5.5	0.2	9	7.9	7.8	5.8	5.4	3.5	8.9	8.6	8.6	8.5	8	8.5	242	2021_SB
1989-030-0022	2021	SB	T34	21-5007	2022-06-27	6.5	6.4	4.5	4	0.1	6	7.8	6.1	1.2	7.9	2.3	5.6	7.5	6.5	7.6	7	6.75	242	2021_SB
1989-030-0022	2021	SB	T11	21-5007	2022-06-27	7.2	6.5	7.6	3.6	3.2	6.6	7.5	6.5	1.7	8.3	6.5	7.6	5.6	6	6.6	6.7	6.6	242	2021_SB
1989-030-0024	2016	SB	T19	16-0245	2017-06-27	2.4	3.4	1.8	2.1	4	2.9	3	1.9	1	4.3	1.5	2.7	3.3	2.5	2.7	2.3	2.7	239	2016_SB
1989-030-0024	2016	SB	T19	16-0245	2017-06-27	3	5	2	0.6	4	4	4	3	1	5	4	3	4	3	4	3	3.5	239	2016_SB
1989-030-0024	2016	SB	T08	16-0245	2017-06-27	4	2	2.3	4.5	4	5	3.6	3.4	2.8	6.2	2.7	6.7	6.7	6.6	6.8	5.2	5.9	239	2016_SB
1989-030-0024	2016	SB	T08	16-0245	2017-06-27	2.5	1.6	1.4	3.2	6.6	2.5	4	1.5	1.8	5.2	6.4	2.5	3.8	1.1	2.6	2.4	2.5	239	2016_SB
1989-030-0024	2016	SB	T54	16-0245	2017-06-27	6.4	8.7	7.5	1.9	0.3	3.8	5.3	7.4	1.5	8.6	5.5	2.5	1.5	1.7	2.4	3.3	2.9	239	2016_SB
1989-030-0024	2016	SB	T54	16-0245	2017-06-27	1.7	3.2	4.2	2.4	1.1	0.7	1.2	4.3	6.7	3.2	5.7	1.3	3.1	1.7	2.9	2.2	2.55	239	2016_SB
1989-030-0024	2016	SB	T52	16-0245	2017-06-27	6	4.5	2.8	6.4	0	10	6	6.1	1.1	9	2.7	10	6.5	4.3	5	5	6.05	239	2016_SB
1989-030-0024	2016	SB	T52	16-0245	2017-06-27	2.8	2.4	1.8	0.8	3.7	4.1	6.5	4.1	1.6	8	1.9	6.1	7	5.8	3.8	3.1	4.1	239	2016_SB
1989-030-0024	2016	SB	T39	16-0245	2017-06-27	2.7	0.8	1.6	0.3	0.2	7.4	3	1.6	2.5	3.1	3.1	4.6	4.4	3.2	3.8	4.8	3.8	239	2016_SB
1989-030-0024	2016	SB	T39	16-0245	2017-06-27	5.5	2.8	2.8	1.3	3.6	6.5	5.6	5.4	3	3	4	4.3	4.2	1.1	3.4	3.6	4.25	239	2016_SB
1989-030-0024	2016	SB	T29	16-0245	2017-06-27	4.9	5.5	2.2	5.7	2.1	7.7	7.1	6.4	2.9	7	3.6	4.8	4.8	4.7	4.3	4.4	4.8	239	2016_SB
1989-030-0024	2016	SB	T29	16-0245	2017-06-27	2.9	3	7.9	1.6	4.1	3.7	4	3.4	2.3	5.1	2.7	4.2	2.9	2.7	3	3.5	3.4	239	2016_SB
1989-030-0024	2016	SB	T28	16-0245	2017-06-27	3.2	1.8	1.8	0.6	0.3	5.8	3.5	4.4	3.9	1.9	2.5	5.1	6.3	3.8	4.9	6.2	4.9	239	2016_SB
1989-030-0024	2016	SB	T28	16-0245	2017-06-27	2.8	2	0.8	1.5	3.8	2.7	7.1	2.7	2	4.7	3	3.3	5.6	3.9	3.2	2.4	3.2	239	2016_SB
1989-030-0024	2016	SB	T43	16-0245	2017-06-27	0.5	0.4	0.4	0.4	0.1	0.3	0.3	3.6	2.2	4	5	0.3	2.6	2.1	2.3	3	2.3	239	2016_SB
1989-030-0024	2016	SB	T51	16-0245	2017-06-27	6.3	3.6	5	1.9	0.3	6	5.5	5.8	2	6.2	4.6	5.6	4.8	4.7	5	5.2	5.35	239	2016_SB
1989-030-0024	2016	SB	T51	16-0245	2017-06-27	4.4	2.8	2.7	2.7	0.3	5.7	4.7	4.4	1.2	4.3	4	4.6	4.8	4.4	4.5	4.5	4.5	239	2016_SB
1989-030-0024	2016	SB	T47	16-0245	2017-06-27	2	0	0	2.8	6.2	1.1	0.8	0.6	2	7.3	6.2	7	4.4	2.4	2.4	0	1.75	239	2016_SB
1989-030-0024	2016	SB	T47	16-0245	2017-06-27	3.1	0	0	0	1	5.9	5.2	4.7	3.1	7.3	3.4	5.8	4.4	1.8	4.3	3.7	4.55	239	2016_SB
1989-030-0024	2016	SB	T46	16-0245	2017-06-27	3.1	1.5	2.2	2.4	0.6	7.4	2.8	4.2	2.6	6.1	1.1	3.9	2.9	4.9	3.3	3.2	3.6	239	2016_SB
1989-030-0024	2016	SB	T46	16-0245	2017-06-27	1.6	0.1	0.1	1.4	4.6	2.1	0.8	0.6	1	6.7	2.4	4	0.9	1.2	1.5	2.2	1.35	239	2016_SB
1989-030-0024	2016	SB	T43	16-0245	2017-06-27	2	1	0.2	0.1	4	4	2.1	2	0.3	5.1	3	3	3.1	5	5.1	4.4	3.55	239	2016_SB
1989-030-0024	2017	SB	T54	17-0395	2018-03-13	5.8	8.1	6.8	0.1	1.1	8.3	8.7	6.8	0.6	7.3	5.4	6.3	6.5	3.4	4.6	7.4	6.65	235.01063829787	2017_SB
1989-030-0024	2017	SB	T26	17-0395	2018-03-13	2.9	3.2	5.4	2	1.9	2.3	3.2	2	1.1	2.9	2.8	2.6	3.9	2	3	3	2.8	235.01063829787	2017_SB
1989-030-0024	2017	SB	T26	17-0395	2018-03-13	4	6	3.7	2.8	0.6	2.6	4	3	2	3	2	4.9	3	3	3.9	4.4	3.45	235.01063829787	2017_SB
1989-030-0024	2017	SB	T30	17-0395	2018-03-13	5.7	5.1	4.4	5.5	3.6	5.4	5.4	3.1	3.5	5.4	1.4	5.5	6.2	5.1	4.1	3.5	4.6	235.01063829787	2017_SB
1989-030-0024	2017	SB	T30	17-0395	2018-03-13	6.7	7.1	4.6	7	0.4	8.9	6.9	8.1	2.5	4.2	1.5	8.8	7.2	7.6	7.6	8.5	7.85	235.01063829787	2017_SB
1989-030-0024	2017	SB	T14	17-0395	2018-03-13	2.3	5.6	4	3.1	0	8.3	6.8	7.6	3	4.4	2.1	6.1	7.9	5.6	6.1	5.3	6.45	235.01063829787	2017_SB
1989-030-0024	2017	SB	T14	17-0395	2018-03-13	3.5	0.6	5.1	0.4	0.1	8.7	4.7	9.4	5	0.5	0.5	8.8	7	8.4	8.9	8.2	8.75	235.01063829787	2017_SB
1989-030-0024	2017	SB	T29	17-0395	2018-03-13	3.3	6.4	6.7	6.2	2.4	7.4	4.8	4.6	5.8	3.3	2.5	7.6	6.6	3.7	6.1	6.4	6.1	235.01063829787	2017_SB
1989-030-0024	2017	SB	T54	17-0395	2018-03-13	5.6	8.2	3.3	1.2	0.7	8.9	9.4	9.7	1.7	7.4	2.3	8.1	6.7	7.2	8.2	8.8	8.5	235.01063829787	2017_SB
1989-030-0024	2017	SB	T11	17-0395	2018-03-13	3.7	2.9	4.6	2.6	1.7	8.5	5.7	6	1.5	7.1	6.9	8	5.2	5.4	4.4	7.3	5.85	235.01063829787	2017_SB
1989-030-0024	2017	SB	T39	17-0395	2018-03-13	4.6	4.6	4.6	0.8	0.4	5	5	5	1.8	6.2	0.8	5.9	5.9	5	5	6.1	5	235.01063829787	2017_SB
1989-030-0024	2017	SB	T19	17-0395	2018-03-13	5	5.5	5.5	3	2.6	4.5	5.5	5	2	6	3.5	5	5.4	4.5	5	5.6	5	235.01063829787	2017_SB
1989-030-0024	2017	SB	T39	17-0395	2018-03-13	6.2	4.5	5.2	1.8	0.4	5.7	3.9	3.9	2.3	4	0.3	5.1	4.5	5.3	3.6	4.4	4.15	235.01063829787	2017_SB
1989-030-0024	2017	SB	T21	17-0395	2018-03-13	6.7	6.6	1.7	2.8	1.4	4.6	5.5	2.6	4.5	4.5	1.3	4.7	3.4	1.7	2.7	3.2	2.95	235.01063829787	2017_SB
1989-030-0024	2017	SB	T21	17-0395	2018-03-13	7.8	6.6	1.6	0.6	1.8	4.5	3.3	3.3	4.5	6.8	3.5	4.5	3.5	2.5	3.5	3.5	3.5	235.01063829787	2017_SB
1989-030-0024	2017	SB	T29	17-0395	2018-03-13	6.3	7.1	6	3.1	2.3	8.1	6.6	6	6.2	3.7	3.9	5.9	4.1	3.6	4.6	4.3	5.25	235.01063829787	2017_SB
1989-030-0024	2017	SB	T11	17-0395	2018-03-13	6.1	5.6	4.3	2.3	1	8.8	7.6	8.3	0.9	5.8	6.7	5.6	6.7	4.8	5.3	6.9	6.8	235.01063829787	2017_SB
1989-030-0024	2017	SB	T19	17-0395	2018-03-13	5.5	7	6.5	2	1	5	6	6.6	3	5	1.5	5	6	6.6	6	6.5	6	235.01063829787	2017_SB
1989-030-0024	2017	SB	T27	17-0395	2018-03-13	3.5	1.1	5.6	1.6	0	5	5.1	5	2.1	4.6	2.9	6	6.6	6.1	6.5	6.5	6.05	235.01063829787	2017_SB
1989-030-0024	2017	SB	T35	17-0395	2018-03-13	4.3	2.6	7.4	3.3	2.5	2.8	3	2	4.6	1.9	1.2	3	1.3	2	0.6	0.8	2	235.01063829787	2017_SB
1989-030-0024	2017	SB	T35	17-0395	2018-03-13	7.9	8.5	8	2.3	0.1	8.7	9.3	7.3	4.5	1.5	0.1	7.7	6.4	7.7	7	6	7.3	235.01063829787	2017_SB
1989-030-0024	2017	SB	T47	17-0395	2018-03-13	6.1	2.6	4.2	3	0	4.7	8	6.4	2	5	4.3	4.7	6.9	2.7	4.6	5.2	4.95	235.01063829787	2017_SB
1989-030-0024	2017	SB	T47	17-0395	2018-03-13	4	0.9	1.5	2.5	0	5	4	6.5	2.2	5.3	1.7	6.9	5.4	3.6	5.9	6.3	5.9	235.01063829787	2017_SB
1989-030-0024	2017	SB	T27	17-0395	2018-03-13	4.1	2.6	1.7	1.6	0.2	3.9	3.9	3.9	0.4	6.1	0.4	6	5.7	6.3	6.5	6.5	5.85	235.01063829787	2017_SB
1989-030-0024	2018	NW	T30	18-0432	2019-05-20	7.1	7.3	3.5	6.1	0.8	8.4	6.2	7.4	3.1	5.6	1.5	8.4	7.6	6	6.9	5.8	7.15	211	2018_NW
1989-030-0024	2018	NW	T22	18-0432	2019-05-20	2.6	1.2	1.3	1	6.6	3.4	6.8	2.2	2.2	3	3.5	2.2	3	1.3	1.5	1.2	2.2	211	2018_NW
1989-030-0024	2018	NW	T09	18-0432	2019-05-13	1.2	0.1	0	0	0	9.5	1.3	4.4	7.4	2.5	0.9	8.8	8.6	9.2	9.2	6.5	8.7	211	2018_NW
1989-030-0024	2018	NW	T27	18-0432	2019-05-20	6.6	4.5	0.9	0	0	9.1	6.7	9	2.7	5.5	1.4	9.1	7.3	8	9	9	9	211	2018_NW
1989-030-0024	2018	NW	T24	18-0432	2019-05-13	5.2	1.9	4.1	1.5	1	7	4.7	5	2.3	5.8	3.4	5.6	4.5	3.1	4	4.5	4.6	211	2018_NW
1989-030-0024	2018	NW	T16	18-0432	2019-05-13	0.6	0.6	0.6	2.6	0.5	5	1.3	4	2.5	7.8	5.8	7.9	4.9	4.9	7.2	5.1	4.95	211	2018_NW
1989-030-0024	2018	NW	T10	18-0432	2019-05-13	2	0.4	4.5	1.5	0	5	2.1	3.5	4	6	5	3.4	2.1	2.1	2.1	2	2.1	211	2018_NW
1989-030-0024	2018	NW	T48	18-0432	2019-05-20	7.4	7	6.4	5.5	0.2	7.6	6.9	7	1.5	7	0.5	6.6	6.6	5	5.9	6	6.6	211	2018_NW
1989-030-0024	2018	NW	T36	18-0432	2019-05-13	3.5	2.5	1.6	2	0.6	5.7	4	4	2	6	3.9	6	5	3.5	4	5	4	211	2018_NW
1989-030-0024	2018	NW	T33	18-0432	2019-05-13	2.9	1.6	3.1	2	5.8	2.6	2.2	1.9	5.3	5.1	1.5	5.1	6.3	5.7	4.1	4.7	4.1	211	2018_NW
1989-030-0024	2018	NW	T47	18-0432	2019-05-20	6	4	2.1	4.1	0	6.4	7.6	6.7	3.6	5.4	1.9	7	8.9	4.7	7.3	8.1	7.15	211	2018_NW
1989-030-0024	2018	NW	T04	18-0432	2019-05-13	5	3	6	2	1	5	4	3	2.1	8	3	5	4	4	4.6	4.5	4.25	211	2018_NW
1989-030-0024	2018	NW	T13	18-0432	2019-05-20	4	3	4	3.5	0.5	4.5	4.6	4.6	5.6	3.5	3	5.6	5	4.6	4.7	4.4	4.6	211	2018_NW
1989-030-0024	2018	NW	T13	18-0432	2019-05-13	4.5	3.5	2.6	2.6	0.1	5.4	5.4	5.3	4.5	3.4	2.5	5.8	5	4.4	4.4	4.7	5.15	211	2018_NW
1989-030-0024	2018	NW	T14	18-0432	2019-05-20	4.6	4	0.3	2	2	4.7	0.9	5.2	5.1	5.2	3	6.8	7	6.9	5.4	6	5.4	211	2018_NW
1989-030-0024	2018	NW	T06	18-0432	2019-05-20	2	3.1	5	8.1	6	3	6.7	4	4.5	7.6	7	3	6	3	3	3	3	211	2018_NW
1989-030-0024	2018	NW	T54	18-0432	2019-05-20	2.7	1.3	3.4	1.1	2.2	3.4	5.2	2.9	2.8	6.1	3.5	3.1	4.5	1.6	2.5	1.9	2.9	211	2018_NW
1989-030-0024	2018	NW	T39	18-0432	2019-05-20	5.7	4.4	6.4	1.6	0.2	9.3	5.6	5.6	1	5.4	6.2	9.5	7.8	5.1	6.5	6.7	6.5	211	2018_NW
1989-030-0024	2018	NW	T11	18-0432	2019-05-20	6.6	3.7	6.4	5.5	1.8	8.1	5.8	6.5	1.5	7.8	6.6	8.1	5.7	4.3	6.1	6.2	6.15	211	2018_NW
1989-030-0024	2018	NW	T47	18-0432	2019-05-13	5.8	3.9	2.4	3	0	6	7.3	4.3	4	5.7	2.4	6.6	4.9	3.8	3.6	3.8	4.3	211	2018_NW
1989-030-0024	2018	NW	T09	18-0432	2019-05-20	2	0.5	0.4	0.2	0.4	7.4	5.8	6.6	7	2.5	1.5	6.7	6.4	6	6.2	6.3	6.35	211	2018_NW
1989-030-0024	2018	NW	T31	18-0432	2019-05-20	5	4	1.9	2	0.2	4.1	4.6	4.3	2.1	6.6	2.8	5	5	4.4	4.8	4.8	4.7	211	2018_NW
1989-030-0024	2018	NW	T10	18-0432	2019-05-20	1.5	0.6	1.5	0.1	0.6	4	2	3	3	6.5	6	3.5	3	3	3	3	3	211	2018_NW
1989-030-0024	2018	NW	T48	18-0432	2019-05-13	4	2.8	2.7	2.8	1	3.6	3.5	3.5	1.3	6.4	0.6	5	5	5	5.1	4	4.5	211	2018_NW
1989-030-0024	2018	NW	T22	18-0432	2019-05-13	5.9	5	6.1	0.9	0.2	6.4	6.3	6.4	4.9	6.8	1.9	5	6	5.7	5.7	5.2	5.85	211	2018_NW
1989-030-0024	2018	NW	T04	18-0432	2019-05-20	5.5	4	7	2.9	2	5	4	3	6.1	9	7	7	7	6	6.5	5	5.5	211	2018_NW
1989-030-0024	2018	NW	T14	18-0432	2019-05-13	3.8	1.5	0.3	1	0.2	8.8	0.5	8.1	4.3	7.7	1.4	7.6	7.5	6.8	7.5	8	7.55	211	2018_NW
1989-030-0024	2018	NW	T33	18-0432	2019-05-20	3.8	3.2	4.6	4.3	1.6	3.6	1.8	2.2	3.2	3.8	1.5	1.7	2.5	2.1	1.7	2.5	2.15	211	2018_NW
1989-030-0024	2018	NW	T06	18-0432	2019-05-13	5	5.4	5.4	3.4	3	5.5	6.5	5	5	6.5	5	5	6.7	5	5	5.6	5	211	2018_NW
1989-030-0024	2018	NW	T11	18-0432	2019-05-13	7.1	4.9	6.8	5.6	1.7	8.6	6.6	6.3	1.7	9	7.8	8.3	7.3	6.6	7.3	6.9	7.1	211	2018_NW
1989-030-0024	2018	NW	T39	18-0432	2019-05-13	6.1	3	6	6.1	0.1	7.7	4.2	4.3	0.3	3.8	8	2.9	3	0.3	2.1	2.7	2.95	211	2018_NW
1989-030-0024	2018	NW	T36	18-0432	2019-05-20	4	1.4	2	1.4	1	6.1	4	4	1.5	6.6	2	6.5	5	4.1	5	5.6	5	211	2018_NW
1989-030-0024	2018	NW	T54	18-0432	2019-05-13	2.1	1.5	0.5	0.3	0	8.3	0.7	7.2	4.1	5.5	4.5	4.4	2.7	1.8	4.2	4.8	4.3	211	2018_NW
1989-030-0024	2018	SB	T10	18-0431	2019-05-20	1	0.5	0.5	1	6.5	1	1	0.6	4	6	7.6	1.1	1.5	0.2	0.3	0.4	0.6	211.545454545456	2018_SB
1989-030-0024	2018	SB	T22	18-0431	2019-05-20	5.8	3.6	5.1	1	2	5.4	6.3	5	1.9	5.2	4.4	3.7	4.5	2.7	2.9	3	4.1	211.545454545456	2018_SB
1989-030-0024	2018	SB	T27	18-0431	2019-05-20	6.9	4.3	1.5	0	0	8.3	5.3	8	2	4.7	2.3	6	7	6	6	5.9	6	211.545454545456	2018_SB
1989-030-0024	2018	SB	T48	18-0431	2019-05-20	5.3	5	4.4	3.2	0.7	5.1	5	5	0.5	5	2.4	5	5	4	5	4.6	5	211.545454545456	2018_SB
1989-030-0024	2018	SB	T47	18-0431	2019-05-20	6	1.5	1	2.8	5	0.2	2.7	0.6	6.2	4.6	4.8	1.3	4.2	1.5	1.3	0.8	1.3	211.545454545456	2018_SB
1989-030-0024	2018	SB	T13	18-0431	2019-05-20	2.6	2.7	1.5	2	3	3.5	3	3	5.5	3	2.7	4.7	3.6	3.6	3.5	3.6	3.5	211.545454545456	2018_SB
1989-030-0024	2018	SB	T30	18-0431	2019-05-20	7.2	4	4	7.5	3.3	6	8.1	6	1.7	5.8	2.5	7.1	8.8	8	7.1	5.7	7.1	211.545454545456	2018_SB
1989-030-0024	2018	SB	T54	18-0431	2019-05-20	1.5	2	2.5	4.8	1.8	3.5	2.3	4.1	2.2	6.1	5.8	3.5	5.2	1.5	2.5	3.6	3.5	211.545454545456	2018_SB
1989-030-0024	2018	SB	T39	18-0431	2019-05-20	4.6	3.2	4	3	2	5	5.1	5.1	0.3	3.7	8.5	6.9	6	1.4	3	3	5.05	211.545454545456	2018_SB
1989-030-0024	2018	SB	T11	18-0431	2019-05-20	5.8	6.1	7	6.4	1.6	8.4	6.4	6.7	1.6	8.9	7.5	7.6	6.7	6.1	6.4	6.3	6.55	211.545454545456	2018_SB
1989-030-0024	2018	SB	T06	18-0431	2019-05-20	3.1	4.1	8.1	6	6.1	3	7	4	4.1	7	9.7	1	5.7	1	1	1	2	211.545454545456	2018_SB
1989-030-0024	2018	SB	T14	18-0431	2019-05-20	6.7	4.5	0.2	0.3	0.2	6.6	4.9	6.5	5	8.2	3.9	4.3	7.4	3.7	3.5	4.2	4.6	211.545454545456	2018_SB
1989-030-0024	2018	SB	T09	18-0431	2019-05-20	2	0.8	0.2	0.2	3.4	4.2	5.7	3.5	0.9	7.7	4.4	5	2.7	2.7	2	1.4	3.1	211.545454545456	2018_SB
1989-030-0024	2018	SB	T04	18-0431	2019-05-20	7	5	7	1	1	7.5	7	7.1	2	9.3	4	6	6	5	5.4	6.4	6.2	211.545454545456	2018_SB
1989-030-0024	2018	SB	T33	18-0431	2019-05-20	3.2	2.7	1.7	1.2	5.7	2.2	3.4	1.6	2.8	3.1	1.5	1.3	0.8	0.4	0.7	1.4	1.35	211.545454545456	2018_SB
1989-030-0024	2018	SB	T36	18-0431	2019-05-20	3	0.5	1	0.6	1.5	4	2	3	1.5	6.7	3	1.6	3	1	2	2.5	2.25	211.545454545456	2018_SB
1989-030-0024	2019	SB	T02	19-0198	2020-08-12	4.2	1.5	1	0.5	0.5	8	5	5	1.9	7	7.5	8	6	5	5	5	5	238.565217391304	2019_SB
1989-030-0024	2019	SB	T36	19-0198	2020-08-12	5.1	2.6	3.6	0.5	0.4	7	6	6.5	1.5	8.5	2	6.6	6	5.5	6	6.6	6.25	238.565217391304	2019_SB
1989-030-0024	2019	SB	T44	19-0198	2020-08-12	1	1	2	1	0	7	5	6	7	7	1	6	3	4	5	5	5	238.565217391304	2019_SB
1989-030-0024	2019	SB	T10	19-0198	2020-08-12	3	2	4.4	1	2	2	3	2	4	4	7.6	0.6	2.6	0.5	0.5	1.3	1.65	238.565217391304	2019_SB
1989-030-0024	2019	SB	T23	19-0198	2020-08-12	4.7	2.6	1.5	5.4	0.3	5.4	4.8	4.9	0.7	9.3	3.4	4.4	7.2	2.1	2.7	2.8	4.6	238.565217391304	2019_SB
1989-030-0024	2019	SB	T04	19-0198	2020-08-12	5	2	7.6	4.6	0.1	7.5	7.5	7.6	1	8.5	2.5	7.6	7.6	7.6	7.6	7.5	7.6	238.565217391304	2019_SB
1989-030-0024	2019	SB	T13	19-0198	2020-08-12	5.3	4.5	3.5	5	2	6.5	5.5	5	5.5	4.5	3.4	7.6	6.7	5	5.5	5	5.5	238.565217391304	2019_SB
1989-030-0024	2019	SB	T19	19-0198	2020-08-12	3	1.5	2	0.8	4.5	2.5	3	3	0.6	7	5	3	3.5	3	3	3	3	238.565217391304	2019_SB
1989-030-0024	2019	SB	T11	19-0198	2020-08-12	4.3	3.3	2.5	3.3	2.5	5.4	3.8	3.8	1.7	9	7.2	7.2	5.8	4.7	5	5.7	5	238.565217391304	2019_SB
1989-030-0024	2019	SB	T28	19-0198	2020-08-12	5.3	1.4	4.2	0.3	2.5	2.9	5.2	3	1.3	8.5	2.1	2.9	2.8	2.8	2.8	3.5	2.9	238.565217391304	2019_SB
1989-030-0024	2019	SB	T30	19-0198	2020-08-12	8	6.1	8	5.6	0.8	9	7.2	8.9	2	6.9	1.9	8.8	8.9	7	8	8.1	8.45	238.565217391304	2019_SB
1989-030-0024	2019	SB	T22	19-0198	2020-08-12	6.9	3.8	6.1	1.7	0.7	6.2	7.1	5.8	4.4	6.6	1.8	5.5	7.1	6.2	5.7	6.9	6	238.565217391304	2019_SB
1989-030-0024	2019	SB	T48	19-0198	2020-08-12	6.1	5	4.3	2	0	5.6	5.6	5.6	0.4	6.6	0.4	5.5	5.6	5.5	5.5	5.5	5.55	238.565217391304	2019_SB
1989-030-0024	2019	SB	T47	19-0198	2020-08-12	4.5	1.9	4.1	1.2	0	6.1	7.8	5.9	1.8	4.6	1.7	7.3	6.3	4.8	8.1	7	6.65	238.565217391304	2019_SB
1989-030-0024	2019	SB	T01	19-0198	2020-08-12	6.7	2.4	1.7	1.7	1.2	7.9	4.7	6.5	4	5	1.5	7.4	7.9	6.7	6.5	6.4	6.5	238.565217391304	2019_SB
1989-030-0024	2020	NW	T13	20-5159	2021-08-04	4.7	3.4	2	3.6	0	7.7	5.5	5	5.3	3.5	2.6	8	7	5.5	5.5	5.3	5.5	229	2020_NW
1989-030-0024	2020	NW	T48	20-5159	2021-08-04	6	5	5.5	3.9	0.7	6	6	6	0.9	6.2	0.8	6	6	6	6	6	6	229	2020_NW
1989-030-0024	2020	NW	T49	20-5159	2021-08-04	1.3	0.3	0	0.1	0	6.5	5.5	4.4	3	6.6	1.6	4.2	8.1	5.7	3.7	4	4.4	229	2020_NW
1989-030-0024	2020	NW	T37	20-5159	2021-08-04	7.5	8.5	6.9	0.9	6	2	8.1	3	0.6	7	9.5	6	8.1	9	3	3	3	229	2020_NW
1989-030-0024	2020	NW	T30	20-5159	2021-08-04	6.5	5.6	7	6	1.5	7	7	6.5	1.1	5.4	2.4	7	8	8	7	6	7	229	2020_NW
1989-030-0024	2020	NW	T55	20-5159	2021-08-04	3	1.7	2	5	0	2	6.5	5.4	1	5	3.5	3.5	6	3	2.6	3.5	3.5	229	2020_NW
1989-030-0024	2020	NW	T14	20-5159	2021-08-04	4	0.2	0.1	0.1	0.1	8.3	5.2	7.7	5.8	9.4	0.9	4	6.5	2.7	2.4	3	4.6	229	2020_NW
1989-030-0024	2020	NW	T17	20-5159	2021-08-04	7	4	2.3	5	1	8.6	6.7	7	4	4	2.6	7.4	7.3	6.6	7.1	7.1	7.1	229	2020_NW
1989-030-0024	2020	NW	T19	20-5159	2021-08-04	5	3	1	2	3	5	4.4	4.5	1	7	4	5	4.5	4.5	5	5	4.75	229	2020_NW
1989-030-0024	2020	NW	T04	20-5159	2021-08-04	5.5	1.4	2.6	6.6	1.6	4	4	4	1.4	8.6	2.5	4	5	3	4	4	4	229	2020_NW
1989-030-0024	2020	NW	T15	20-5159	2021-08-04	3.1	3	3	1	1	3	2	2	2	3	3	5	4	3	3	3	3	229	2020_NW
1989-030-0024	2020	NW	T09	20-5159	2021-08-04	1.8	1.7	0	0.1	0.2	10	5.4	9.3	1.1	9.3	5.5	8.7	7.8	6.4	8.7	4.9	8.7	229	2020_NW
1989-030-0024	2020	NW	T23	20-5159	2021-08-04	4	2.8	1.7	2.5	0.4	4.6	3.9	4.2	1.4	7.7	2.6	4.9	3.9	4.5	4.6	3.8	4.35	229	2020_NW
1989-030-0024	2020	NW	T02	20-5159	2021-08-04	5	1.9	1.2	0.8	1	7	5.5	4.8	1.5	8.5	8	7.9	5	4	4.5	4.4	4.8	229	2020_NW
1989-030-0024	2020	NW	T44	20-5159	2021-08-04	2	0.4	0.5	1	0	7.1	1	2	5	5	1.5	8	2	4.6	4	3.6	3.8	229	2020_NW
1989-030-0024	2020	NW	T37	20-5159	2021-08-18	5	4	7.1	3.6	3	5	7	4	0.5	7	9.6	6	6	4	2.5	2.8	4	229	2020_NW
1989-030-0024	2020	NW	T14	20-5159	2021-08-18	4.4	2.6	2.6	2.4	0.1	9	6.8	8.3	5	4.9	2.6	8.2	8	7.9	8	7.6	8	229	2020_NW
1989-030-0024	2020	NW	T11	20-5159	2021-08-18	6.6	5.5	5.9	4	1.2	8.7	6.3	5.4	1.6	7.7	9.5	7.1	4	2.6	4.3	4.6	5	229	2020_NW
1989-030-0024	2020	NW	T39	20-5159	2021-08-18	3.8	2.8	3.9	4.1	2.3	4.1	4	4.5	0.2	5.1	6.3	4.6	6	2.3	3.1	3.7	4.05	229	2020_NW
1989-030-0024	2020	NW	T19	20-5159	2021-08-18	4	2	0.7	1	6	3	2	2	1	5.5	3	4	4.5	4	4	3	3.5	229	2020_NW
1989-030-0024	2020	NW	T47	20-5159	2021-08-18	4	1.6	2.8	5.7	0	6.8	5.4	4.8	3.3	5.7	2.1	8	6.1	4	6.1	4	5.75	229	2020_NW
1989-030-0024	2020	NW	T15	20-5159	2021-08-18	4	4	4	2	2	4	3	3	5	3.1	3	7.1	7.1	7.1	7.1	7	7.05	229	2020_NW
1989-030-0024	2020	NW	T02	20-5159	2021-08-18	5	1.3	1.7	0.9	0.8	8	5	5	1.6	8	8	8	6	5	5	5	5	229	2020_NW
1989-030-0024	2020	NW	T04	20-5159	2021-08-18	7	1.6	6.6	5.4	0.1	7	7	7	2.5	8.5	4	7	7.6	6.4	7	7	7	229	2020_NW
1989-030-0024	2020	NW	T31	20-5159	2021-08-18	8	6.2	5	2.1	0.1	7	6.3	6.2	1	8	4	6	5.2	5.1	5.2	6	6	229	2020_NW
1989-030-0024	2020	NW	T13	20-5159	2021-08-18	4.1	3.5	2	3	0	7.6	4.6	5	4.4	3.7	3	7.7	5	4.7	5	5	5	229	2020_NW
1989-030-0024	2020	NW	T44	20-5159	2021-08-18	2	1	0	1	0.1	7	3	4	4	5	1	7	3	4	4	4	4	229	2020_NW
1989-030-0024	2020	NW	T23	20-5159	2021-08-18	4.2	2.2	1.1	1.7	0.3	4.8	3.6	3.9	1.1	8.2	2.4	5	3.7	3.2	3.5	3.4	3.65	229	2020_NW
1989-030-0024	2020	NW	T55	20-5159	2021-08-18	6	3.5	4.5	3	2	1.5	7.5	1	1.5	7.5	2	2.6	4	1.4	2	1	1.75	229	2020_NW
1989-030-0024	2020	SB	T11	20-5003	2021-07-21	7.9	8.6	7.7	2.6	0.9	8.7	7.8	8.1	4.9	7.5	3.7	9.1	6.7	7.5	6.5	6.6	7.65	237.0989010989	2020_SB
1989-030-0024	2020	SB	T14	20-5003	2021-07-21	5.1	4.9	2.9	0.1	0.1	8.7	7.4	8	8	7.1	1.8	8.8	8.8	8.4	8.7	8	8.55	237.0989010989	2020_SB
1989-030-0024	2020	SB	T37	20-5003	2021-07-21	7	3	9	1.6	1	6	7	6	1.5	5	4.1	7	5	4.9	5	5.1	5.55	237.0989010989	2020_SB
1989-030-0024	2020	SB	T25	20-5003	2021-07-21	8.1	4	0.9	1.1	0.1	8.8	8.1	8.1	1.8	4.1	1.1	9	9	9	9.2	8.9	8.95	237.0989010989	2020_SB
1989-030-0024	2020	SB	T48	20-5003	2021-07-21	5.4	4.3	4.1	4.9	1.7	5	5	5	3.3	7.1	2.9	5	5	5	5	5	5	237.0989010989	2020_SB
1989-030-0024	2020	SB	T47	20-5003	2021-07-21	5.5	4.5	6.2	2.5	0.2	9.1	7.5	8.3	2.4	5	2.1	9.1	8.6	6.4	9.1	9.4	8.85	237.0989010989	2020_SB
1989-030-0024	2020	SB	T13	20-5003	2021-07-21	5.6	5	2	5	0	6	7	6	7	3.5	2.6	6.5	7	6	6.6	7	6.55	237.0989010989	2020_SB
1989-030-0024	2020	SB	T31	20-5003	2021-07-21	8.1	7.1	1.9	1	1	8.1	7.1	7	2.1	7	3	7	6	5.1	6.1	7.1	7	237.0989010989	2020_SB
1989-030-0024	2020	SB	T04	20-5003	2021-07-21	7.5	6.5	2.5	6.5	0.1	7.6	7.5	7.6	2.5	8.4	3.6	7	7	5	6	6	7	237.0989010989	2020_SB
1989-030-0024	2020	SB	T15	20-5003	2021-07-21	6	6.1	6	5	1	5	6	6	3	4	4	5	4	4	5	5.1	5	237.0989010989	2020_SB
1989-030-0024	2020	SB	T36	20-5003	2021-07-21	4.4	1.5	2	3	0.6	6.5	6.1	7	3	7	2	7	7	7	7	7	7	237.0989010989	2020_SB
1989-030-0024	2020	SB	T44	20-5003	2021-07-21	7	5	7	0	0	9	9	9	6	4	0.5	9	6	6	7	7	8	237.0989010989	2020_SB
1989-030-0024	2020	SB	T02	20-5003	2021-07-21	4	1.4	0.6	0.6	0.5	7	3.6	4.1	2	7.5	8	8	6	4.7	4.8	4.4	4.75	237.0989010989	2020_SB
1989-030-0024	2020	SB	T23	20-5003	2021-07-21	6.5	3.7	1.7	2.5	0.3	6	6.6	5.8	1.5	8	4.3	5.5	5.5	4.8	5.5	5.7	5.6	237.0989010989	2020_SB
1989-030-0024	2020	SB	T17	20-5003	2021-07-21	7	3.1	2.1	2.9	1.1	9	5	6.5	4.7	4.2	2.1	7.6	7	7	7	7	7	237.0989010989	2020_SB
1989-030-0024	2020	SB	T55	20-5003	2021-07-21	9	9.5	8.6	2	0	8.1	8	8.1	3	5	1	3.6	6	2.1	2	3.5	4.8	237.0989010989	2020_SB
1989-030-0024	2021	NW	T13	21-5164	2022-05-30	5	4	2	3	0.1	7	5	5	3	3	2.7	7	5.6	4.6	5	5	5	247	2021_NW
1989-030-0024	2021	NW	T11	21-5164	2022-05-30	4.4	3.3	2.9	4.3	5.1	3.8	3.4	3.4	1.4	8.9	7.2	3.5	2.9	3.2	3	3.1	3.3	247	2021_NW
1989-030-0024	2021	NW	T28	21-5164	2022-05-30	8	4.7	2.6	0.4	1.5	5.7	7.8	6.3	2.1	5.1	4.3	4.4	6.4	4.1	4.9	5.5	5.6	247	2021_NW
1989-030-0024	2021	NW	T14	21-5164	2022-05-30	4.2	0.4	0.4	0.2	0.2	8.6	3.3	7.9	3.9	7.5	0.9	8.3	6.7	6.9	7.1	7	7.1	247	2021_NW
1989-030-0024	2021	NW	T37	21-5164	2022-05-30	5.5	3.6	7.5	2.4	1	8	8	7	0.5	6.5	8.5	7.6	6.4	5.3	4.6	4.5	6.7	247	2021_NW
1989-030-0024	2021	NW	T40	21-5164	2022-05-30	1.6	1	1	1	2	2	2.9	3	1.1	4.4	4	2	3	3	3.1	3	3	247	2021_NW
1989-030-0024	2021	NW	T45	21-5164	2022-05-30	0.3	0.3	3.5	2.5	7.7	1.8	2.9	2.6	4.5	0.8	8	2.7	1.6	1.3	2.2	1.2	2.2	247	2021_NW
1989-030-0024	2021	NW	T04	21-5164	2022-05-30	8	8.5	4.1	4.6	2.5	6	6	6	2	9.5	2.5	7	8	6	7	6.6	6.3	247	2021_NW
1989-030-0024	2021	NW	T15	21-5164	2022-05-30	3	2	2	1	1.1	3	2	1.3	3.1	4	3.9	3	3.6	2.5	2.5	2.6	2.5	247	2021_NW
1989-030-0024	2021	NW	T36	21-5164	2022-05-30	5	2	2.5	3	1	6.1	5.6	5	1.6	8	3.6	6	5	4.5	4.4	5.5	5	247	2021_NW
1989-030-0024	2021	NW	T02	21-5164	2022-05-30	5	1.8	1.8	1.2	0.8	8	5	5	1.5	8	8	8	5	5	5	5	5	247	2021_NW
1989-030-0024	2021	NW	T10	21-5164	2022-05-30	5	1	3	2	1	5	5	5	4	1.5	5.6	1.6	1.6	1.5	1.5	1	1.6	247	2021_NW
1989-030-0024	2021	NW	T56	21-5164	2022-05-30	2.6	0	0	3.5	0	7	3	2.4	2.5	9.5	6.1	7.9	3	4	3.2	2.9	3.1	247	2021_NW
1989-030-0024	2021	NW	T39	21-5164	2022-05-30	6	4	5.5	3.3	0.2	8.9	6.5	6.5	0.2	6	2.6	7	4.9	4.1	4.3	3.7	5.7	247	2021_NW
1989-030-0024	2021	NW	T55	21-5164	2022-05-30	7	3.4	2.4	3.3	0	4	8.1	8	6	7	1.6	7	7	7	7.1	7	7.05	247	2021_NW
1989-030-0024	2021	NW	T17	21-5164	2022-05-30	5.6	2.8	1.8	5.1	1.9	8.1	6.5	6.5	3.4	4.6	1.7	6.4	6.5	6.7	6.4	6	6.5	247	2021_NW
1989-030-0024	2021	SB	T34	21-5008	2022-05-09	3	2	0	6	2.5	6.4	4.5	5.5	3	7.1	1.4	6	5.4	5	5	5.5	5.45	254	2021_SB
1989-030-0024	2021	SB	T48	21-5008	2022-05-09	5	2.8	3.7	1.2	0.7	5	5	5	1	6.7	1.3	5	5	5	5	5	5	254	2021_SB
1989-030-0024	2021	SB	T36	21-5008	2022-05-09	5.5	3	4.1	3	0.7	6.5	5	6	2.5	7.5	1.5	7	6.5	6	7	6.6	6.5	254	2021_SB
1989-030-0024	2021	SB	T28	21-5008	2022-05-09	5.3	6.9	0.3	0.6	0.5	8	5.4	7.9	6.1	2	1	3.3	5.6	2.6	3.7	4.3	4.85	254	2021_SB
1989-030-0024	2021	SB	T15	21-5008	2022-05-09	4	3	3	4	1	4	3.1	3.1	2	3	3.1	3	2	2	2	3	3	254	2021_SB
1989-030-0024	2021	SB	T04	21-5008	2022-05-09	8	5.6	8.6	3.5	0.1	8	8.1	8	5.5	8	4	6	7	6	6.5	7	7	254	2021_SB
1989-030-0024	2021	SB	T14	21-5008	2022-05-09	4	4	0.3	2.5	0	8.5	4.3	8.2	7	4.3	1.8	9.1	8.1	8.1	8.1	7.7	8.1	254	2021_SB
1989-030-0024	2021	SB	T44	21-5008	2022-05-09	6.1	4	0	2	0	8	7	8	5	5	3	5	4	3	4	4	4.5	254	2021_SB
1989-030-0024	2021	SB	T40	21-5008	2022-05-09	5.6	4.1	1.2	0.1	1.1	5.1	6.1	4.1	1.1	7	1.5	5.5	6.4	6.3	4.6	5	5.05	254	2021_SB
1989-030-0024	2021	SB	T39	21-5008	2022-05-09	7.3	6.9	7.2	7.4	0.4	8.1	7.2	6.9	2.5	3.5	0.3	7.9	8.2	7.5	6.6	7	7.1	254	2021_SB
1989-030-0024	2021	SB	T10	21-5008	2022-05-09	4	1.4	3	3	0.2	6.6	5	5	4	4.6	3.5	3.6	3.5	2.4	3	5	4.3	254	2021_SB
1989-030-0024	2021	SB	T02	21-5008	2022-05-09	5	1.1	1.7	2.3	0.8	7.1	5	5	2	8	8	7.4	5	4.4	5	4.6	5	254	2021_SB
1989-030-0024	2021	SB	T11	21-5008	2022-05-09	6.8	5.6	7.7	7	3.3	5.7	5.1	4.6	1	8.6	6.6	5.5	5.4	3.9	5.5	4.9	5.25	254	2021_SB
1989-030-0024	2021	SB	T45	21-5008	2022-05-09	0.1	0.1	0.1	5.2	9.8	1.1	0.1	0.9	5	2.5	6.2	5	4.7	5.2	5	3.3	4	254	2021_SB
1989-030-0024	2021	SB	T13	21-5008	2022-05-09	4	3	2	2	0.2	8	3.5	4	4.2	3.6	2.7	8	4	4	4	4.5	4	254	2021_SB
1989-030-0024	2021	SB	T37	21-5008	2022-05-09	7	7	7	0.6	5.4	3.3	8.3	3.3	0.2	8.4	8.5	4.5	7.1	6.9	2	2	3.3	254	2021_SB
1989-030-0029	2016	SB	T28	16-0246	2017-06-27	4.9	1.8	2.6	2	0	7.7	3	6	3.7	3.2	2.3	6.8	5.6	5.3	5.9	6.2	5.95	223	2016_SB
1989-030-0029	2016	SB	T19	16-0246	2017-06-27	4.5	6	4.7	2	3.8	3.2	4.3	2.8	2.3	5.5	2.7	3.7	5.8	4.9	4	4.2	4	223	2016_SB
1989-030-0029	2016	SB	T28	16-0246	2017-06-27	3.8	2	1.8	1.8	0.2	4.9	2.2	3.1	4.1	1.7	1.7	5.1	4.4	1.8	2.5	2.8	2.95	223	2016_SB
1989-030-0029	2016	SB	T19	16-0246	2017-06-27	3	5	4	2	3	4	5	4	1	7	4	4	2	2	3	3	3.5	223	2016_SB
1989-030-0029	2016	SB	T46	16-0246	2017-06-27	2	1	0.4	0.5	5.2	3.3	0.9	1.4	1.6	6.9	3.5	6.2	5.1	1.4	3.6	2	2.65	223	2016_SB
1989-030-0029	2016	SB	T46	16-0246	2017-06-27	3.9	2.1	2.2	0.3	2.5	6	3	4	2.7	5.4	0.9	5.5	3.4	2.1	3.9	3.9	3.9	223	2016_SB
1989-030-0029	2016	SB	T43	16-0246	2017-06-27	1	0.2	0.2	1.1	4	2.3	1.6	1.1	0.2	5	5	3	2	3	2.5	1	2.15	223	2016_SB
1989-030-0029	2016	SB	T43	16-0246	2017-06-27	0.3	0.2	0.2	0.2	5.1	0.4	0.4	0.3	0.3	4.1	4.1	0.3	3	2.5	2.6	2.8	1.45	223	2016_SB
1989-030-0029	2016	SB	T39	16-0246	2017-06-27	8.1	7.4	5.4	4.5	0.1	8.6	8.1	6.7	3	2.1	0.9	8.1	6.6	7.6	7	8	7.3	223	2016_SB
1989-030-0029	2016	SB	T39	16-0246	2017-06-27	6.7	5.4	3.1	3	0.3	7.1	7.1	5.9	1	5.2	2.1	7	6.9	6.9	6.8	7	6.9	223	2016_SB
1989-030-0029	2016	SB	T08	16-0246	2017-06-27	2.2	1.1	1.1	3.8	3.8	3.3	2.4	2.6	3	6.5	2.6	5	5.1	5.1	5.1	2.4	4.15	223	2016_SB
1989-030-0029	2016	SB	T29	16-0246	2017-06-27	2.4	4.9	2.9	5	3.2	2.9	3	2.7	3.8	6.3	3.8	3.7	3.4	3	3.1	3.2	3.05	223	2016_SB
1989-030-0029	2016	SB	T29	16-0246	2017-06-27	2.7	1.5	1.8	5.9	2.5	3.2	3.2	3.6	3.8	5.7	2.4	2.9	3.2	3.2	3.4	3	3.2	223	2016_SB
1989-030-0029	2016	SB	T08	16-0246	2017-06-27	4.1	1.4	1.4	1.2	3.3	4.6	1.7	3.7	2.7	3.9	5.9	4	2.9	1.4	3.2	3.6	3.4	223	2016_SB
1989-030-0029	2016	SB	T52	16-0246	2017-06-27	6.4	4.7	1.5	7.1	0	10	6.1	6.1	2.4	7.3	3.5	10	5.7	6.4	6.7	7	6.55	223	2016_SB
1989-030-0029	2016	SB	T52	16-0246	2017-06-27	7.5	5.9	2.1	4.5	0.1	10	6.8	6.8	2	8	3	10	6.9	6.1	6.5	6.4	6.8	223	2016_SB
1989-030-0029	2016	SB	T51	16-0246	2017-06-27	4.1	2.4	2.1	2	4.4	3.3	2.7	2.9	1.6	4.8	4.8	4.1	4.9	4.8	3.7	3.8	3.7	223	2016_SB
1989-030-0029	2016	SB	T51	16-0246	2017-06-27	5.9	4.8	3.6	3.5	2.1	5	4.8	4.5	1.9	6.4	5	5.1	5	4.1	4.3	4.1	4.5	223	2016_SB
1989-030-0029	2016	SB	T47	16-0246	2017-06-27	2.4	0	0	3	6.7	0	1.3	0.8	3.8	5.6	2.2	3.7	6.6	4.8	2.9	0	2.1	223	2016_SB
1989-030-0029	2016	SB	T54	16-0246	2017-06-27	3.2	1.7	1.6	0.3	0.4	1.2	1.5	3.8	0.3	5.9	5.6	1.5	2.6	1.6	2.4	2.7	2.4	223	2016_SB
1989-030-0029	2016	SB	T54	16-0246	2017-06-27	1.8	1.5	0.4	1.5	0.1	0.6	0.3	4.6	0.6	7.4	8.4	0.5	0.2	0	0.3	0.1	0.3	223	2016_SB
1989-030-0029	2016	SB	T47	16-0246	2017-06-27	6	4	2.6	3	1	6.1	4.5	4.9	2.8	8.5	2.3	6.8	5.5	1.3	4.4	4.1	4.7	223	2016_SB
1989-030-0029	2017	SB	T39	17-0396	2018-04-24	5.2	5.1	5.2	2.8	0.6	5.6	5.7	5.6	0.2	3.3	5.7	4.7	4.8	3.6	4.7	5.5	5.15	208.516129032258	2017_SB
1989-030-0029	2017	SB	T39	17-0396	2018-04-24	4.5	3.8	3.9	2	0.3	6.4	5.9	5.3	1.1	4.6	2.8	5.3	4.4	3.4	4.1	4.3	4.85	208.516129032258	2017_SB
1989-030-0029	2017	SB	T08	17-0396	2018-04-24	4.2	1.1	1.1	4.4	1.3	5.1	6.6	6.5	2.1	8.2	2.2	5.3	6.7	6.8	6.8	6.5	6.55	208.516129032258	2017_SB
1989-030-0029	2017	SB	T54	17-0396	2018-04-24	6.5	6.7	6.2	2.3	0.9	7.2	7.5	7.8	4.2	2.5	1.4	7.3	8.6	8.3	8.7	7.8	7.8	208.516129032258	2017_SB
1989-030-0029	2017	SB	T08	17-0396	2018-04-24	6.1	2.5	2.3	3.7	0	5.2	6.2	5.9	1.1	8.6	3.4	4.9	3.2	5.5	5.6	7.3	5.6	208.516129032258	2017_SB
1989-030-0029	2017	SB	T19	17-0396	2018-04-24	4	4.5	4	1	1	5	4.6	5	1	6	2	5	5	4	5	5	5	208.516129032258	2017_SB
1989-030-0029	2017	SB	T26	17-0396	2018-04-24	0.7	0.9	1.1	1	1	1.9	0.7	0.9	1.9	3	0.8	3.8	2.9	3	3	2.6	2.75	208.516129032258	2017_SB
1989-030-0029	2017	SB	T19	17-0396	2018-04-24	6.6	7	6.6	2	2.6	6	6.6	6.6	2	6	2.5	6	6.5	5.5	6.5	6.5	6.5	208.516129032258	2017_SB
1989-030-0029	2017	SB	T14	17-0396	2018-04-24	5.3	3.7	6	0.2	0.1	9.1	7.3	8.9	3.6	5	0.6	8.4	8	7.3	7.3	7.2	7.65	208.516129032258	2017_SB
1989-030-0029	2017	SB	T11	17-0396	2018-04-24	3.2	1.9	4.6	3.3	2.1	5	5.9	5	1.3	7.8	6.5	4.3	6.6	5.3	6.1	6	5.6	208.516129032258	2017_SB
1989-030-0029	2017	SB	T51	17-0396	2018-04-24	6.4	4.6	4.6	4.4	0.7	6.1	4.8	5.1	2.2	4.9	3	6	5.1	5.6	5.1	5.6	5.1	208.516129032258	2017_SB
1989-030-0029	2017	SB	T51	17-0396	2018-04-24	5.5	4.9	4.7	4.3	0.9	5.9	5.1	5	0.8	5.7	2.6	6.1	5.4	5.3	5	5.3	5.2	208.516129032258	2017_SB
1989-030-0029	2017	SB	T27	17-0396	2018-04-24	3.8	0.5	1.9	0.4	0.7	3.6	1.6	3.7	0.3	3.6	1.1	5	5.4	4	5.1	5	4.5	208.516129032258	2017_SB
1989-030-0029	2017	SB	T27	17-0396	2018-04-24	3.6	0.2	0	0.1	1.5	2	4.6	2.6	1.6	1.3	4.5	2	5	2	2.4	2.6	2.5	208.516129032258	2017_SB
1989-030-0029	2017	SB	T14	17-0396	2018-04-24	2.6	3.7	1.7	2.3	0.2	8.1	2.9	7.2	4.8	8.5	4.5	7.6	7.8	7.3	6.4	6.7	7.2	208.516129032258	2017_SB
1989-030-0029	2017	SB	T47	17-0396	2018-04-24	6.7	3.6	4	2	0	8.1	6.2	8.9	3.4	4.5	1.9	7	6.5	4.5	6	7.2	6.75	208.516129032258	2017_SB
1989-030-0029	2017	SB	T47	17-0396	2018-04-24	5.9	4.1	2.7	2	0	7.9	8.9	8	3.1	4.1	1.3	7.6	6.6	5.7	7.7	8.4	7.8	208.516129032258	2017_SB
1989-030-0029	2017	SB	T26	17-0396	2018-04-24	2	2	3.9	1.2	1.7	2	3.1	2.1	1.8	4.1	1.4	2	3.8	3.1	3	3.8	3	208.516129032258	2017_SB
1989-030-0029	2017	SB	T07	17-0396	2018-04-24	0.8	0	0.7	3	1.4	2.5	2.9	2.5	1	5.2	1.9	2.2	2.1	1.7	2	1.8	2.15	208.516129032258	2017_SB
1989-030-0029	2017	SB	T11	17-0396	2018-04-24	3.3	2.6	1.4	2.7	3.5	4.2	4.8	5.3	1.6	7.7	6.2	6.1	6.7	4.4	3.2	4.4	4.6	208.516129032258	2017_SB
1989-030-0029	2017	SB	T31	17-0396	2018-04-24	5	2	0.9	1	0.1	5.1	4.1	3.4	3.2	6.2	3.2	4.9	4	3.1	2.9	3.8	3.6	208.516129032258	2017_SB
1989-030-0029	2017	SB	T31	17-0396	2018-04-24	2	0.1	0.1	0.2	0.1	1.1	0.4	1.1	3.2	8.2	3.1	5	4.1	4	4	3.2	3.6	208.516129032258	2017_SB
1989-030-0029	2017	SB	T07	17-0396	2018-04-24	3	3	0	5	0	5.8	5.7	5.9	0	7.9	4.2	6	5.6	4.4	5.6	5	5.65	208.516129032258	2017_SB
1989-030-0029	2017	SB	T54	17-0396	2018-04-24	5.1	5.2	4.5	2.3	1.6	6.5	7.7	7.1	4.4	5.2	7.2	1.6	1	0.4	1.4	3.7	2.65	208.516129032258	2017_SB
1989-030-0029	2018	NW	T11	18-0434	2019-05-20	5.4	5.4	6.4	6	1.7	8.3	5.3	6	2.3	8.6	6.6	8.3	6.7	4.7	6.5	6.9	6.5	194.419354838712	2018_NW
1989-030-0029	2018	NW	T54	18-0434	2019-05-20	2	1.2	1.5	3.2	1.8	3.2	2.2	3.1	1.2	6.9	5.8	5.2	2.4	1.1	2	1.6	2.3	194.419354838712	2018_NW
1989-030-0029	2018	NW	T39	18-0434	2019-05-20	7.3	7.4	5.5	3.1	0.4	9.4	6.6	6.6	1.8	3	3.6	9.4	7.5	7.1	6.9	6.6	6.9	194.419354838712	2018_NW
1989-030-0029	2018	NW	T13	18-0434	2019-05-20	4.6	3.1	3.6	3	3.5	2.7	3	2.5	5.5	3.5	2.9	3.5	3	3	3	3	3	194.419354838712	2018_NW
1989-030-0029	2018	NW	T31	18-0434	2019-05-20	5	4.1	5	2	4.2	3.9	3.1	3.1	1.6	6.9	2.8	4.2	4.1	4.2	4.3	4	4.05	194.419354838712	2018_NW
1989-030-0029	2018	NW	T30	18-0434	2019-05-20	5.4	1.3	1.2	1.3	7	1	7.4	1.1	3.1	5.4	1.5	4	6.5	5	2.1	1.2	2.1	194.419354838712	2018_NW
1989-030-0029	2018	NW	T47	18-0434	2019-05-20	4	1.6	3	3.5	3.2	1.2	2.9	0.3	5	5.5	3.8	2.8	3.5	1.5	2.1	0.9	1.8	194.419354838712	2018_NW
1989-030-0029	2018	NW	T27	18-0434	2019-05-20	5.9	2	0.9	3.1	4.1	5	5	3.6	3	4.5	6	3.2	3	1.9	2.6	2	3.1	194.419354838712	2018_NW
1989-030-0029	2018	NW	T22	18-0434	2019-05-20	0.1	0.1	0.2	0	0.1	0	0.2	0	0	0.1	0	0.2	0.2	0.1	0	0.2	0.05	194.419354838712	2018_NW
1989-030-0029	2018	NW	T48	18-0434	2019-05-20	4.3	3.7	3.5	3.2	2.5	3.6	2.5	2.8	1	7.5	0.8	5	5	5	5	4.5	4.75	194.419354838712	2018_NW
1989-030-0029	2018	NW	T10	18-0434	2019-05-20	1	1	1.4	0.6	4	0.7	0.6	0.5	2	3	6.6	2	2	1.2	1.3	1	1.1	194.419354838712	2018_NW
1989-030-0029	2018	NW	T09	18-0434	2019-05-20	3	0.8	1.2	0.4	0.3	7.4	6.6	5.6	0.7	9.1	1.7	6.5	1.2	5.2	3.3	3.1	5.4	194.419354838712	2018_NW
1989-030-0029	2018	NW	T06	18-0434	2019-05-20	4	5	7	5	9.1	1.1	5	1	4.2	6.4	5	4.1	6.5	4	4	2.4	4	194.419354838712	2018_NW
1989-030-0029	2018	NW	T04	18-0434	2019-05-20	6	7	2	1	7.1	1.9	2	1	6	8	6	3	3	1	1.9	1.5	1.9	194.419354838712	2018_NW
1989-030-0029	2018	NW	T33	18-0434	2019-05-20	4.1	3.4	5.3	1.6	4.5	5.1	4.8	4.9	4.4	5.2	4.8	4.4	5.7	4.2	4.7	5.4	4.85	194.419354838712	2018_NW
1989-030-0029	2018	NW	T14	18-0434	2019-05-20	6.3	5.8	0.5	2.4	2.5	5.1	5.7	4.6	5.1	5.4	3.3	7.4	7.3	6.1	6.1	5.7	5.9	194.419354838712	2018_NW
1989-030-0029	2018	NW	T36	18-0434	2019-05-20	3	1.5	1	2	3.5	4	2.6	2.1	1.4	8.1	3	4	3	2.6	2.6	3	2.6	194.419354838712	2018_NW
1989-030-0029	2018	SB	T39	18-0433	2019-04-10	3.2	3.5	5	3.2	0.3	6.5	4.8	4.8	1.8	1.9	7	5.5	3.4	0.8	3.2	3.1	4.1	199.909090909088	2018_SB
1989-030-0029	2018	SB	T22	18-0433	2019-04-10	7	4.3	6.4	1.3	0.9	6.3	6.4	6.3	6.7	6.8	1	7	6.7	7	6.4	7.5	6.4	199.909090909088	2018_SB
1989-030-0029	2018	SB	T14	18-0433	2019-04-10	4.8	1.7	1.9	0	0	6.4	3.2	6.3	4.8	3.3	1	6.5	8.8	4.4	5	5.5	5.9	199.909090909088	2018_SB
1989-030-0029	2018	SB	T13	18-0433	2019-04-10	2.5	1	0.3	1	0.1	5	4	4	7.5	1	0.1	7	7	6	6.5	7	6.25	199.909090909088	2018_SB
1989-030-0029	2018	SB	T10	18-0433	2019-04-10	5	3	5	0.6	0	7.5	7	7	4	5.5	7	3	3	2	2	1.3	3	199.909090909088	2018_SB
1989-030-0029	2018	SB	T23	18-0433	2019-04-10	3.5	2.1	1.3	3.1	0	5.3	3.9	4.3	2.1	7.5	2.8	5.4	4.2	4.2	4.7	4.3	4.3	199.909090909088	2018_SB
1989-030-0029	2018	SB	T24	18-0433	2019-04-10	6	2	4.6	2	0.9	7.4	3.7	5	2.1	6.4	2.7	8.1	6	5.7	6.5	5.6	5.85	199.909090909088	2018_SB
1989-030-0029	2018	SB	T48	18-0433	2019-04-10	6	5.7	4.3	5	0.1	7	6	6.5	6	5	0.9	6.7	6.7	5.8	6.4	6	6.45	199.909090909088	2018_SB
1989-030-0029	2018	SB	T04	18-0433	2019-04-10	4	2	6	5	1	5	6	5	8	7	4	8	8	7	8	6.6	6.8	199.909090909088	2018_SB
1989-030-0029	2018	SB	T47	18-0433	2019-04-10	5.9	3.9	3	2.7	1.6	3.7	6.2	3.8	6.5	4.8	3.7	4.5	6.5	3.5	3.3	2.9	3.75	199.909090909088	2018_SB
1989-030-0029	2018	SB	T36	18-0433	2019-04-10	5	3.5	4	3	0.3	5	4	3.6	2	5	3	5	3	3	4	3.5	3.8	199.909090909088	2018_SB
1989-030-0029	2018	SB	T27	18-0433	2019-04-10	5.8	0.6	2.7	3.6	2.5	3.7	5	4	3	4.9	4.5	3	7	2	3.5	2.4	3.6	199.909090909088	2018_SB
1989-030-0029	2018	SB	T09	18-0433	2019-04-10	5.6	0.7	8.1	0.8	0	8.1	6.3	7.2	6.3	6.3	7.8	3.4	1.5	0.4	1.3	2.1	2.75	199.909090909088	2018_SB
1989-030-0029	2018	SB	T54	18-0433	2019-04-10	2	0.8	2.3	0.8	1.6	3.2	1.6	4.2	6.5	7.5	9.3	5.2	0.1	0	0	0	0.85	199.909090909088	2018_SB
1989-030-0029	2019	NW	T47	19-0356	2020-07-20	4.4	3	6.3	2.4	0	5.7	7.2	5.9	5.9	3.9	4.2	3.6	6.6	2.5	2.3	2	4.65	212.069444444445	2019_NW
1989-030-0029	2019	NW	T36	19-0356	2020-07-20	6	2.6	5	2	0.3	7.1	6	7	1.5	8.6	3	6	7	4.1	5	4	6	212.069444444445	2019_NW
1989-030-0029	2019	NW	T02	19-0356	2020-07-20	4.1	1.5	0.9	0.5	0.5	8	4.6	4.5	1.3	7.9	6.2	8.4	5.4	5	5	4.9	5	212.069444444445	2019_NW
1989-030-0029	2019	NW	T10	19-0356	2020-07-20	3.3	1.5	2.4	2.4	3	1.4	3	1.5	3.2	4.5	4	3.4	2.5	2.5	2.5	2.5	2.5	212.069444444445	2019_NW
1989-030-0029	2019	NW	T52	19-0356	2020-07-20	3	3	0.4	0.4	0	7	3	4	0.5	7	6	5	2	1	4	4	4	212.069444444445	2019_NW
1989-030-0029	2019	NW	T39	19-0356	2020-07-20	6	3	4	5	0.1	9	4	4	2	7	2	9	6	4	5	6	5	212.069444444445	2019_NW
1989-030-0029	2019	NW	T19	19-0356	2020-07-20	4	3	2	0.5	1	5	4	4.4	2	7	4	4	3.5	3.5	4	4	4	212.069444444445	2019_NW
1989-030-0029	2019	NW	T13	19-0356	2020-07-20	4.4	3.3	2	3.5	0.1	7.5	5	5	6.3	4	3.6	8	7	6	6	6	6	212.069444444445	2019_NW
1989-030-0029	2019	NW	T14	19-0356	2020-07-20	6.1	4.6	1.2	0.1	0.1	8.1	3	7.8	6.9	3	1.7	8.3	6.9	7.9	7.2	7.6	7.7	212.069444444445	2019_NW
1989-030-0029	2019	NW	T11	19-0356	2020-07-20	4.6	5.6	4.5	6.9	2.7	8.8	5.3	6.2	4.3	8.8	6.6	2.1	3.2	2.6	2.3	2.9	3.05	212.069444444445	2019_NW
1989-030-0029	2019	NW	T31	19-0356	2020-07-20	2.1	0.6	0.5	0.6	5.8	3.1	2.4	2.5	0.7	10	4.9	4	2	3	2	2.3	2.45	212.069444444445	2019_NW
1989-030-0029	2019	NW	T30	19-0356	2020-07-20	7.1	4.2	4	6	1	8.3	7	8	1.1	7	2.3	8.9	8.1	7	8	8	8	212.069444444445	2019_NW
1989-030-0029	2019	NW	T37	19-0356	2020-07-20	6.9	6.1	6	2	1	5	4	4	5.1	5	2	6	6	5	5.2	5	5	212.069444444445	2019_NW
1989-030-0029	2019	SB	T28	19-0199	2020-07-29	6.5	3.2	2.2	0.2	0.2	9.5	5.1	8.9	0.3	6.2	3.6	8.1	7.3	5.5	6.5	7.1	7.2	218.36363636364	2019_SB
1989-030-0029	2019	SB	T11	19-0199	2020-07-29	7	3.8	5.9	3.4	1.6	8.5	7.4	7.8	1.7	8.6	7.5	8.5	6.3	5.4	7.7	8.5	7.75	218.36363636364	2019_SB
1989-030-0029	2019	SB	T04	19-0199	2020-07-29	3.9	3	2	5	0.2	4	4	4	2	9	2	7.6	7.5	7.5	7.5	5.6	6.55	218.36363636364	2019_SB
1989-030-0029	2019	SB	T31	19-0199	2020-07-29	8.1	6	1.2	1.1	1.8	6	6	5.9	1	5.3	8	6	4	3	5	5.6	5.75	218.36363636364	2019_SB
1989-030-0029	2019	SB	T10	19-0199	2020-07-29	4	2.5	6.6	1.9	1	6	6	6	4	4.6	2.6	3.5	3	2.3	3	3	3.25	218.36363636364	2019_SB
1989-030-0029	2019	SB	T02	19-0199	2020-07-29	5.4	1.4	1.4	0.9	0.4	8.1	5.4	5	1.5	7	6	8.6	5.7	5	5	5.6	5.2	218.36363636364	2019_SB
1989-030-0029	2019	SB	T44	19-0199	2020-07-29	5	0	1	0	0	9	9	9	7	6.1	2.4	7	3	2	3	3	5	218.36363636364	2019_SB
1989-030-0029	2019	SB	T39	19-0199	2020-07-29	7.1	8.1	4	6.1	0.3	9.5	7.1	6.9	1	5	2.9	9.8	7.9	8	7.8	8	7.85	218.36363636364	2019_SB
1989-030-0029	2019	SB	T13	19-0199	2020-07-29	4.5	3.5	1	3	0.1	8	5	4.5	7	3.4	3	8.4	6.5	6	6	6	6	218.36363636364	2019_SB
1989-030-0029	2019	SB	T30	19-0199	2020-07-29	7.4	8	4.6	5	1.5	8	7.1	8	2	5.9	2.6	8.5	7.8	7	7.5	5	7.65	218.36363636364	2019_SB
1989-030-0029	2019	SB	T22	19-0199	2020-07-29	5.3	3.4	4.5	0.9	0.4	5.5	6	5.2	6.1	4.9	1.9	5.9	6.4	6.3	5.2	6.2	5.7	218.36363636364	2019_SB
1989-030-0029	2019	SB	T47	19-0199	2020-07-29	5.5	4.6	3.5	2.2	0	5.8	7.2	6.1	2.8	6.6	2.7	6.9	8.1	5.2	5.7	4.4	5.95	218.36363636364	2019_SB
1989-030-0029	2019	SB	T14	19-0199	2020-07-29	6.9	2.4	0.3	0.1	0	8.4	3.1	7.5	6.3	3.1	3.9	8.9	7	7.8	7.2	7.2	7.35	218.36363636364	2019_SB
1989-030-0029	2019	SB	T37	19-0199	2020-07-29	8	9	8	2	2	7	9	7	2	6	7	6	7	7	5	3	7	218.36363636364	2019_SB
1989-030-0029	2020	NW	T04	20-5160	2021-08-04	8.4	8	6.5	3.6	0.1	8.5	8.5	8.5	0.3	6.5	1.5	4.5	5	3.4	4	5	5	212	2020_NW
1989-030-0029	2020	NW	T09	20-5160	2021-08-04	2.1	2.1	2.1	0.3	0	9.9	7.2	9	2.8	4.7	0.1	10	10	10	9.9	6	9.9	212	2020_NW
1989-030-0029	2020	NW	T13	20-5160	2021-08-04	4.5	3.6	2	3	0.1	7	5	4.6	4.7	3.7	2.8	7	5.4	4.5	4.5	4.7	4.65	212	2020_NW
1989-030-0029	2020	NW	T17	20-5160	2021-08-04	5.9	2.4	1.8	1.7	0.8	8.7	5	5.6	4	4.1	3.4	8	6.9	6	6.5	5.5	6.25	212	2020_NW
1989-030-0029	2020	NW	T37	20-5160	2021-08-04	4.7	4.5	3.1	4	2.5	4.9	6	4	0.4	4	4	7.5	5	5	4	3.9	4.45	212	2020_NW
1989-030-0029	2020	NW	T30	20-5160	2021-08-04	6.6	5	6.2	5.5	2	6.5	7.6	6	1.1	6.1	2.6	8.9	7.9	7.4	7.5	6.1	7.45	212	2020_NW
1989-030-0029	2020	NW	T14	20-5160	2021-08-04	3	5.1	0.5	0.3	0.2	7.7	4.4	8.4	6.5	8.5	2.7	8	8	7.1	5.9	6	7.4	212	2020_NW
1989-030-0029	2020	NW	T48	20-5160	2021-08-04	4.9	4.7	3.8	2.9	0.4	5	5	5	0.6	8	1	5	5	5	5	5	5	212	2020_NW
1989-030-0029	2020	NW	T19	20-5160	2021-08-04	4.5	2	1	3	2.5	5	4.4	5	1	6	4	5	4.4	5	5	5	5	212	2020_NW
1989-030-0029	2020	NW	T49	20-5160	2021-08-04	1.7	0.1	0.1	0.3	0	5.9	6.3	4.8	2.4	5.7	3.3	5.9	6.6	7.1	4.1	4.4	5.35	212	2020_NW
1989-030-0029	2020	NW	T36	20-5160	2021-08-04	3	1	2	2.6	1.5	6	4.6	4	1.6	6.6	3	6	5.5	5	5	4	5	212	2020_NW
1989-030-0029	2020	NW	T55	20-5160	2021-08-04	6	0.5	2	3	0	2	8.5	8.5	1.5	3.4	3	7	6.6	6	6.1	7.5	6.8	212	2020_NW
1989-030-0029	2020	NW	T23	20-5160	2021-08-04	4.8	3	2.4	1.4	0.2	5.4	4.7	4.5	1.3	7.7	2.3	5.4	5.6	5	4.7	4.8	4.75	212	2020_NW
1989-030-0029	2020	NW	T15	20-5160	2021-08-04	4.1	2.9	3	2	1	3	2	2	5	4	5	4	4	3	3	3.1	3	212	2020_NW
1989-030-0029	2020	NW	T44	20-5160	2021-08-04	2	1	0	1	0	7.5	2	4	4	4	1.3	7	1	3.6	4	3.6	4	212	2020_NW
1989-030-0029	2020	NW	T02	20-5160	2021-08-04	5	1.5	1	0.5	1	7	6	4.3	0.9	8	8	7.6	6	4.6	4.2	4	4.45	212	2020_NW
1989-030-0029	2020	SB	T49	20-5004	2021-07-19	3.2	0.3	0.1	0	0.1	8.2	5.3	6	2.8	4.7	1.5	8.9	6.6	7.8	6.1	6.1	6.1	211.026315789473	2020_SB
1989-030-0029	2020	SB	T30	20-5004	2021-07-19	7.7	7	8.1	6.8	1	9	7.4	8.5	3.5	6.8	3.8	8.6	8.4	8.2	8	8	8.3	211.026315789473	2020_SB
1989-030-0029	2020	SB	T37	20-5004	2021-07-19	6	4.4	6.7	2.5	2.6	6	6	6	1.6	5.3	8.3	7.1	5	3.5	3	3	5.5	211.026315789473	2020_SB
1989-030-0029	2020	SB	T04	20-5004	2021-07-19	9.4	8.5	7	1.5	1	8.5	8.6	8.6	7	9	1	8.6	8.6	8.5	8.6	8.6	8.6	211.026315789473	2020_SB
1989-030-0029	2020	SB	T13	20-5004	2021-07-19	4.6	4	2.6	5.4	0	5.7	4.7	5	7	3.6	2.6	7	6.1	6.1	6.6	6.6	6.1	211.026315789473	2020_SB
1989-030-0029	2020	SB	T47	20-5004	2021-07-19	3.7	2.4	3.6	2.3	0	2.4	4.2	2.6	6.3	3.5	3.3	8.1	5.9	3.6	3.9	2.6	3.75	211.026315789473	2020_SB
1989-030-0029	2020	SB	T15	20-5004	2021-07-19	6	6	5	4	2	4.1	4	3	4	3	3	6.1	6	5	5	5	5	211.026315789473	2020_SB
1989-030-0029	2020	SB	T48	20-5004	2021-07-19	7.8	6.3	7.3	5.1	0.3	6.7	6.7	6.6	0.5	8	0.6	5.5	5.5	5.5	5.5	5.5	5.5	211.026315789473	2020_SB
1989-030-0029	2020	SB	T36	20-5004	2021-07-19	4.5	4	3	1.5	1.1	7.1	6.6	6	2	7	3.6	6.5	6	5.5	6.6	6.5	6.5	211.026315789473	2020_SB
1989-030-0029	2020	SB	T23	20-5004	2021-07-19	6	4	2.8	2.5	0.2	5.3	5.8	5.6	1.3	7.9	3.1	5.3	4.7	4.6	4.9	5.1	5.2	211.026315789473	2020_SB
1989-030-0029	2020	SB	T44	20-5004	2021-07-19	6	2	4	0	0	8	5	6	6	4	2	8	4	4	4.6	5	5	211.026315789473	2020_SB
1989-030-0029	2020	SB	T14	20-5004	2021-07-19	3	6.6	0.2	3.3	0	8.7	8.2	8.4	5	3.4	1.9	5.7	6.2	7.7	7.5	7.9	7.8	211.026315789473	2020_SB
1989-030-0029	2020	SB	T19	20-5004	2021-07-19	4.5	3.5	0.6	1.5	2	4	4	5	3	7.6	4	5.5	4.5	4	4	4.5	4.25	211.026315789473	2020_SB
1989-030-0029	2020	SB	T17	20-5004	2021-07-19	7	4	2.4	2.1	1.1	8.6	4.7	6.2	4.8	3.9	2.1	7.1	7.1	7	7.2	6.4	7.05	211.026315789473	2020_SB
1989-030-0029	2020	SB	T02	20-5004	2021-07-19	5.6	2	1.4	0.6	0.6	8	5.6	5	1.8	8	8	8	6.5	5	5	5	5	211.026315789473	2020_SB
1989-030-0029	2021	NW	T39	21-5165	2022-05-23	4.9	3.4	6	4.9	0.1	9.1	7.1	7.2	0.4	6.1	2	7.2	6.9	5.6	5.8	6.1	7	223	2021_NW
1989-030-0029	2021	NW	T11	21-5165	2022-05-23	5.4	3.7	6.1	6.6	0.9	8.6	5.9	6.5	3.5	6.6	4.1	8.6	6.5	6.9	7.4	7.3	7.1	223	2021_NW
1989-030-0029	2021	NW	T55	21-5165	2022-05-23	4.6	2	2.7	3.4	0	6.6	4.3	6.9	5.5	5	2	6	6	6	5.9	5.3	6	223	2021_NW
1989-030-0029	2021	NW	T15	21-5165	2022-05-23	4	3.1	3	2	1.1	3	2	2	3	4	5	3	3	3	2	2.3	2.15	223	2021_NW
1989-030-0029	2021	NW	T36	21-5165	2022-05-23	5.4	2	3.1	2.4	1	6	5.1	4.6	2	7.6	3	6	5	4	5	5.5	5	223	2021_NW
1989-030-0029	2021	NW	T44	21-5165	2022-05-23	3	3	0	0	0	9	6	7.1	6.5	5	2	8	6	6	6.1	6	6.1	223	2021_NW
1989-030-0029	2021	NW	T13	21-5165	2022-05-23	4.4	3.6	2.5	2.5	0.1	6.6	4.5	4.5	2.7	2.7	2.6	7	5.5	4	5	5	5	223	2021_NW
1989-030-0029	2021	NW	T04	21-5165	2022-05-23	7.5	8	2.6	3.5	0.1	8	8	8	5.5	9	3.6	8.5	8	7.4	8	8	8	223	2021_NW
1989-030-0029	2021	NW	T47	21-5165	2022-05-23	4	1.3	2.9	4.3	0	2	4.3	2.7	2	6.2	2.8	7.3	5.5	3.2	3.6	3.5	3.55	223	2021_NW
1989-030-0029	2021	NW	T56	21-5165	2022-05-23	5	1	0	1	2	4	5.1	3	2	8.6	4	5.8	5	4	4.4	4	4.2	223	2021_NW
1989-030-0029	2021	NW	T37	21-5165	2022-05-23	4.5	4.5	6.6	0.5	4.1	3.3	8.4	3.5	0.6	6	9.4	5.6	4.4	5.6	4.4	3.9	4.4	223	2021_NW
1989-030-0029	2021	NW	T14	21-5165	2022-05-23	6.7	2.5	0.3	0.2	2	8.3	5.6	6.8	5	3.5	4.4	7	7	6.8	6.4	6.7	6.8	223	2021_NW
1989-030-0029	2021	NW	T02	21-5165	2022-05-23	5	1.8	1.4	1.5	0.8	8	5	5	2	8	8.7	8	5	5	5	5	5	223	2021_NW
1989-030-0029	2021	NW	T45	21-5165	2022-05-23	5.7	6.6	4.5	0.5	4.6	3.3	2.9	3.3	8.7	3.1	5.2	5.1	5.4	4.8	5.4	3.5	4.15	223	2021_NW
1989-030-0029	2021	NW	T48	21-5165	2022-05-23	6.1	5.6	4.8	1.7	0.4	5	5	5	0.2	8.6	1.8	4.2	4.2	4.2	4.2	4.8	4.5	223	2021_NW
1989-030-0029	2021	SB	T11	21-5009	2022-05-23	4.3	3.7	4.5	5.9	3.5	3.2	4.7	4.5	1	7.9	5	4.2	3.6	4.8	4.4	4	4.4	223	2021_SB
1989-030-0029	2021	SB	T14	21-5009	2022-05-23	4.8	2.5	1.7	0.1	2.5	9.1	0.7	8.1	6	3.2	2.6	8	8	8	7.9	7.5	8	223	2021_SB
1989-030-0029	2021	SB	T39	21-5009	2022-05-23	7.5	4.6	6.9	5.6	2.8	7	7.7	6.8	0.2	5.9	2.1	7.7	6.5	5.4	5.5	5.5	6.65	223	2021_SB
1989-030-0029	2021	SB	T55	21-5009	2022-05-23	6.1	3	3	4	0	7	8.1	8.6	6	4	1.1	8	8.1	5.6	7.1	7.3	7.65	223	2021_SB
1989-030-0029	2021	SB	T36	21-5009	2022-05-23	5	2	3.1	4	1	6.1	5	5	2.6	8	2	6.5	5.4	4.5	5.5	5.4	5.4	223	2021_SB
1989-030-0029	2021	SB	T44	21-5009	2022-05-23	2	0.7	0	1	0	7	5	6	5.5	5	2	6.1	3	4	4	4	4.5	223	2021_SB
1989-030-0029	2021	SB	T56	21-5009	2022-05-23	2	1.1	0	1.1	1.9	1.9	1	2	2	3.9	1	6	1	3.9	3.8	3	2.5	223	2021_SB
1989-030-0029	2021	SB	T04	21-5009	2022-05-23	7.5	8	5.5	3	0.1	8.6	8	8	1.6	9.1	5	6	7	6.5	6.6	7	7	223	2021_SB
1989-030-0029	2021	SB	T13	21-5009	2022-05-23	6.5	5.4	4	4	0	8	6.5	6	3.4	3	2.5	8	5	4.6	5	5	5.5	223	2021_SB
1989-030-0029	2021	SB	T15	21-5009	2022-05-23	6.6	6.1	6.1	3	0.9	6	6.5	6.4	3	5	5	4	3.2	3.1	3	3.9	3.95	223	2021_SB
1989-030-0029	2021	SB	T02	21-5009	2022-05-23	5	1.5	1	1.5	0.5	8	5	5	0.6	8	8	8	5	4.4	5	5	5	223	2021_SB
1989-030-0029	2021	SB	T47	21-5009	2022-05-23	3.5	1.6	1.6	4.1	0	1.9	4.2	2.4	2.5	6.4	5.7	3.5	3.7	1.4	1.6	1.7	2.15	223	2021_SB
1989-030-0029	2021	SB	T37	21-5009	2022-05-23	7.6	5.6	6.7	1.4	1.3	6.6	8	6.5	0.6	6.5	8	5.6	7	7	5.5	5.6	6.5	223	2021_SB
1989-030-0029	2021	SB	T48	21-5009	2022-05-23	4.5	3.5	4	2.4	0.4	4.9	4.9	4.9	0.2	7.4	1.7	4.5	4.5	4.5	4.5	4.5	4.5	223	2021_SB
1989-030-0029	2021	SB	T45	21-5009	2022-05-23	3.4	3.6	0.6	0.3	3.3	6.5	4.4	5	5.7	5.1	3.8	4.3	3.1	2.7	3.8	4.9	4.35	223	2021_SB
1989-030-0047	2016	SB	T28	16-0247	2017-06-27	6.4	3.9	1.6	1	0.9	5.3	6	4.2	3.3	4.8	3.9	4.9	7	6.1	5.7	5.8	5.7	238	2016_SB
1989-030-0047	2016	SB	T28	16-0247	2017-06-27	6.5	2.9	0.7	1.2	0.2	3.4	5.1	3.4	3.9	2.1	2.1	4.9	6.5	3.9	4.2	3.8	4.05	238	2016_SB
1989-030-0047	2016	SB	T08	16-0247	2017-06-27	2.6	1.6	1.7	2.5	4.1	4.5	3.8	2.4	2.5	6.9	2.4	5.9	5.9	6.2	6	3.7	5.2	238	2016_SB
1989-030-0047	2016	SB	T08	16-0247	2017-06-27	0.9	0.7	2.4	3.4	6.5	4	2.3	2.2	3.5	4.4	2.8	5.7	5.8	4	5.5	5.3	4.65	238	2016_SB
1989-030-0047	2016	SB	T19	16-0247	2017-06-27	6.5	8	6.7	1.5	1	4.8	8	6.3	4.5	4.5	1.4	4.9	5.9	8.7	6.5	7.8	6.4	238	2016_SB
1989-030-0047	2016	SB	T19	16-0247	2017-06-27	7	5	5	1	2	6	6	6	3	7	2	7	6	7.1	6	6	6	238	2016_SB
1989-030-0047	2016	SB	T47	16-0247	2017-06-27	6.2	0	2.4	2.1	0	6.8	5.5	6.5	4.2	5.9	2.6	8.3	8.6	4.9	7.2	6.2	6.65	238	2016_SB
1989-030-0047	2016	SB	T46	16-0247	2017-06-27	2.4	0.7	0.7	1.5	3.4	6.2	1.4	4.5	3.1	5.2	1	5.8	1.2	0.8	2.5	2	2.5	238	2016_SB
1989-030-0047	2016	SB	T46	16-0247	2017-06-27	4.3	0.7	2.7	3.2	3.5	5.4	6.2	4.4	1.3	7.6	4.4	6.2	6.2	0.8	3.8	3.9	4.4	238	2016_SB
1989-030-0047	2016	SB	T47	16-0247	2017-06-27	7.7	1.1	5.3	2.2	0	7.4	7.5	7.7	1	9	3.4	7	8	1.8	7	7	7.2	238	2016_SB
1989-030-0047	2016	SB	T51	16-0247	2017-06-27	6.8	6.2	3.6	2.4	0.2	6.3	6.2	6.5	1.7	5.9	4.5	5.1	4.9	4.8	4.2	4.5	5	238	2016_SB
1989-030-0047	2016	SB	T51	16-0247	2017-06-27	6	4.9	3.2	2.7	0.7	6.2	5.3	5.3	1.6	5.8	3.9	5.7	5.2	5.2	5.3	5.8	5.3	238	2016_SB
1989-030-0047	2016	SB	T54	16-0247	2017-06-27	0.6	0.3	2.8	3.9	0.7	0.4	0.2	3.6	1.7	6.2	3.3	3.4	5.6	2.6	4.3	4.7	3.6	238	2016_SB
1989-030-0047	2016	SB	T54	16-0247	2017-06-27	8.8	5.3	1.6	1.1	0.6	0.7	1.7	4.8	2.4	1.2	1.7	1.6	2.6	2.3	2.9	3.2	2.75	238	2016_SB
1989-030-0047	2016	SB	T52	16-0247	2017-06-27	4.6	3.5	2	7	0	10	4.6	5.9	2	7.1	5.7	10	6.4	6.2	5.9	6.2	6.05	238	2016_SB
1989-030-0047	2016	SB	T52	16-0247	2017-06-27	5.3	4.2	3.7	2.5	0	9.9	5.6	7.9	2.5	8.5	4.8	10	6.5	6	7.1	5.5	7.1	238	2016_SB
1989-030-0047	2016	SB	T29	16-0247	2017-06-27	2.2	2.3	3.6	4.7	6.1	3.8	2.9	2.6	6.7	3.1	2.4	4.1	3.1	1.7	2.5	3.3	2.75	238	2016_SB
1989-030-0047	2016	SB	T29	16-0247	2017-06-27	2.4	2.1	7.2	1.8	7	1.8	2.2	1.6	2.4	5.9	2.6	2.2	2.7	1.7	2.7	1.3	2	238	2016_SB
1989-030-0047	2016	SB	T39	16-0247	2017-06-27	6.2	3.9	5.1	3.6	0.2	7.3	6.6	6.2	3.1	4.4	0.4	6.8	6.3	3.6	4.8	6.2	6.2	238	2016_SB
1989-030-0047	2016	SB	T39	16-0247	2017-06-27	6.1	4.2	4.4	4	0.2	7.3	4.7	5.7	4.1	3.7	5.4	5.7	4.9	2.7	3.5	4	4.8	238	2016_SB
1989-030-0047	2016	SB	T43	16-0247	2017-06-27	1.1	0.2	0.2	0.1	2	2	3.3	3	0.1	6	3.9	3.9	3.9	5	5	3.4	3.65	238	2016_SB
1989-030-0047	2016	SB	T43	16-0247	2017-06-27	0.1	0.1	0.1	0.1	6.1	0.3	0.2	0.4	1.8	3.9	9.7	0.4	0.3	0.2	0.1	1.1	0.3	238	2016_SB
1989-030-0047	2017	SB	T26	17-0397	2018-02-27	1.9	1	2	3.2	5	3	1.3	2.1	3	4	3.5	3.5	3.7	3	3	3.2	3	221.478723404252	2017_SB
1989-030-0047	2017	SB	T14	17-0397	2018-02-27	4.6	1.5	3.3	0.2	0.2	8.3	5.1	7.8	4.8	3.2	0.7	8.6	8.7	8.7	8.7	7.7	8.45	221.478723404252	2017_SB
1989-030-0047	2017	SB	T14	17-0397	2018-02-27	6.6	4.3	2.8	3.7	0	8.7	5.2	6.6	2.1	6.7	4.1	8.2	8.1	8	7.2	6.6	7.2	221.478723404252	2017_SB
1989-030-0047	2017	SB	T21	17-0397	2018-02-27	3.6	4.5	1.4	0.5	2.5	2.6	2.5	2.5	3.7	4.5	1.5	4.4	3.6	2.6	3.5	3.4	3	221.478723404252	2017_SB
1989-030-0047	2017	SB	T35	17-0397	2018-02-27	4.8	3.9	9.1	3.4	0.8	7.2	7.3	8.4	5.2	3.5	0.3	8.8	8.9	8.9	7.9	8.3	8.35	221.478723404252	2017_SB
1989-030-0047	2017	SB	T47	17-0397	2018-02-27	6.7	1.3	2.9	3.6	0	4.8	7.5	4	4.9	2.6	4	4.7	6	2	2.8	5.1	4.35	221.478723404252	2017_SB
1989-030-0047	2017	SB	T27	17-0397	2018-02-27	4.2	1.2	3.7	2.4	0.8	2.6	4.1	2.7	1.3	4.2	2.2	5.4	6	4.3	5.3	5.3	4.8	221.478723404252	2017_SB
1989-030-0047	2017	SB	T27	17-0397	2018-02-27	3.9	0.6	3.8	1.7	0.2	4.6	3	3.6	2.6	4.6	2.5	3.9	3.6	2.7	3.7	3.4	3.6	221.478723404252	2017_SB
1989-030-0047	2017	SB	T47	17-0397	2018-02-27	3.6	2.1	0.4	2.9	4.1	1.7	3.3	1	6.3	5.8	5.2	2.7	4.3	0.8	0.8	0	1	221.478723404252	2017_SB
1989-030-0047	2017	SB	T26	17-0397	2018-02-27	1	1.1	1	1.9	2	1.1	1.9	0.8	2	3	2.4	3	3.1	1.5	1.7	2.7	1.7	221.478723404252	2017_SB
1989-030-0047	2017	SB	T21	17-0397	2018-02-27	3.5	4.6	1.6	0.3	3.4	3.4	4.5	2.5	4.6	5.8	4.4	4.6	5.6	4.4	3.5	4.6	3.95	221.478723404252	2017_SB
1989-030-0047	2017	SB	T39	17-0397	2018-02-27	3.8	2.9	2.6	1.3	0.2	5.3	2.7	2.4	0.1	4.8	0.9	6.2	4.6	2.7	4	5.1	4	221.478723404252	2017_SB
1989-030-0047	2017	SB	T11	17-0397	2018-02-27	6.6	7.2	7.7	3.7	1.6	8.4	8.7	7.6	1.8	6.3	3.8	7.4	8.3	6.6	7.1	8.6	7.6	221.478723404252	2017_SB
1989-030-0047	2017	SB	T39	17-0397	2018-02-27	5	3.2	4.2	2.4	3.7	3.4	4.3	3.5	2.1	4	1.1	5.2	5.3	4.8	4.8	4.5	4.65	221.478723404252	2017_SB
1989-030-0047	2017	SB	T11	17-0397	2018-02-27	2.9	2.1	2.5	3	3.1	5.9	7.3	5.4	1.6	7.8	6.7	3.1	6.9	4.8	5.3	5.6	5.4	221.478723404252	2017_SB
1989-030-0047	2017	SB	T46	17-0397	2018-02-27	3.5	0.3	0.2	3.5	4.4	4	4.9	3.5	2.8	6.3	1.3	5.3	5.9	4.4	4.8	5	4.8	221.478723404252	2017_SB
1989-030-0047	2017	SB	T46	17-0397	2018-02-27	3.5	0.6	1.5	2	2.2	4.5	2.3	3.4	2.6	8.4	4	5.7	4.7	0.9	4	3.3	3.7	221.478723404252	2017_SB
1989-030-0047	2017	SB	T07	17-0397	2018-02-27	0.1	0.1	0.1	0.1	2.8	3.1	2.2	1.5	0.4	8.1	1.2	4.5	2.6	2.1	2.8	2.3	2.45	221.478723404252	2017_SB
1989-030-0047	2017	SB	T07	17-0397	2018-02-27	2.3	1.4	0.1	3.1	0.1	7	3	3.8	0	6.2	2.5	6.2	3.6	1.4	2.2	3.3	3.45	221.478723404252	2017_SB
1989-030-0047	2017	SB	T20	17-0397	2018-02-27	0.1	0	1.1	1	3	0.5	3	0	3	3	5	1.5	4	3	2	2	2	221.478723404252	2017_SB
1989-030-0047	2017	SB	T20	17-0397	2018-02-27	4.6	2	3	1.3	0	3	3	1.6	5.5	3.4	1	3	4	3.1	4	3.5	3.05	221.478723404252	2017_SB
1989-030-0047	2017	SB	T35	17-0397	2018-02-27	4.3	1.2	5.1	4.4	2.2	4.4	4.4	1.9	5	2.7	2.5	2.8	1.8	1.9	1.3	0.4	1.9	221.478723404252	2017_SB
1989-030-0047	2017	SB	T03	17-0397	2018-02-27	5.4	6.5	8	2.6	0	7.5	6.6	5.4	1.6	7.5	1.5	6.5	7.3	9.6	6.8	8.5	6.8	221.478723404252	2017_SB
1989-030-0047	2017	SB	T03	17-0397	2018-02-27	2	5.1	6	4.1	1	5.5	4.6	6.6	2	1.4	3.7	6.3	7.5	8	6.5	7.7	6.55	221.478723404252	2017_SB
1989-030-0047	2018	NW	T27	18-0436	2019-05-20	5.1	0	0	2.9	6.1	3.1	4	3	1.9	4.5	4	2	2.9	0.4	2	1	2.45	207	2018_NW
1989-030-0047	2018	NW	T30	18-0436	2019-05-20	2.8	1.4	1.4	1.2	7.8	1	7.9	1	1.8	5.3	2.4	4.4	7	2.5	1.5	0.9	1.5	207	2018_NW
1989-030-0047	2018	NW	T22	18-0436	2019-05-20	7.7	4.3	6.4	2.7	0.7	6.3	6.9	6.5	4.3	5.2	3.2	5.6	7.3	6.6	5.7	5.6	6.4	207	2018_NW
1989-030-0047	2018	NW	T48	18-0436	2019-05-20	4	3.4	3	3	3	3.4	3	3	0.6	6	1	4	4	2.9	3.5	3.9	3.45	207	2018_NW
1989-030-0047	2018	NW	T04	18-0436	2019-05-20	3	3	2	2	9	0.2	0.1	0.2	1.1	8	8	1	1	0.4	0.4	0.5	0.4	207	2018_NW
1989-030-0047	2018	NW	T33	18-0436	2019-05-20	4.7	3.2	4.8	1.5	5.6	4.8	6.8	4.2	3.4	3.8	2.2	4.4	5.1	4.4	4.7	4.5	4.6	207	2018_NW
1989-030-0047	2018	NW	T10	18-0436	2019-05-20	1.4	1	1	0.5	2.6	1.7	1.8	1.8	2.5	7	8	1.5	1.5	0.4	0.5	1	1.5	207	2018_NW
1989-030-0047	2018	NW	T36	18-0436	2019-05-20	2	0.7	0.8	0.7	3.5	3.1	2	2	1	7.6	1.5	4	2	1.4	2	2	2	207	2018_NW
1989-030-0047	2018	NW	T09	18-0436	2019-05-20	5.8	6.5	5	1.2	2.5	4.7	8.5	6.3	1.8	7.9	7	2.7	2	0.6	1	3.1	2.9	207	2018_NW
1989-030-0047	2018	NW	T47	18-0436	2019-05-20	3.5	1.6	1.8	3	7.4	0.4	0	0	5	5.4	4.3	0.1	3	1.5	0	0	0	207	2018_NW
1989-030-0047	2018	NW	T31	18-0436	2019-05-20	6.1	5.2	5	2	7.2	3.9	3	3.1	1.9	6	3	5.1	4	4.5	4.8	3.4	3.95	207	2018_NW
1989-030-0047	2018	NW	T13	18-0436	2019-05-20	2.7	1.5	1.5	3	5.5	1.5	1.5	1.4	3.6	3	2	2	2	1	1.5	1	1.5	207	2018_NW
1989-030-0047	2018	NW	T14	18-0436	2019-05-20	5.6	7.6	2.8	0.2	4.2	4.6	7.1	4.8	4.8	9.5	5.7	4.9	8	3.7	2.5	2.4	4.7	207	2018_NW
1989-030-0047	2018	NW	T11	18-0436	2019-05-20	4.5	3.4	6.3	5.8	1.2	8.3	6.6	5.7	1.2	7.6	6.7	7.4	5.6	3.7	5.9	6.4	5.9	207	2018_NW
1989-030-0047	2018	NW	T39	18-0436	2019-05-20	4.4	3.5	3.5	3.5	0.2	7	6.4	6.3	0.3	1.9	4.7	2.3	5.3	0.8	0.8	0.6	3.8	207	2018_NW
1989-030-0047	2018	NW	T54	18-0436	2019-05-20	0.9	0.6	1.4	0.4	3.2	0.9	0.4	0.8	0.8	4.2	5.5	1.3	1.8	1.4	1.3	2	1.3	207	2018_NW
1989-030-0047	2018	NW	T06	18-0436	2019-05-20	6	7	6	5	9	1	7	1.1	3.7	6.2	6	2	6.1	2	2	2	2	207	2018_NW
1989-030-0047	2018	SB	T09	18-0435	2019-04-23	8.1	4.1	5.6	3.6	0.3	8.1	7.5	8.3	5.4	6.1	7.1	5.9	3.8	3.8	3.8	5.5	5.7	206.294117647056	2018_SB
1989-030-0047	2018	SB	T31	18-0435	2019-04-23	7	6.3	3.6	3	0.1	7.1	6.5	6.5	2.1	5.3	4.1	5	5	4.4	4.3	5.5	5.25	206.294117647056	2018_SB
1989-030-0047	2018	SB	T19	18-0435	2019-04-23	4.5	4	4.5	1	1	5	4	5	1.6	6	3.4	4.6	4	3.5	4.5	4.4	4.5	206.294117647056	2018_SB
1989-030-0047	2018	SB	T10	18-0435	2019-04-23	2.6	1	4	2.5	0.2	3	2	2	4	8	6	3.5	2	2	3	2.6	2.3	206.294117647056	2018_SB
1989-030-0047	2018	SB	T06	18-0435	2019-04-23	1.9	4.7	2.7	7.6	3	4	6.1	2.7	3.2	6.8	6	4.1	5.3	3.7	2.9	2.6	3.3	206.294117647056	2018_SB
1989-030-0047	2018	SB	T04	18-0435	2019-04-23	5	8	2	2.6	2	5	5	4	5	7.1	4	5	4	4	4.5	5	4.5	206.294117647056	2018_SB
1989-030-0047	2018	SB	T14	18-0435	2019-04-23	6.5	1.4	0.8	4.3	0.3	8.4	5.2	7.8	2.4	5.2	5.1	6.1	8.4	3.6	5.6	6.1	6.1	206.294117647056	2018_SB
1989-030-0047	2018	SB	T16	18-0435	2019-04-23	2.6	1	4.7	1.9	0.3	7.8	5.3	6.6	3	7	8.1	8.5	5.5	6	7.4	7.5	7	206.294117647056	2018_SB
1989-030-0047	2018	SB	T22	18-0435	2019-04-23	5.3	6.5	5.6	1.2	0.2	6.5	6.4	6.3	4.9	5.2	2.1	4.8	6.1	5.8	4.8	5.1	5.95	206.294117647056	2018_SB
1989-030-0047	2018	SB	T24	18-0435	2019-04-23	5.5	3	5	2	1	5.7	5	5	1.9	5.2	4	5.4	5	4	4.9	5	5	206.294117647056	2018_SB
1989-030-0047	2018	SB	T39	18-0435	2019-04-23	8.1	7.1	8.7	2.5	0.2	8.4	7	6.1	0.8	4.6	1.9	7.1	6	5.9	5.9	6.8	6.1	206.294117647056	2018_SB
1989-030-0047	2018	SB	T13	18-0435	2019-04-23	8	6.5	3	1.3	0.1	6	6.6	6.6	7	2.4	2	7	7	6.1	6.6	6.3	6.6	206.294117647056	2018_SB
1989-030-0047	2018	SB	T11	18-0435	2019-04-23	6.5	7.3	7.5	5.6	0.8	7.9	7.7	7.5	2.6	7.7	7.8	8.5	7.7	8.1	7.8	8.5	7.8	206.294117647056	2018_SB
1989-030-0047	2018	SB	T47	18-0435	2019-04-23	6.4	5.6	3.8	1.8	0	6.5	8	6.6	2.4	5.8	5.5	7	6	3	5.3	6.1	6.3	206.294117647056	2018_SB
1989-030-0047	2019	NW	T10	19-0357	2020-07-29	3.3	2.4	5	1	0.7	2.4	1.6	1.5	4	4	5	2.4	3.6	1.8	0.8	2	1.7	220	2019_NW
1989-030-0047	2019	NW	T28	19-0357	2020-07-29	9	3.2	5.3	0.2	1.1	8.2	9.1	8.1	0.4	7.1	3.7	5.5	8.6	6.3	5.7	7.4	7.75	220	2019_NW
1989-030-0047	2019	NW	T14	19-0357	2020-07-29	7	2.8	6.4	0.1	0	8.6	6.1	7.3	5	4	2.2	8.6	6.7	7.2	7.1	7.4	7.25	220	2019_NW
1989-030-0047	2019	NW	T22	19-0357	2020-07-29	5.5	3.1	4.6	1.3	0.7	6.2	5	5.7	4.9	5	1.4	4.4	5.1	4.8	4.8	5.4	5.05	220	2019_NW
1989-030-0047	2019	NW	T39	19-0357	2020-07-29	8.1	5.1	7.1	3.1	2	8	6.1	6.1	2.1	7.2	3.1	9.7	7	5	5.1	6	6.1	220	2019_NW
1989-030-0047	2019	NW	T37	19-0357	2020-07-29	6	5	6	2	4	4	7.1	4.1	3.1	7.9	6	3	5	7.1	5	5	5	220	2019_NW
1989-030-0047	2019	NW	T11	19-0357	2020-07-29	7.3	4.5	6.9	4.3	0.8	8.6	6	7.5	1.1	9.2	6.8	9	7.3	5.6	7.9	8.3	7.7	220	2019_NW
1989-030-0047	2019	NW	T44	19-0357	2020-07-29	4	0	2	0	0	9	6	7	6.5	4.5	1	6	1	2	2.6	3	4.5	220	2019_NW
1989-030-0047	2019	NW	T36	19-0357	2020-07-29	7	6	4.9	1	0.3	8	7.5	7	1.7	8	3	7	7	6	6.5	7	7	220	2019_NW
1989-030-0047	2019	NW	T13	19-0357	2020-07-29	8	6	7	3	0.2	8.6	8	8	5.6	3.3	2.5	8.4	6.6	6.6	6.7	6.6	7.35	220	2019_NW
1989-030-0047	2019	NW	T47	19-0357	2020-07-29	3.5	2.1	0.9	0.5	0	4.5	6.4	2.7	3.7	6	3.3	6.4	6	4	4.8	4	4.65	220	2019_NW
1989-030-0047	2019	NW	T31	19-0357	2020-07-29	8	4	2.1	4.1	2.7	5	4.9	5	1.7	6.6	3	6.1	5.1	5	5.5	5.4	5.05	220	2019_NW
1989-030-0047	2019	NW	T02	19-0357	2020-07-29	5	1.5	1.5	0.5	0.3	8.8	5.2	5	0.6	9	7	9	6	5	4.7	5	5	220	2019_NW
1989-030-0047	2019	NW	T30	19-0357	2020-07-29	6.6	7.2	5	8	2.5	7.4	7	7.5	2	6.3	2	8.2	8.5	7.9	8	8	7.95	220	2019_NW
1989-030-0047	2019	NW	T04	19-0357	2020-07-29	7	7	1.5	0.7	0.2	7	5	6	1.5	9.4	1.5	7	8	5.1	6	6.5	6	220	2019_NW
1989-030-0047	2019	SB	T19	19-0200	2020-08-05	5	5.6	2	1	4	4	4	4	1	6	3	4	3.4	4	4	4	4	214.599999999999	2019_SB
1989-030-0047	2019	SB	T39	19-0200	2020-08-05	6	3.9	5	4.1	5.1	5.9	6	6.1	0.2	6.1	2.9	9	7	6	6	6.1	6.05	214.599999999999	2019_SB
1989-030-0047	2019	SB	T44	19-0200	2020-08-05	5	0	1.4	0	0	9	6	8	7	6	1	8	6	5	6	6	6	214.599999999999	2019_SB
1989-030-0047	2019	SB	T02	19-0200	2020-08-05	5.4	2	2	0.5	0.3	8.4	6	5	1	8	7	8	6	5	5	5	5	214.599999999999	2019_SB
1989-030-0047	2019	SB	T10	19-0200	2020-08-05	5	4	4.6	2.4	1	4.5	4.5	4.5	4.5	3.5	4	3.6	3.6	2.5	3.6	3	3.6	214.599999999999	2019_SB
1989-030-0047	2019	SB	T09	19-0200	2020-08-26	3.6	2.1	2.5	0.6	0	9.3	6.8	8.3	2.1	2	6.7	8.4	8.2	6.7	8.3	5.4	8.3	214.599999999999	2019_SB
1989-030-0047	2019	SB	T52	19-0200	2020-08-05	3	0.1	0.1	1	0.1	9.1	4.1	7	0.6	3.9	0.5	9	9	9.1	9	8.1	9	214.599999999999	2019_SB
1989-030-0047	2019	SB	T13	19-0200	2020-08-05	6.6	5.4	3	4	0.1	8.5	7	7	4.5	4	3	8.6	7	6	6.6	6.6	7	214.599999999999	2019_SB
1989-030-0047	2019	SB	T32	19-0200	2020-08-26	1	2	3	1.7	3	2.1	0.6	1.7	5.1	1.1	4	1.1	2	1	1.8	1.6	1.7	214.599999999999	2019_SB
1989-030-0047	2019	SB	T04	19-0200	2020-08-05	7	2	8	2.5	0.1	8	8	8	1	9	2.5	8.5	8.6	8.4	8.5	8.5	8.45	214.599999999999	2019_SB
1989-030-0047	2019	SB	T10	19-0200	2020-08-26	3	2	4	1	0.5	4	3	4	4	4.8	1.9	1.5	2.6	1.5	1.6	2	2.3	214.599999999999	2019_SB
1989-030-0047	2019	SB	T02	19-0200	2020-08-26	5	1.5	1	0.6	0.3	8	5.6	5	1.5	7.6	6	9	6	5.6	5.5	5.6	5.6	214.599999999999	2019_SB
1989-030-0047	2019	SB	T13	19-0200	2020-08-26	5.4	5.4	4	4	0.2	7	5	5	5.4	4.5	3.6	7.5	6	6	6	6	6	214.599999999999	2019_SB
1989-030-0047	2019	SB	T36	19-0200	2020-08-26	4.5	1.4	2.6	1.4	1	7	6	6.6	2	8	3.6	7	7	6.5	7	6.6	6.8	214.599999999999	2019_SB
1989-030-0047	2019	SB	T30	19-0200	2020-08-05	6.7	7	4	5	2	7.6	6.5	7.1	1	6	1.5	8	8	7	7.5	5.1	7.3	214.599999999999	2019_SB
1989-030-0047	2019	SB	T30	19-0200	2020-08-26	7.5	7.2	8	6.6	0.8	9	7.6	8.7	1.1	6.1	2.1	9	8.3	8	8.7	8.7	8.7	214.599999999999	2019_SB
1989-030-0047	2019	SB	T37	19-0200	2020-08-05	8	7	9	3	0.9	8.1	9	9	1	7	7	5	5	5	4	6	5.5	214.599999999999	2019_SB
1989-030-0047	2019	SB	T22	19-0200	2020-08-05	5.6	2.5	4.1	1.6	0.4	4.4	6.3	5.1	5	6.3	1.3	6	6.7	4.8	4.8	6.2	5.1	214.599999999999	2019_SB
1989-030-0047	2019	SB	T04	19-0200	2020-08-26	8	4.6	8.6	5	0.2	8.5	8.6	8.5	3	8.1	4	8.5	8	7	8	8	8.25	214.599999999999	2019_SB
1989-030-0047	2019	SB	T48	19-0200	2020-08-05	8.5	7.5	7.6	6.1	0.1	7.8	7.8	7.7	0.7	7.6	0.7	7.6	7.6	7.6	7.6	7.7	7.65	214.599999999999	2019_SB
1989-030-0047	2019	SB	T22	19-0200	2020-08-26	5.7	3.9	5	0.4	0.3	4.4	5.9	5.3	3.7	5.9	2.6	4.7	6.6	6.5	5.1	6.1	5.3	214.599999999999	2019_SB
1989-030-0047	2019	SB	T37	19-0200	2020-08-26	9	6	7.1	1	0.5	9	8	8.1	1	7	6	6.1	8	8	6	7	8	214.599999999999	2019_SB
1989-030-0047	2019	SB	T14	19-0200	2020-08-26	3.9	0.4	0.2	0.2	0.3	7.1	5.1	6.5	5	5	4.9	6	4.9	6.2	4.9	5	5.55	214.599999999999	2019_SB
1989-030-0047	2019	SB	T28	19-0200	2020-08-05	4.5	1.5	3.4	0.3	0.9	8.7	4.7	7.9	2	3.8	2.7	7.8	6.9	7.6	7.9	7.4	7.85	214.599999999999	2019_SB
1989-030-0047	2019	SB	T47	19-0200	2020-08-05	3.5	1.3	2.1	0	0	7.9	5.6	4.7	3.6	6	3.5	8.3	6.4	5.4	6.7	5.3	6	214.599999999999	2019_SB
1989-030-0047	2019	SB	T11	19-0200	2020-08-05	6.4	3.3	6.1	2.7	1.8	7.6	4.5	6.6	3.3	6.8	6.9	7.5	6.8	5.8	6.4	6.5	6.55	214.599999999999	2019_SB
1989-030-0047	2019	SB	T44	19-0200	2020-08-26	5	0	1	0	0	8	6	7	7	4	0.6	9	2	6	6	6.5	6.25	214.599999999999	2019_SB
1989-030-0047	2019	SB	T28	19-0200	2020-08-26	5.8	2	5	0.7	0.7	7.8	5.7	7.5	4.3	7.6	4.1	5.6	8.1	6.7	7.4	7.2	7.4	214.599999999999	2019_SB
1989-030-0047	2019	SB	T17	19-0200	2020-08-26	6.3	1.6	1	0.9	0.5	7.4	4.6	5.4	6	4	1.2	7.5	7.4	7.3	7.3	5.3	7.3	214.599999999999	2019_SB
1989-030-0047	2020	NW	T55	20-5161	2021-08-18	7.8	5	3.6	1	0	7	9	9	2	3.5	2.5	9	9	8	8	8.4	8.7	219	2020_NW
1989-030-0047	2020	NW	T04	20-5161	2021-08-18	8.4	8	3.5	6.6	0.1	8	8	8	4	8.5	2	8.5	8.6	8.4	8.5	8.5	8.45	219	2020_NW
1989-030-0047	2020	NW	T23	20-5161	2021-07-07	5.8	5	2.8	1.5	0.2	5.4	5.8	5.9	1.8	6.8	2.7	5.7	6.2	6.1	6	6.3	5.95	219	2020_NW
1989-030-0047	2020	NW	T47	20-5161	2021-08-18	6.3	3.7	3.6	3	0	8.9	7.4	6	2.8	6	2	7.7	6.7	3.3	4.9	4.8	6	219	2020_NW
1989-030-0047	2020	NW	T11	20-5161	2021-08-18	6	4.2	7	6.9	1.2	8.9	6.7	7	1	7	8.6	8.4	6.2	3.4	4.8	5.5	6.45	219	2020_NW
1989-030-0047	2020	NW	T31	20-5161	2021-07-07	6	2.1	2.1	0.4	0.2	7	4.9	5.5	4	6	1	7.1	6.9	6.7	6.6	7.3	6.65	219	2020_NW
1989-030-0047	2020	NW	T04	20-5161	2021-07-07	6	1.6	5.4	6.6	0.1	7.5	7.5	7.5	2	9	1.4	3.5	6	1.4	2	2.6	4.75	219	2020_NW
1989-030-0047	2020	NW	T13	20-5161	2021-07-07	5.5	5	3	5	0	6	6	6	6.5	4	3.4	7	6	6.1	6	6	6	219	2020_NW
1989-030-0047	2020	NW	T47	20-5161	2021-07-07	4.2	2.3	1.4	3.2	0	6.8	4.7	5.5	2.5	6.4	3.4	7.7	5.3	3.7	4.5	5	5.15	219	2020_NW
1989-030-0047	2020	NW	T48	20-5161	2021-07-07	7	6.4	5.9	6.1	0.3	7	7	7	2.7	7	1.1	6	6	6	6	6.4	6.2	219	2020_NW
1989-030-0047	2020	NW	T37	20-5161	2021-08-18	7	8	7.1	0.5	4.7	1.7	8.6	2.6	0.6	5	8.5	3.9	7	5	2	2	2.6	219	2020_NW
1989-030-0047	2020	NW	T02	20-5161	2021-07-07	4	1.2	1	0.9	1	6.4	5.3	4	1.5	8.5	7	8	7	5.5	5.5	5	5.5	219	2020_NW
1989-030-0047	2020	NW	T14	20-5161	2021-08-18	2.7	2.6	0.1	0.2	0	8.2	3.6	8.3	7.8	5.2	1.9	7.7	7.4	7.3	7.9	7.7	7.8	219	2020_NW
1989-030-0047	2020	NW	T44	20-5161	2021-07-07	9.1	5	9	0.1	0	9	9	9	6	5	0.6	9	8	8	9	9	9	219	2020_NW
1989-030-0047	2020	NW	T02	20-5161	2021-08-18	4.9	1.6	1	1	1	7	5	4.6	1.2	8	8	8	6	5	5	5	5	219	2020_NW
1989-030-0047	2020	NW	T36	20-5161	2021-07-07	3.4	5.6	4.1	2.1	0.8	7.1	7	7	2	7	2	7	7.1	6.1	7	7	7	219	2020_NW
1989-030-0047	2020	NW	T13	20-5161	2021-08-18	4	3	2	3	0	7.5	4.5	4.5	4.5	3.8	2.8	7.5	5.4	5	5.5	5.5	5.45	219	2020_NW
1989-030-0047	2020	NW	T14	20-5161	2021-07-07	5.6	6	3.5	0.1	0	8.7	8.2	8.3	6.5	8.9	1.4	8.3	8.2	6.7	6.9	7.5	8.2	219	2020_NW
1989-030-0047	2020	NW	T19	20-5161	2021-08-18	3	2	1	2	2.7	4	3	4	2	7	4	5	4	4	4	4	4	219	2020_NW
1989-030-0047	2020	NW	T31	20-5161	2021-08-18	4.1	0.5	0.4	0.3	8.2	3	2	2	0.6	8.4	4.6	5.1	5	2.8	4.7	4	3.5	219	2020_NW
1989-030-0047	2020	NW	T11	20-5161	2021-07-07	4.5	3.1	6.5	5	2.1	8.8	7.8	6.7	1.5	9.3	8.1	8.7	7.5	6.3	7	7	7	219	2020_NW
1989-030-0047	2020	NW	T39	20-5161	2021-07-07	5.1	0.6	3.8	6.6	0.3	7.5	3.4	4.6	0.5	4.7	6	3.5	3.5	2.2	2.7	2.5	3.45	219	2020_NW
1989-030-0047	2020	NW	T17	20-5161	2021-07-07	6	6	3	2.3	2	7.6	5	5.3	4.5	3.6	2	5	6.5	6.4	5.6	5.2	5.45	219	2020_NW
1989-030-0047	2020	NW	T39	20-5161	2021-08-18	5.9	4.5	7.9	4.3	0.8	7.5	6.6	6.5	2.4	5.6	0.5	8.1	7.5	7.1	7.1	7.4	7.1	219	2020_NW
1989-030-0047	2020	NW	T15	20-5161	2021-08-18	7	7	7	1	1	7	7.1	7	5	3	3	6	7	7.1	7	7.1	7	219	2020_NW
1989-030-0047	2020	NW	T23	20-5161	2021-08-18	5.1	4.3	1.7	1.4	0.3	5.4	5.6	5.2	1.7	7.7	3.5	5.1	5.4	4.7	5.1	5.6	5.2	219	2020_NW
1989-030-0047	2020	NW	T36	20-5161	2021-08-18	4	1	1.6	2	0.7	6	5.5	5.6	3	6	1.6	6.6	6	6	6.6	6	6	219	2020_NW
1989-030-0047	2020	NW	T44	20-5161	2021-08-18	4	1	1	1	0	7	5	5	6	4	0	8	3	5	5	4.5	5	219	2020_NW
1989-030-0047	2020	SB	T47	20-5005	2021-07-21	3.7	1.5	1	2.5	0	2.6	4.3	2.4	2.1	5.7	3.4	6.6	4.4	2.9	2.9	2.5	2.9	221.12676056338	2020_SB
1989-030-0047	2020	SB	T13	20-5005	2021-07-21	6	5	3	4	0.1	5.5	5	4.6	6.5	3.6	2.3	7	7	6	5.5	5.6	5.5	221.12676056338	2020_SB
1989-030-0047	2020	SB	T55	20-5005	2021-07-21	7	5.5	6	4	0	6.4	8	8	1	5	2.6	5.5	6	3.5	3.5	6	6	221.12676056338	2020_SB
1989-030-0047	2020	SB	T31	20-5005	2021-07-21	8.1	6.1	2.1	1.1	4.2	4.2	3	3	3.1	7.7	6.1	5	3	2	2	2.8	3	221.12676056338	2020_SB
1989-030-0047	2020	SB	T04	20-5005	2021-07-21	6.5	7	5.6	4.6	0.1	7.5	7.5	7.5	2.5	9	1.5	7.5	8.6	6.5	7.4	7.4	7.5	221.12676056338	2020_SB
1989-030-0047	2020	SB	T11	20-5005	2021-07-21	5.7	3.9	6.3	5.5	0.9	8.6	6.4	6.5	1.4	6.9	8.6	7.7	6.2	4.5	5.2	5.6	6.3	221.12676056338	2020_SB
1989-030-0047	2020	SB	T37	20-5005	2021-07-21	6.1	3	8.6	0.6	0.6	8.6	7	8	0.5	7.6	9	6	3.9	4	2.1	4	5	221.12676056338	2020_SB
1989-030-0047	2020	SB	T25	20-5005	2021-07-21	3	2.2	2.9	1.2	0	6	4.9	4	1.1	5	2	6	5	6.4	6.3	5.4	5.7	221.12676056338	2020_SB
1989-030-0047	2020	SB	T17	20-5005	2021-07-21	6	3.4	2.3	2.3	0.6	9	5	5.3	4.7	3.7	2.7	8	6.7	7.5	7.5	5.5	7.1	221.12676056338	2020_SB
1989-030-0047	2020	SB	T48	20-5005	2021-07-21	6.6	6.2	5.5	4.3	0.3	6.5	6.5	6.5	0.5	8.1	1.4	6.4	6.3	6.3	6.3	6.3	6.35	221.12676056338	2020_SB
1989-030-0047	2020	SB	T14	20-5005	2021-07-21	3.9	2.2	0.1	2.3	0	7.1	2.6	6.8	4.6	8.5	4	7.1	8	5.8	5.9	6.2	6.5	221.12676056338	2020_SB
1989-030-0047	2020	SB	T23	20-5005	2021-07-21	5.4	4.3	2.9	1.2	0.3	5.2	5.9	5.6	1.2	7.9	4.5	5.1	4.6	5.1	4.7	5.2	5.15	221.12676056338	2020_SB
1989-030-0047	2020	SB	T02	20-5005	2021-07-21	4.9	1.5	1	1	0.6	7.7	5	5	1	8	7	8.1	6	5	5	5	5	221.12676056338	2020_SB
1989-030-0047	2020	SB	T44	20-5005	2021-07-21	2	1	2	2	0	8	4	5	5	3	1.6	7	3	3	3	3.4	3.7	221.12676056338	2020_SB
1989-030-0047	2020	SB	T36	20-5005	2021-07-21	3.6	2.4	4	1.5	0.6	7	7	7	2.5	7	2	7	6.6	6.5	7	7	7	221.12676056338	2020_SB
1989-030-0047	2020	SB	T15	20-5005	2021-07-21	6	7.1	6	2	1	7.1	7	6	4	4	4	6	6	4	4	4	6	221.12676056338	2020_SB
1989-030-0047	2021	NW	T02	21-5166	2022-05-16	4.8	1	1.5	1	1	7	5	4.9	3	7	8	8	5	5	5	5	5	235	2021_NW
1989-030-0047	2021	NW	T36	21-5166	2022-05-16	4	2.1	2.5	2.9	1.1	6	4	5	2.5	7.1	1	6.6	5.6	5.6	6.6	5.6	5.6	235	2021_NW
1989-030-0047	2021	NW	T56	21-5166	2022-05-16	3	4.3	0	2.3	2	4.5	3.1	2.9	0.5	9.7	1.9	7	4.7	5.1	2	2.4	3	235	2021_NW
1989-030-0047	2021	NW	T44	21-5166	2022-05-16	2	1	1	1	2	6.5	4	5	7	4.5	0	8	6	6	6	6	6	235	2021_NW
1989-030-0047	2021	NW	T34	21-5166	2022-05-16	1.3	2.7	0.7	1.5	5.3	3	4.1	2.9	3.3	6.7	2	3.3	2.2	2.6	2.8	2.9	2.9	235	2021_NW
1989-030-0047	2021	NW	T10	21-5166	2022-05-16	3.4	3.4	2.6	1.4	2	2.5	3.5	2.5	6	6	5.5	1.6	1.7	1.6	1.6	2.4	2.05	235	2021_NW
1989-030-0047	2021	NW	T45	21-5166	2022-05-16	2.2	1.4	6.1	3.2	5.7	3.9	2.9	3.2	7.3	2.7	5.1	6.7	7.1	5.7	6.4	4.7	5.2	235	2021_NW
1989-030-0047	2021	NW	T11	21-5166	2022-05-16	4.6	3.3	6.3	3.3	2	8.4	6.4	7.5	4.6	7.7	3.8	7.5	6.2	7.5	7.5	7.9	7.5	235	2021_NW
1989-030-0047	2021	NW	T17	21-5166	2022-05-16	6	2	1.6	1.5	1.4	7.8	5	6	3.5	4.8	1.1	6.6	6	6	6	6	6	235	2021_NW
1989-030-0047	2021	NW	T14	21-5166	2022-05-16	3.7	2.7	0.2	2.4	0.1	8.5	4.4	7.9	8.1	7.2	4.8	8	7.8	5.3	6.8	6.8	7.3	235	2021_NW
1989-030-0047	2021	NW	T39	21-5166	2022-05-16	7.1	3.9	5.2	1	0.5	7	5	4.3	0.7	6.3	2.1	7	6	4.2	4.3	6	4.65	235	2021_NW
1989-030-0047	2021	NW	T47	21-5166	2022-05-16	2.7	1.4	1	2.5	6.3	1.7	2.4	0.3	3.9	5.5	5.7	1.6	1.5	0.5	0.1	0	0.4	235	2021_NW
1989-030-0047	2021	NW	T15	21-5166	2022-05-16	4	5	4	4	1	3.9	4	4	3	4	4.1	4	5	4	4	4	4	235	2021_NW
1989-030-0047	2021	NW	T13	21-5166	2022-05-16	4.3	3.6	2	2.6	1	6.5	4.5	4	4	3	2.5	7.5	5	4.4	5	5	5	235	2021_NW
1989-030-0047	2021	NW	T55	21-5166	2022-05-16	5.5	2.5	3.5	4.7	0	6	6	6.1	8	8	2	8	8.1	7.6	8	7	7.3	235	2021_NW
1989-030-0047	2021	NW	T37	21-5166	2022-05-16	8	8	4.5	0.5	3	6	9	3.2	0.5	6.8	9.5	5	6	6	3	3.5	4.25	235	2021_NW
1989-030-0047	2021	NW	T48	21-5166	2022-05-16	5	3.1	4.3	1.4	1.2	5	5	5	0.4	7.1	0.7	5	5	5	5	5	5	235	2021_NW
1989-030-0047	2021	SB	T11	21-5010	2022-06-01	6.7	4.3	5.6	6.6	1.7	8.9	6.2	6.3	1.3	8.3	5.8	8.8	6.1	6.3	6	5.8	6.25	244	2021_SB
1989-030-0047	2021	SB	T39	21-5010	2022-06-01	5.9	4.2	6.5	0.4	0.4	9.1	5	6.5	0.1	4.7	5.5	6	4.7	1.4	2.7	2.3	4.85	244	2021_SB
1989-030-0047	2021	SB	T13	21-5010	2022-06-01	4.2	3.6	2	2	0	6.6	4	4.5	3	3	3	7	4.5	4	4.7	4.5	4.5	244	2021_SB
1989-030-0047	2021	SB	T02	21-5010	2022-06-01	5	1	1.8	1.4	0.6	7.6	5	5	1	8	8	8	5	5	5	5	5	244	2021_SB
1989-030-0047	2021	SB	T25	21-5010	2022-06-01	6.1	5.2	4.2	5.6	0.4	7	7.2	6.6	1.5	1.9	4	6	7	6.1	6.1	6.9	6.6	244	2021_SB
1989-030-0047	2021	SB	T14	21-5010	2022-06-01	5.2	0.7	0.4	0.3	2.3	8.7	8	8.1	5	5	1.9	8.6	8.5	8.5	8.4	8.3	8.4	244	2021_SB
1989-030-0047	2021	SB	T48	21-5010	2022-06-01	5.2	4.3	4	3	1.1	4.3	4.4	4.4	0.3	7.1	0.5	4.5	4.4	4.5	4.4	4.5	4.4	244	2021_SB
1989-030-0047	2021	SB	T47	21-5010	2022-06-01	3.5	1.7	3	4.8	0	3.9	6	2.8	3.2	7.4	1.8	5.6	6.1	3.8	2.2	1.8	3.3	244	2021_SB
1989-030-0047	2021	SB	T40	21-5010	2022-06-01	3	2	3	0.1	1	4.1	5.5	4.6	2.4	6.6	2.9	5	5.5	5	5	5	5	244	2021_SB
1989-030-0047	2021	SB	T45	21-5010	2022-06-01	7.3	7	2.7	4.3	0.1	9.1	6.3	7.3	3.5	5.3	6.2	3.3	2.3	1.2	3	4	3.65	244	2021_SB
1989-030-0047	2021	SB	T17	21-5010	2022-06-01	6.3	2.6	1.8	1.8	1.5	7.5	6	6	3.4	4.6	1.7	7.1	6.1	6.4	6.3	6.1	6.2	244	2021_SB
1989-030-0047	2021	SB	T56	21-5010	2022-06-01	2.4	0	1.9	0	3	2	2.7	1.4	0.5	8.7	5	2	1	2	1	1.2	1.4	244	2021_SB
1989-030-0047	2021	SB	T36	21-5010	2022-06-01	3.5	1	2	3	1.1	6	4	4.6	2	8	3.5	6	5	4.1	4.5	4.5	4.55	244	2021_SB
1989-030-0047	2021	SB	T04	21-5010	2022-06-01	7	2	7.6	3.5	0.1	8	7	7.5	0.4	9	4	7	6.5	6	6.5	6.5	6.75	244	2021_SB
1989-030-0049	2016	SB	T28	16-0248	2017-06-27	7.9	3.7	6.6	1.4	0.3	8.9	7.4	8.4	2.7	3.3	4.3	8.7	6.2	7.4	8.1	9	8.25	217	2016_SB
1989-030-0049	2016	SB	T28	16-0248	2017-06-27	5.6	1.7	3.2	1.2	0.4	5.1	5.2	5.1	2.5	4.4	4	6.3	7	7	6.6	6.1	6.2	217	2016_SB
1989-030-0049	2016	SB	T47	16-0248	2017-06-27	8.5	5.8	9.6	3.6	0	9.2	9.3	9.1	2.4	6.2	2.7	7.3	7.3	2.7	4.9	8.7	8	217	2016_SB
1989-030-0049	2016	SB	T47	16-0248	2017-06-27	6.9	7.8	5.8	2	0	9.5	8.3	7.6	2.9	4.6	1.4	9.3	7.9	6.8	7.7	9.1	7.8	217	2016_SB
1989-030-0049	2016	SB	T39	16-0248	2017-06-27	5.9	5.4	4.5	2.9	0.1	8.2	8	7.4	5.4	1.4	2.9	7.9	7.6	6.3	6.9	7.5	7.45	217	2016_SB
1989-030-0049	2016	SB	T39	16-0248	2017-06-27	7.2	5.7	5.6	2.6	0.1	7.5	5.8	5.8	0.5	3.1	0.6	8.5	5.7	6.8	6.4	6.8	6.4	217	2016_SB
1989-030-0049	2016	SB	T43	16-0248	2017-06-27	2	0.6	0.1	3	0.3	4.5	5	4	0.3	8.8	8.1	3	2	1	1.3	2.5	2.75	217	2016_SB
1989-030-0049	2016	SB	T43	16-0248	2017-06-27	1.5	0.2	8	0.2	0.2	7.6	7.1	7.2	0.5	3.5	2.9	6	5	5.1	5	6	6	217	2016_SB
1989-030-0049	2016	SB	T29	16-0248	2017-06-27	5.8	3.9	3	2.3	2.1	5.7	5.7	5.5	2.8	5.8	3.5	5.7	6.3	5.4	5.3	4.7	5.5	217	2016_SB
1989-030-0049	2016	SB	T29	16-0248	2017-06-27	4.6	5.4	3.8	3.5	2.3	4.3	4.2	4.3	2.6	5.5	2.1	3.1	3.8	2.9	3.3	3.1	3.55	217	2016_SB
1989-030-0049	2016	SB	T46	16-0248	2017-06-27	4.1	0.2	1.4	3	2.6	5	6.2	3.4	0.3	7.5	2.2	4.6	2.4	3.6	3.6	3.9	3.6	217	2016_SB
1989-030-0049	2016	SB	T46	16-0248	2017-06-27	7.2	2.7	5.7	0.4	0.5	8.3	9.6	8.9	1	8.1	1.4	7.6	5.3	6.6	7.2	8	7.8	217	2016_SB
1989-030-0049	2016	SB	T54	16-0248	2017-06-27	8.9	9.3	4.5	1.4	0.2	8.3	9.3	9.1	0.6	8.5	2.9	4.6	6.1	2.5	6.5	7.7	7.1	217	2016_SB
1989-030-0049	2016	SB	T08	16-0248	2017-06-27	5.8	5.7	8.6	2	1.3	8	6	7.9	3.2	5	2	6.5	8.1	5.1	6.8	8.1	7.35	217	2016_SB
1989-030-0049	2016	SB	T08	16-0248	2017-06-27	3.8	3.8	7.3	2.5	1.5	7.5	5.9	7.4	2.8	7.1	2.3	6.7	6.7	5	7.2	7	7.1	217	2016_SB
1989-030-0049	2016	SB	T52	16-0248	2017-06-27	6	3.5	4.6	2.1	5.1	6.7	8	3.6	3.8	6	5.1	4.8	8.8	7.2	4.4	3.1	4.6	217	2016_SB
1989-030-0049	2016	SB	T52	16-0248	2017-06-27	6.6	4.4	1.3	7.6	0	10	6.9	7.3	0.6	9	5	10	6.1	4.4	5.2	5.3	6.5	217	2016_SB
1989-030-0049	2016	SB	T51	16-0248	2017-06-27	5.1	3.2	5.6	2.3	0.9	5.7	4.6	4.7	1.6	5.9	4.8	5.7	5.3	4.9	5	5.1	5	217	2016_SB
1989-030-0049	2016	SB	T19	16-0248	2017-06-27	7	8	8	1	1	6	8	7	2	6	3	6	5	3	6	6	6	217	2016_SB
1989-030-0049	2016	SB	T51	16-0248	2017-06-27	4.6	2.2	3.8	1.9	0.1	4.3	4	4	1.4	5.9	4.1	4.7	4.4	4.3	4.7	5.5	4.35	217	2016_SB
1989-030-0049	2016	SB	T54	16-0248	2017-06-27	5.6	9.2	4.5	1.3	0.1	4.9	5.6	6.5	0.2	7.5	3.2	0.7	3.7	1.4	2.2	2.4	3.05	217	2016_SB
1989-030-0049	2016	SB	T19	16-0248	2017-06-27	4.1	5.5	3.7	1.2	2.8	3.7	5.5	4.8	1.8	4.3	1.2	3.5	5.5	6.8	4.7	4.8	4.8	217	2016_SB
1989-030-0049	2017	SB	T20	17-0398	2018-05-02	8.2	9.5	6.7	0	0.1	6.3	8.4	7.4	8.2	3	1.7	4.9	6.7	4.2	6.1	6.7	6.5	200.090909090912	2017_SB
1989-030-0049	2017	SB	T41	17-0398	2018-05-02	4.6	8	8	2.8	2.6	4.4	7.8	5.3	3.2	6.2	2.5	5.3	7	4.6	4.8	5	5.15	200.090909090912	2017_SB
1989-030-0049	2017	SB	T39	17-0398	2018-05-02	7	7.7	6.1	4.8	0.3	7.8	7.5	7.5	0.2	3.1	3.2	5.6	3.9	3	4	6	5.8	200.090909090912	2017_SB
1989-030-0049	2017	SB	T03	17-0398	2018-05-02	5.4	9	8	1	0	9	8	7.5	2.5	7.5	3	8.4	7.5	7.3	7.7	7	7.6	200.090909090912	2017_SB
1989-030-0049	2017	SB	T50	17-0398	2018-05-02	9.2	5.1	9.3	1.1	0.5	9.3	5.9	7.5	1.2	2.6	0.6	1.2	2.4	2.4	2.5	5.2	3.85	200.090909090912	2017_SB
1989-030-0049	2017	SB	T46	17-0398	2018-05-02	4.6	2.9	1.1	1.5	2.7	3.9	5.7	3.4	1.4	7.5	1.6	5.3	5.4	5.4	5.1	6.4	5.2	200.090909090912	2017_SB
1989-030-0049	2017	SB	T03	17-0398	2018-05-02	6.5	8.6	9.5	0.6	0	9	8.5	8.6	3	7.5	1.5	8	8.6	6.6	7	6	8.25	200.090909090912	2017_SB
1989-030-0049	2017	SB	T41	17-0398	2018-05-02	3	3.6	6.6	2.2	3.3	3.9	7	4.2	3.8	6.7	3.4	2.7	5	4.2	3.4	3.5	4.05	200.090909090912	2017_SB
1989-030-0049	2017	SB	T31	17-0398	2018-05-02	6	5.7	7.5	0.5	0.3	7.6	7.1	6.4	5.2	8	1.2	7.8	7	6.5	7.6	7.9	7.35	200.090909090912	2017_SB
1989-030-0049	2017	SB	T46	17-0398	2018-05-02	4.7	1.4	4.5	0	2.6	4.3	5.8	4.1	1.7	6.1	2.2	5.4	5.3	5.1	5.3	5.2	5.25	200.090909090912	2017_SB
1989-030-0049	2017	SB	T54	17-0398	2018-05-02	6	6.2	7.7	0.7	0	7.3	8.2	7.8	1.1	6.8	5.1	6.3	6.9	4.9	5.9	7.1	7	200.090909090912	2017_SB
1989-030-0049	2017	SB	T50	17-0398	2018-05-02	9.6	7.4	8.9	0.7	0.5	9.1	8.4	7.3	2.5	1.1	2.4	1.3	2.4	3.2	2.8	9.2	5.25	200.090909090912	2017_SB
1989-030-0049	2017	SB	T39	17-0398	2018-05-02	5.4	6.6	5.7	1.3	0.2	6.3	5.5	5.5	0.4	3.2	2.1	6	5.9	5.1	5.9	6.5	5.9	200.090909090912	2017_SB
1989-030-0049	2017	SB	T14	17-0398	2018-05-02	4.5	6.9	6.3	0.1	0	9.2	6.6	9.1	4.8	4.7	2.5	9.6	8.6	8.7	8.7	7.7	8.7	200.090909090912	2017_SB
1989-030-0049	2017	SB	T14	17-0398	2018-05-02	2	2.5	6.1	0.1	0	9.8	6.2	9.2	3.1	1.7	1.1	9.4	9.3	9.2	9.2	9.1	9.2	200.090909090912	2017_SB
1989-030-0049	2017	SB	T11	17-0398	2018-05-02	5.4	4.3	7.2	2	0.8	8.4	5.6	6.8	1.1	9.2	7.6	8.6	6.4	7.1	6	5.8	6.6	200.090909090912	2017_SB
1989-030-0049	2017	SB	T31	17-0398	2018-05-02	7.1	6.9	8.1	1	0.9	7.2	6.7	6.5	2.1	6.3	6	6	5.2	4	4.9	5.4	5.7	200.090909090912	2017_SB
1989-030-0049	2017	SB	T20	17-0398	2018-05-02	7.1	9.3	8.1	0	0.1	7.5	8.7	7.9	8.8	3.6	0.6	7.2	7.8	4.8	4.7	6.6	7.35	200.090909090912	2017_SB
1989-030-0049	2017	SB	T47	17-0398	2018-05-02	4.3	6	7	2.8	0	9.2	7.5	8.2	1.2	4.7	1.2	7.5	8.7	5.4	8	9	8.1	200.090909090912	2017_SB
1989-030-0049	2017	SB	T21	17-0398	2018-05-02	6.4	6.8	9.4	4.4	0.2	7.6	7.7	7.7	6.6	6.5	1.7	7.5	7.6	7.5	7.6	7.8	7.6	200.090909090912	2017_SB
1989-030-0049	2017	SB	T47	17-0398	2018-05-02	4.5	5.4	7.2	2.9	0	8.4	6.6	8.4	2.9	5.2	2	8.5	8	6	7.2	8.1	8.05	200.090909090912	2017_SB
1989-030-0049	2017	SB	T21	17-0398	2018-05-02	5.4	7.5	4.4	3.5	0.2	6.8	7.8	7.5	6.5	6.5	0.5	7.5	7.5	7.5	7.6	8.4	7.5	200.090909090912	2017_SB
1989-030-0049	2017	SB	T11	17-0398	2018-05-02	7.1	6.5	8	2.1	1.1	8.8	7	8.1	0.6	8.3	7.2	8.4	6.4	4.5	8	7.8	8	200.090909090912	2017_SB
1989-030-0049	2017	SB	T54	17-0398	2018-05-02	5.1	5.7	2.2	1.8	1.1	7.5	8.2	6.8	4.2	7.1	1.4	7.2	7.5	7.8	7.8	6.9	7.5	200.090909090912	2017_SB
1989-030-0049	2018	NW	T47	18-0438	2019-05-23	3.4	1.4	1	2.1	0	3.5	5	3.3	1.8	7.1	3.3	6	4	2.6	4.3	3.3	3.75	189.271186440681	2018_NW
1989-030-0049	2018	NW	T13	18-0438	2019-05-23	4	3.5	2.1	2.6	3.5	3	3	3	6.7	3.3	3	5	4.4	4	4	4	4	189.271186440681	2018_NW
1989-030-0049	2018	NW	T10	18-0438	2019-05-23	5	5	4	1	6	2.4	3.3	1.6	6	2	7	2	1.4	0.5	0.5	0.7	1.5	189.271186440681	2018_NW
1989-030-0049	2018	NW	T11	18-0438	2019-05-23	1.8	2.6	2	2.4	4.4	3.5	4.2	3.8	3.1	8.4	6.7	3.3	4.5	3.2	2.4	2.2	3.4	189.271186440681	2018_NW
1989-030-0049	2018	NW	T14	18-0438	2019-05-23	6.2	1.8	0.2	1.8	0.2	6.8	2.9	6.1	8	4.3	3.7	6.2	6.6	5.5	5.2	5.5	5.8	189.271186440681	2018_NW
1989-030-0049	2018	NW	T22	18-0438	2019-05-23	4.8	2.4	4.4	1.2	1.3	4.7	5.1	4.6	3.5	5.8	5.6	3.8	5.4	3.3	3.7	3.1	4.2	189.271186440681	2018_NW
1989-030-0049	2018	NW	T27	18-0438	2019-05-23	7.1	6.7	0.6	0.1	0.9	8.4	7.8	8	2.5	3.7	2.6	6.2	6.1	6	6	5.5	6.15	189.271186440681	2018_NW
1989-030-0049	2018	NW	T39	18-0438	2019-05-23	5.4	4.5	6.3	2.5	4	6.9	4.6	4.6	1	2.9	5.5	9.2	6.9	5.9	6.1	6.6	6.1	189.271186440681	2018_NW
1989-030-0049	2018	NW	T48	18-0438	2019-05-23	5.9	5	4.5	3.8	0.5	5.4	5	5	2.5	7	1.3	5.5	5.5	4.7	5	5.2	5	189.271186440681	2018_NW
1989-030-0049	2018	NW	T19	18-0438	2019-05-23	3.6	2.3	1.5	0.8	3	2	3	3	1.5	5	3.5	3.4	3.5	3	3.5	3.3	3.15	189.271186440681	2018_NW
1989-030-0049	2018	NW	T54	18-0438	2019-05-23	1.4	0.8	1.5	0.7	1.2	4.4	1.1	3	0.3	8.9	5.1	2.7	1.3	4	1.9	2.6	2.65	189.271186440681	2018_NW
1989-030-0049	2018	NW	T04	18-0438	2019-05-23	7	6	8.1	3	0.1	8.5	8.5	8.5	2	8	3	6	5.1	5.1	5.5	6.5	6.25	189.271186440681	2018_NW
1989-030-0049	2018	NW	T24	18-0438	2019-05-23	5	1.5	5.9	3	0.9	5.9	5	4.5	2.7	4.6	5.3	6.1	6	3.7	4	4.3	4.5	189.271186440681	2018_NW
1989-030-0049	2018	NW	T09	18-0438	2019-05-23	3.1	0.4	0.4	0.3	3	4.6	5.8	3.6	5.7	2.5	0	5.5	4.6	6.2	4.2	3.6	4.4	189.271186440681	2018_NW
1989-030-0049	2018	NW	T36	18-0438	2019-05-23	5.6	4	3	1	1	6	4	4	1.5	7.5	2	6.5	5	4	4.5	5	4.5	189.271186440681	2018_NW
1989-030-0049	2018	NW	T31	18-0438	2019-05-23	5.1	2	2.5	7.1	3	4	3.5	3.1	4	6.5	2.6	5	4.5	2.4	4	4.1	4	189.271186440681	2018_NW
1989-030-0049	2018	SB	T48	18-0437	2019-05-07	8	6.3	7	5.6	0.2	6.7	6.7	6.7	1.5	7.6	1	7	7	7	7.1	6.5	6.85	189.271186440681	2018_SB
1989-030-0049	2018	SB	T22	18-0437	2019-05-07	5.9	3.1	5.1	0.7	0.7	4.6	5.4	4.9	4.2	5.5	1	4.3	4.8	4.5	4.1	4	4.55	189.271186440681	2018_SB
1989-030-0049	2018	SB	T06	18-0437	2019-05-07	2	3	5	3.9	8.1	1.1	6	1.1	5	7	8	3	7.1	2	2	2	2	189.271186440681	2018_SB
1989-030-0049	2018	SB	T27	18-0437	2019-05-07	6.3	4.4	7.1	0	0	8.6	6.3	8	2.7	4.9	4.1	7	7.5	4.5	7.7	7.2	7.6	189.271186440681	2018_SB
1989-030-0049	2018	SB	T13	18-0437	2019-05-07	5.6	5	3	2	0.1	5.7	5.6	5.6	4	3	2.6	2.6	2.5	2	2.6	2	2.6	189.271186440681	2018_SB
1989-030-0049	2018	SB	T23	18-0437	2019-05-07	5.1	2.6	1.9	2.2	0	5.6	5.2	5.6	2.5	7.6	2.1	6	5.7	6	5.9	6	5.8	189.271186440681	2018_SB
1989-030-0049	2018	SB	T39	18-0437	2019-05-07	5	3	4	3	0.2	8	5	5	0.2	7	1	6.5	3	4	3	3.6	4.5	189.271186440681	2018_SB
1989-030-0049	2018	SB	T16	18-0437	2019-05-07	2.5	1.2	0.4	5.5	0.9	7.1	6	7.1	4.6	7	7	8.1	4.9	4.7	6.1	6.7	6.4	189.271186440681	2018_SB
1989-030-0049	2018	SB	T14	18-0437	2019-05-07	5.2	0.7	0.6	0.6	0.5	7.4	3.8	7.2	5.5	1.6	2.3	9	5.1	8.2	7.9	7	7.3	189.271186440681	2018_SB
1989-030-0049	2018	SB	T08	18-0437	2019-05-07	3	1.4	4.4	0.8	0.8	5	3.6	6.9	4.3	8.6	5	5.6	5.6	3.5	5	6.9	5.3	189.271186440681	2018_SB
1989-030-0049	2018	SB	T04	18-0437	2019-05-07	2	0.1	3	1	0.2	7	3	5	3	7.1	5	7	5.1	4	5	5.1	5	189.271186440681	2018_SB
1989-030-0049	2018	SB	T36	18-0437	2019-05-07	5.5	2.5	4	1	0.6	5.6	4	4	2	6.5	3.6	6	4.5	3.4	4	4	4	189.271186440681	2018_SB
1989-030-0049	2018	SB	T54	18-0437	2019-05-07	6.6	1.6	3.6	3.4	0	7.5	7	6.3	3.4	7.8	1.9	7.4	6.1	7.9	7.2	6.2	7.1	189.271186440681	2018_SB
1989-030-0049	2019	SB	T13	19-0201	2020-08-12	5	4	2	4.5	4.5	4.5	3.5	3.5	5	5	3	6	5	4	4	4	4	208.307692307695	2019_SB
1989-030-0049	2019	SB	T10	19-0201	2020-08-12	5	3.4	6.5	1.2	0	5.5	7	4	4	4	6.4	1	2.5	1	0.4	1	1.75	208.307692307695	2019_SB
1989-030-0049	2019	SB	T48	19-0201	2020-08-12	6.5	5.5	5.3	3	0.2	6.1	6.1	6.1	1	6.5	1	7	7	6.9	7	7	6.95	208.307692307695	2019_SB
1989-030-0049	2019	SB	T22	19-0201	2020-08-12	5.5	2.7	3.9	0.9	1	4.4	4.8	4.4	5.9	5.8	2.2	4.5	6.4	6.5	5.4	6.6	5.1	208.307692307695	2019_SB
1989-030-0049	2019	SB	T47	19-0201	2020-08-12	3.5	6.8	4.9	6.3	0	9.7	8.3	10	1.9	4.2	1.3	10	10	10	10	10	10	208.307692307695	2019_SB
1989-030-0049	2019	SB	T28	19-0201	2020-08-12	5.9	4.3	3.1	0.4	1.1	6.6	9	8.5	3	7.3	3.9	7.6	7.1	7.3	7.8	8.5	7.8	208.307692307695	2019_SB
1989-030-0049	2019	SB	T23	19-0201	2020-08-12	5	3.5	1.9	3.1	0.5	6.1	6.2	5.1	1.8	8.6	2.1	6	6	4	5.3	5	5.3	208.307692307695	2019_SB
1989-030-0049	2019	SB	T30	19-0201	2020-08-12	7.5	6	8	7.6	2	8.3	9	8.3	1	6	1.9	9	9	8.1	8.5	8.4	8.45	208.307692307695	2019_SB
1989-030-0049	2019	SB	T44	19-0201	2020-08-12	1	1	0	2	0	7	5	5.9	7.5	7	2	7	5	4	5	4.5	5	208.307692307695	2019_SB
1989-030-0049	2019	SB	T36	19-0201	2020-08-12	6	3.5	5	0.5	0.2	7.6	7	7.1	1.6	8	3.5	7	7	5.9	6.5	7.4	7	208.307692307695	2019_SB
1989-030-0049	2019	SB	T19	19-0201	2020-08-12	5.6	4.5	3	1	2.5	5	5	5	1	5.7	3	5.5	5	4.7	5	5	5	208.307692307695	2019_SB
1989-030-0049	2019	SB	T02	19-0201	2020-08-12	4.4	1.3	0.6	0.6	0.3	7.6	4.6	4.6	1.5	8	8	8.5	6.2	5	5	5	5	208.307692307695	2019_SB
1989-030-0049	2019	SB	T04	19-0201	2020-08-12	2	1	5	7	1.5	5	5	5	3.5	9.4	3	6	6	4	5	5	5	208.307692307695	2019_SB
1989-030-0049	2019	SB	T11	19-0201	2020-08-12	6.7	5.5	7.6	5.7	0.9	9.2	6.3	7.2	0.4	8.9	9.1	8.5	7.6	4.5	6.6	5.7	6.9	208.307692307695	2019_SB
1989-030-0049	2019	SB	T01	19-0201	2020-08-12	7.2	5.8	4.3	3.3	0.6	8.1	6.6	7.2	5.9	4.3	1.6	7.5	7.6	7	7.6	7.3	7.4	208.307692307695	2019_SB
1989-030-0049	2020	NW	T04	20-5162	2021-08-04	7.6	8.1	1.6	3.5	2	5	5	5	0.2	8.5	2.5	4	4	4	4	4.4	4.2	196.4375	2020_NW
1989-030-0049	2020	NW	T30	20-5162	2021-08-04	7.5	8.1	8.5	8.1	0.9	9.2	8.8	9.1	1	6.5	1.6	9	9	8.5	9.1	9.1	9.1	196.4375	2020_NW
1989-030-0049	2020	NW	T49	20-5162	2021-08-04	0.3	0.1	0.1	0.1	2.6	1.8	7	2.7	2.2	6	1.9	0.9	6.4	5	2.5	2.6	2.65	196.4375	2020_NW
1989-030-0049	2020	NW	T48	20-5162	2021-08-04	6.6	6.3	6.4	4.7	0.5	6.3	6.2	6.2	0.7	8.1	1.1	5	5	5	5	5	5	196.4375	2020_NW
1989-030-0049	2020	NW	T37	20-5162	2021-08-04	5	2	6	2.7	2.5	6	5	5	0.4	5	7.6	7.4	6.4	5	4	4	5	196.4375	2020_NW
1989-030-0049	2020	NW	T13	20-5162	2021-08-04	7	6.5	5	3	0.1	7.6	7	6.5	4.6	4	3	7.7	6.4	5	5	5.4	6.45	196.4375	2020_NW
1989-030-0049	2020	NW	T19	20-5162	2021-08-04	4	2	0.6	1	4	4	4.5	4.6	3	7	4.5	4.5	4.5	4	4.5	4.4	4.5	196.4375	2020_NW
1989-030-0049	2020	NW	T15	20-5162	2021-08-04	5	2	2	3	2	3	2.1	2.1	2	4	6	3	6	2	2	2.1	2.1	196.4375	2020_NW
1989-030-0049	2020	NW	T23	20-5162	2021-08-04	4.1	2.4	1.5	1.4	0.2	4.4	3.6	3.9	1.1	8	4	4.3	3.2	3.2	3.3	3.3	3.45	196.4375	2020_NW
1989-030-0049	2020	NW	T17	20-5162	2021-08-04	7.2	3.5	4.6	3	3	6.1	7.5	5.3	3.7	4.5	3	6	6	6	6	5	6	196.4375	2020_NW
1989-030-0049	2020	NW	T36	20-5162	2021-08-04	3	1.6	2	2	1.5	5.5	4.1	4.5	2	7	2.7	6	5.5	5	5.5	4.5	5.25	196.4375	2020_NW
1989-030-0049	2020	NW	T44	20-5162	2021-08-04	4	1	2	1	0.1	8	3	5	4.5	5	2	7	1	3	3	3	3	196.4375	2020_NW
1989-030-0049	2020	NW	T02	20-5162	2021-08-04	5.5	1.8	1.8	1	0.7	8	5	5	1.1	8.6	8	7.6	6	5	5	5	5	196.4375	2020_NW
1989-030-0049	2020	NW	T09	20-5162	2021-08-04	5.2	3.9	8.5	0	0.1	10	10	10	4.5	7.7	0.9	10	9.1	10	10	7.5	10	196.4375	2020_NW
1989-030-0049	2020	NW	T14	20-5162	2021-08-04	2.9	3	0.2	0.3	0.2	8.1	2.7	7	5.3	9	4.4	3.1	7	2.3	1.2	0.8	2.9	196.4375	2020_NW
1989-030-0049	2020	NW	T55	20-5162	2021-08-04	7.5	8	6.5	2.6	0	8.5	8.5	8.5	1	3.5	2.5	7	6.5	6.5	6.5	7.2	7.1	196.4375	2020_NW
1989-030-0049	2020	SB	T14	20-5006	2021-07-19	2.1	2.6	0.2	5.2	1.4	7.6	3.2	6.6	5	5.2	5	6.9	6.3	6.5	6	6.5	6.5	200.805555555555	2020_SB
1989-030-0049	2020	SB	T13	20-5006	2021-07-19	5.4	5	4	5	0.1	6	5.5	5	6	3.8	3	6.1	5.6	5.1	5	5	5.05	200.805555555555	2020_SB
1989-030-0049	2020	SB	T04	20-5006	2021-07-19	7	7	8	2.3	0.1	8.5	8.5	8.5	1.5	9	3.5	8	8	7	7.4	7.7	8	200.805555555555	2020_SB
1989-030-0049	2020	SB	T37	20-5006	2021-07-19	7	7.3	6.5	0.6	6	1.8	8.2	1.8	0.6	7.2	9.1	5	5	2.9	2	2.1	2.05	200.805555555555	2020_SB
1989-030-0049	2020	SB	T36	20-5006	2021-07-19	4.5	2	3	2.4	1.6	6	5	5.6	2	7	4.5	6.6	5.5	5	5.6	5.5	5.6	200.805555555555	2020_SB
1989-030-0049	2020	SB	T49	20-5006	2021-07-19	3.4	0.1	6.9	0.1	0.1	8.7	9.9	6.7	3.4	5.7	2.2	9.2	7.4	6	6.4	6	6.7	200.805555555555	2020_SB
1989-030-0049	2020	SB	T15	20-5006	2021-07-19	5.1	3.9	4.1	3.1	5.1	7	7	3	3	4.1	4	5	6	3	3	3	3	200.805555555555	2020_SB
1989-030-0049	2020	SB	T30	20-5006	2021-07-19	7.5	6.5	6	7.5	2.1	7.1	7	7	3	6.4	3	8	8	7.2	7.7	6.5	7.15	200.805555555555	2020_SB
1989-030-0049	2020	SB	T44	20-5006	2021-07-19	4	1	3	0	0	8.1	7	7	5	5	1	6	3	4	4	4.4	5.2	200.805555555555	2020_SB
1989-030-0049	2020	SB	T02	20-5006	2021-07-19	5.5	2	1.8	0.6	0.5	7.5	5	5	1	8	7.4	7.4	6	4.5	4.5	4.5	5	200.805555555555	2020_SB
1989-030-0049	2020	SB	T47	20-5006	2021-07-19	3	0.8	0.7	1.8	3.7	1.1	1.9	0.3	2.7	6.4	4	2.1	2.8	0.5	0.2	0.2	0.4	200.805555555555	2020_SB
1989-030-0049	2020	SB	T17	20-5006	2021-07-19	6.1	8	8.7	4	1.2	9.1	8	8.6	3.6	3.5	1.8	7.5	7.5	7.5	7.6	8.7	7.8	200.805555555555	2020_SB
1989-030-0049	2020	SB	T48	20-5006	2021-07-19	2.9	2.2	2	1.2	2	2.4	2.4	2.4	1	5.7	1.8	1.9	2	0.7	1.7	1.7	1.95	200.805555555555	2020_SB
1989-030-0049	2020	SB	T19	20-5006	2021-07-19	3	2	0.7	2	6	4	2.5	3	1	6	3	4	3	4	4	3	3.5	200.805555555555	2020_SB
1989-030-0049	2020	SB	T23	20-5006	2021-07-19	5.3	3.5	1.6	2.1	0.3	4.7	4.7	4.8	0.8	7	5	4.5	3.2	3.7	3.3	3.3	4.1	200.805555555555	2020_SB
1989-030-0049	2021	NW	T10	21-5167	2022-05-18	5	3	3.8	0.6	0.6	6.5	6.4	4.5	5.5	4	2	4.8	4	4	4	5	4.5	216	2021_NW
1989-030-0049	2021	NW	T15	21-5167	2022-05-18	7	7.7	6.2	2.2	0.1	8	6	6	4	4	4	6	5.1	4	5	6.1	6	216	2021_NW
1989-030-0049	2021	NW	T44	21-5167	2022-05-18	8	6	3	0	0	9.4	8	9	5	5	1	9	8	7	8	8	8	216	2021_NW
1989-030-0049	2021	NW	T02	21-5167	2022-05-18	5.7	2	2	1.5	0.5	8	5	5	1	8.5	8	8	5	5	5	5	5	216	2021_NW
1989-030-0049	2021	NW	T36	21-5167	2022-05-18	7	4.9	4	2	1	7.5	6.6	7	2.5	7.1	2	7.5	7	6	7.1	7	7	216	2021_NW
1989-030-0049	2021	NW	T37	21-5167	2022-05-18	7.4	7.6	6.5	0.5	4	5.5	8.5	3.6	0.6	6.1	9.2	4.5	6	4.1	2.5	3	3.85	216	2021_NW
1989-030-0049	2021	NW	T04	21-5167	2022-05-18	9.5	9.5	2.5	3.5	0.2	9.5	9	9.5	2.5	8.5	4.5	9	9	9	9	9.4	9	216	2021_NW
1989-030-0049	2021	NW	T14	21-5167	2022-05-18	5.9	2.7	3.4	2.9	0.2	9	6.5	8.1	3.3	8.3	2.5	8	8.1	6.8	7.7	7	7.85	216	2021_NW
1989-030-0049	2021	NW	T17	21-5167	2022-05-18	8.2	8.3	9.8	3.6	0.7	9.6	9.7	9.4	4	4.7	0.9	9.6	8.4	8.5	8.3	9.5	9.4	216	2021_NW
1989-030-0049	2021	NW	T47	21-5167	2022-05-18	6.6	5.4	5.6	4.1	0	9.2	9	7.6	3.2	4.6	1.6	9.4	7.6	7.1	8.4	9	8.4	216	2021_NW
1989-030-0049	2021	NW	T13	21-5167	2022-05-18	4.4	3	2	2	0.1	7	4.5	4.5	3	3	2.6	7.4	5	4.6	5	5	5	216	2021_NW
1989-030-0049	2021	SB	T04	21-5011	2022-05-23	6	3.5	6.6	2.7	0.2	8.5	7.1	7.5	2	9.4	5	6	6	5	5.6	6	6	214	2021_SB
1989-030-0049	2021	SB	T45	21-5011	2022-05-23	1.3	1.8	0.1	1.4	9.6	0.7	0.1	0.3	4.3	5.6	4.7	4.6	2.6	2.9	3.3	1.8	2.2	214	2021_SB
1989-030-0049	2021	SB	T37	21-5011	2022-05-23	5.7	6.5	5.5	0.3	1.9	6	7	5.9	0.5	7.4	9	4.5	7.4	7.5	4.4	4	5.9	214	2021_SB
1989-030-0049	2021	SB	T39	21-5011	2022-05-23	9	7.8	7	6.8	7.1	9.5	7.8	8	0.4	5.1	3.3	9.3	6.9	6.6	7.3	7.1	7.55	214	2021_SB
1989-030-0049	2021	SB	T14	21-5011	2022-05-23	4.8	0.3	0.2	3.2	4.1	5.9	4.5	4.1	6.2	6.6	6.9	2	6.1	2.3	2.1	1.9	3.2	214	2021_SB
1989-030-0049	2021	SB	T44	21-5011	2022-05-23	1	0	0.5	1	1	6	3	4	5	5	2	6.7	5	5	5	4.7	5	214	2021_SB
1989-030-0049	2021	SB	T11	21-5011	2022-05-23	7.8	8.3	9	6.6	0.9	8.7	7.4	8.8	1.6	8.5	4.9	9.3	8.8	8.1	9.2	9.1	8.8	214	2021_SB
1989-030-0049	2021	SB	T36	21-5011	2022-05-23	5	2.1	3	3.9	1	6	5	4.5	2	7.5	2.5	6.5	5	4.6	5	5	5	214	2021_SB
1989-030-0049	2021	SB	T02	21-5011	2022-05-23	4	1	1.5	1	0.8	6.8	4.4	4.5	0.6	8	8.5	7	4	3	3	3.5	4.2	214	2021_SB
1989-030-0049	2021	SB	T56	21-5011	2022-05-23	4	2	2	0	2.8	3	3	2.6	4	7.5	1	4	2	3.1	3.1	3.5	3.05	214	2021_SB
1989-030-0049	2021	SB	T15	21-5011	2022-05-23	3	2.2	2.1	4	3	3.1	2.7	2.7	3.1	4.1	5.1	3.1	2.3	2.3	2	2.7	2.7	214	2021_SB
1989-030-0049	2021	SB	T13	21-5011	2022-05-23	4.5	3.5	3.5	3	0.1	7	4.5	4.5	3	3	2.8	7.5	5	4	4.5	4.5	4.5	214	2021_SB
1989-030-0049	2021	SB	T48	21-5011	2022-05-23	6	5.2	4.9	3.1	0.3	5.5	5.4	5.5	0.2	6.4	2.3	5.6	5.6	5.6	5.7	5.6	5.6	214	2021_SB
1989-030-0049	2021	SB	T47	21-5011	2022-05-23	3.6	2.4	4.9	4.6	0	1.5	3.8	2.8	2	6.3	3.6	2.1	4.1	3.3	1.8	1.5	2.45	214	2021_SB
1989-030-0049	2021	SB	T55	21-5011	2022-05-23	7.1	3.5	9	4	0	7	9	9.1	7.1	5.5	1.5	9	9	8	9	9	9	214	2021_SB
1989-030-0051	2016	SB	T43	16-0249	2017-06-27	2.6	0.2	2.9	0.2	0.1	6	5	5	0.2	3.2	7	2.1	2.1	1	1.5	0.6	2.1	217	2016_SB
1989-030-0051	2016	SB	T46	16-0249	2017-06-27	5.7	0.8	5.9	0.1	0.1	9	9.8	9.4	0.8	4.8	2	8	8.8	5.1	6.8	8.1	8.45	217	2016_SB
1989-030-0051	2016	SB	T46	16-0249	2017-06-27	8.7	1.8	3.8	2.5	1.5	7.9	9.2	7.3	1.6	6.9	4.5	7	7.8	1.6	6.2	6.4	7.15	217	2016_SB
1989-030-0051	2016	SB	T54	16-0249	2017-06-27	8.5	8.4	9.9	3.3	0.1	8.4	8.3	9.4	2.4	7.8	5.3	7.2	5.8	3.2	5.1	4.5	6.5	217	2016_SB
1989-030-0051	2016	SB	T54	16-0249	2017-06-27	9.6	7.9	9.2	2.8	0	8.7	7.6	9.6	0.7	6.5	5.8	6.1	7.4	2.2	6.3	5.9	6.85	217	2016_SB
1989-030-0051	2016	SB	T52	16-0249	2017-06-27	5.9	4.5	2.3	7.6	0	10	5.6	6.5	1	9	3.5	10	6.4	6	5.6	5	6.2	217	2016_SB
1989-030-0051	2016	SB	T52	16-0249	2017-06-27	7.5	5.5	4.3	4.3	0	9.9	6.7	7.7	2.9	8	2.3	10	7.1	7	8.1	8	7.85	217	2016_SB
1989-030-0051	2016	SB	T43	16-0249	2017-06-27	1.7	0.6	8	0.2	0.1	8.5	8.1	8.7	0.3	7	3	3	3.4	3	3.5	4	3.75	217	2016_SB
1989-030-0051	2016	SB	T47	16-0249	2017-06-27	8.4	2.6	5.2	0	0	9.4	8.4	9.5	2.8	6	5.9	7.2	6.7	1.2	6.5	8	7.6	217	2016_SB
1989-030-0051	2016	SB	T47	16-0249	2017-06-27	7.7	8.1	8.6	4.3	0	10	10	10	2.1	6.1	2.8	8.4	9	5.5	8.2	10	9.5	217	2016_SB
1989-030-0051	2016	SB	T51	16-0249	2017-06-27	7.4	4.1	6.5	3	0.1	6.6	6.6	6.6	1.7	4.5	1.7	5.4	7	6.8	6.7	7.1	6.65	217	2016_SB
1989-030-0051	2016	SB	T51	16-0249	2017-06-27	5.7	6	4.6	2.1	1	5.9	6	5.8	2.4	6	4.9	6.4	5.3	5.3	5.5	5.9	5.8	217	2016_SB
1989-030-0051	2016	SB	T19	16-0249	2017-06-27	7.7	7.5	8	2.4	0.8	6.4	8	7.3	3.8	6.5	3.5	4.8	6.6	5.7	6.3	6	6.35	217	2016_SB
1989-030-0051	2016	SB	T28	16-0249	2017-06-27	7.3	3.7	5.4	0.3	1.7	6.7	8.4	6.9	3.6	5.1	2.5	7.9	7.4	6.9	7.4	6.3	7.15	217	2016_SB
1989-030-0051	2016	SB	T29	16-0249	2017-06-27	2.8	3.2	4.3	2.2	4.2	2.3	2.9	3	3.1	5.4	6.1	3.5	3.7	3.2	3.2	3.4	3.2	217	2016_SB
1989-030-0051	2016	SB	T19	16-0249	2017-06-27	2	4	2	1	5	3	4	3	2.6	8	4	3	4	2	3	3	3	217	2016_SB
1989-030-0051	2016	SB	T08	16-0249	2017-06-27	5.2	5.3	4.3	6	4.3	3.7	5.5	5.7	1.3	6.4	5.2	4.7	3.2	3.1	3.2	4	3.85	217	2016_SB
1989-030-0051	2016	SB	T08	16-0249	2017-06-27	5.4	5.1	8.2	3	1.2	7.3	6.2	7.9	3.8	6.5	2.8	7.1	6.9	7	7.5	8.3	7.4	217	2016_SB
1989-030-0051	2016	SB	T29	16-0249	2017-06-27	6.5	6.7	2.2	2	1.1	8.2	7.7	7	3.3	5.3	2.9	7.8	7.5	6.7	6.3	7.9	7.25	217	2016_SB
1989-030-0051	2016	SB	T28	16-0249	2017-06-27	9.3	3.6	8.4	0.3	0.2	9.6	9.7	9.5	4.4	1.9	3.1	8.2	9	8.8	8.7	8.8	8.9	217	2016_SB
1989-030-0051	2016	SB	T39	16-0249	2017-06-27	7.8	7.8	4.6	5.6	0.1	8.1	7.4	7.3	4.7	4.7	1.5	7.4	7.3	6.4	6.8	7.2	7.3	217	2016_SB
1989-030-0051	2016	SB	T39	16-0249	2017-06-27	8.7	8.1	7.1	2	0.1	8.4	8.4	7.2	0.4	4	2.5	7	5.9	3.8	5	6.2	6.6	217	2016_SB
1989-030-0051	2017	SB	T28	17-0399	2018-04-05	8.1	8.5	1.7	0.3	0.2	9.2	9.2	9.3	5.1	2.6	3.7	7.5	7.4	6.4	7.5	8.6	8.05	201.333333333336	2017_SB
1989-030-0051	2017	SB	T21	17-0399	2018-04-05	6.5	6.7	8.5	4.5	0.5	6.6	7.8	6.6	6.6	3.7	4.5	7.5	7.5	7.3	7.4	7.9	7.4	201.333333333336	2017_SB
1989-030-0051	2017	SB	T21	17-0399	2018-04-05	6.4	7.5	5.5	3.8	2.8	5.7	6.8	3.7	4.4	5.8	3.6	5.8	4.8	4.7	4.6	4.3	4.65	201.333333333336	2017_SB
1989-030-0051	2017	SB	T14	17-0399	2018-04-05	3.5	5.4	2.7	0	0	9	6.4	8.8	7.3	2.9	1.2	8.9	7.1	8.2	8.5	8.3	8.5	201.333333333336	2017_SB
1989-030-0051	2017	SB	T30	17-0399	2018-04-05	9.1	8.8	8.9	4.4	0.2	9.1	9.1	9	1	6.1	1.4	9.3	9.3	8.5	9	9.2	9.05	201.333333333336	2017_SB
1989-030-0051	2017	SB	T03	17-0399	2018-04-05	7	6.4	9.8	1	0	8.5	10	9	1.5	3.6	0	9.5	8	8.3	9	9.3	9	201.333333333336	2017_SB
1989-030-0051	2017	SB	T47	17-0399	2018-04-05	5.3	1.1	2	2.4	0	3.1	6.4	4.5	4	5.9	3.6	6	3.7	2.6	4.6	3.1	4.5	201.333333333336	2017_SB
1989-030-0051	2017	SB	T54	17-0399	2018-04-05	9	5.4	8.4	2.1	0	9.9	9.9	9.8	0.3	8.4	5.8	8.1	7.1	3.6	6.4	9.1	8.6	201.333333333336	2017_SB
1989-030-0051	2017	SB	T31	17-0399	2018-04-05	6.5	5	2	1	1	6.7	5.9	5.7	1	9.5	1.8	5	4.5	4.1	4	5	5	201.333333333336	2017_SB
1989-030-0051	2017	SB	T39	17-0399	2018-04-05	9	9	6.8	8.5	0.5	8.9	9	9	0.4	3.6	1	8.6	8.5	8.4	8.4	9.1	8.75	201.333333333336	2017_SB
1989-030-0051	2017	SB	T31	17-0399	2018-04-05	5.1	4.1	8	0.7	0.3	8.1	7.8	7.7	2.1	7	2.1	8	5.3	5.1	6	7	7.35	201.333333333336	2017_SB
1989-030-0051	2017	SB	T54	17-0399	2018-04-05	7.2	4.2	7.1	1.4	0	9.7	9.8	9.6	0.8	8.9	5.4	6.7	7.2	4.7	6.7	8.8	8	201.333333333336	2017_SB
1989-030-0051	2017	SB	T19	17-0399	2018-04-05	6	7	7.5	2	1	6	6.5	6	1	6.5	2.6	5.5	6	4.4	5.5	6	6	201.333333333336	2017_SB
1989-030-0051	2017	SB	T14	17-0399	2018-04-05	4	6	3.1	0.8	0	9	7.2	9	5.2	1.8	1.8	8.5	7	5.8	7.9	7.7	7.9	201.333333333336	2017_SB
1989-030-0051	2017	SB	T39	17-0399	2018-04-05	6	6	5	6	0.3	6.1	4.5	4.3	0.9	4.7	1.2	7.2	7.1	6.9	6.8	6.7	6.75	201.333333333336	2017_SB
1989-030-0051	2017	SB	T30	17-0399	2018-04-05	8.9	8	9	7.1	0.8	9.2	9.1	9	1.2	5.1	5	8.3	7.6	3	5	5	7.95	201.333333333336	2017_SB
1989-030-0051	2017	SB	T19	17-0399	2018-04-05	6.4	7	7.5	1	1	6.5	7.5	7	1.5	6	2.5	5.6	6	5.5	6	6.7	6.25	201.333333333336	2017_SB
1989-030-0051	2017	SB	T28	17-0399	2018-04-05	8.2	8.8	1.8	0.1	0.1	9	9.1	9	4.7	4.1	3.2	8	8.8	6.4	8.1	8.8	8.8	201.333333333336	2017_SB
1989-030-0051	2017	SB	T47	17-0399	2018-04-05	6.7	4.2	8.5	4.9	0	10	10	10	1.8	5.2	3.1	6.1	7.6	3.4	6.2	8.2	7.9	201.333333333336	2017_SB
1989-030-0051	2017	SB	T03	17-0399	2018-04-05	2.6	6.5	8.6	3.6	0	7.4	8.7	7.6	0.5	2.5	3.5	6.5	5.6	8	5.9	6	6.95	201.333333333336	2017_SB
1989-030-0051	2018	NW	T33	18-0440	2019-05-13	7.5	6.6	6.5	4.5	3.6	4.6	5.4	4.2	5.5	5.8	1.7	4.7	6.4	6.7	5.5	5.5	5.45	189.271186440681	2018_NW
1989-030-0051	2018	NW	T04	18-0440	2019-05-13	1.7	1	2.5	5	3	3	2	2	1.5	9	3	7	6	6	6	4.6	5.3	189.271186440681	2018_NW
1989-030-0051	2018	NW	T54	18-0440	2019-05-13	3.9	5.4	0.9	0.6	1.4	5.5	4.6	6	0.8	8.8	1.4	7.8	2.1	4.1	2	2.2	4.35	189.271186440681	2018_NW
1989-030-0051	2018	NW	T09	18-0440	2019-05-13	2.8	0.7	1.4	0.4	3.3	4.7	4.1	4.8	6	0.9	0.3	6.6	5.1	7.3	6.2	6.3	5.65	189.271186440681	2018_NW
1989-030-0051	2018	NW	T06	18-0440	2019-05-13	5	5	5	8	4	5	7	5	5.5	7.5	9	4	7	3	4	4	4.5	189.271186440681	2018_NW
1989-030-0051	2018	NW	T16	18-0440	2019-05-13	2.3	0.4	0.4	5.2	0.6	7.1	2	5	1.5	5.6	7.6	5.5	5	2.5	4.5	4.9	4.95	189.271186440681	2018_NW
1989-030-0051	2018	NW	T22	18-0440	2019-05-13	3.9	1.6	2.6	1.3	0.4	3.2	3.4	2.7	1.8	3.6	5.2	3.7	5	3.4	3.2	3.8	3.3	189.271186440681	2018_NW
1989-030-0051	2018	NW	T10	18-0440	2019-05-13	5	2	4.5	1.5	0	6	5	5	5	5	2	5	6	4	5.1	5	5	189.271186440681	2018_NW
1989-030-0051	2018	NW	T14	18-0440	2019-05-13	4.7	3.7	1.6	0.3	0.2	7.9	4.2	7.8	6.6	4.1	2.8	4.6	6.7	5.2	4.9	4.5	5.05	189.271186440681	2018_NW
1989-030-0051	2018	NW	T48	18-0440	2019-05-13	6.6	4.7	5.9	4.4	0.5	6.8	6.8	6.8	0.7	5	0.6	7	6.8	5	6	5.9	6.8	189.271186440681	2018_NW
1989-030-0051	2018	NW	T39	18-0440	2019-05-13	7	6.6	6.3	2.1	0.3	9.3	6.7	6.5	0.8	4.1	1.7	9.1	6.6	6.6	6.6	7	6.6	189.271186440681	2018_NW
1989-030-0051	2018	NW	T13	18-0440	2019-05-13	2.3	2	1.5	2.5	0.3	5	2.6	2.6	3	3	2.6	5.5	3.3	3.1	3.1	3.3	3.1	189.271186440681	2018_NW
1989-030-0051	2018	NW	T11	18-0440	2019-05-13	6.9	6.4	8	5.3	2	7.1	5.3	6.3	1.6	9.1	7.6	6.1	4.6	5	4.5	5	5.15	189.271186440681	2018_NW
1989-030-0051	2018	NW	T36	18-0440	2019-05-13	6.1	4	6	1.5	0.6	5.6	4.4	3.6	1.5	7.4	2.5	5.5	4	2.9	2.5	3	3.6	189.271186440681	2018_NW
1989-030-0051	2018	NW	T24	18-0440	2019-05-13	5.7	1.7	4.6	1.6	0.9	7.6	4.5	5	2.6	4.1	2.1	7	4.1	4	4.7	4.6	4.7	189.271186440681	2018_NW
1989-030-0051	2018	NW	T47	18-0440	2019-05-13	5	6.3	1.5	3.1	0	2.9	6	3.3	1.9	7.5	5.3	4.2	6	1.6	3.6	2.5	3.45	189.271186440681	2018_NW
1989-030-0051	2018	SB	T11	18-0439	2019-05-23	7.1	8	7.5	3.6	0.9	8.7	6.6	7.3	2.7	8.3	7.3	8.5	8	6.7	7.3	7.6	7.3	191.714285714283	2018_SB
1989-030-0051	2018	SB	T14	18-0439	2019-05-23	4.1	3.1	5.3	0	0.2	5	5.1	7.2	9.6	4.2	4.8	7.3	7.1	7	6.9	6.4	6.95	191.714285714283	2018_SB
1989-030-0051	2018	SB	T54	18-0439	2019-05-23	7.1	3.2	5.4	2.3	1.1	7.5	4.8	6.9	1.3	9.1	6.2	1.4	0.8	0.3	0.5	1.3	1.35	191.714285714283	2018_SB
1989-030-0051	2018	SB	T39	18-0439	2019-05-23	7	7	7	3.9	0.2	9	6.9	6.5	3.9	4	0.8	9	6	6.8	5.9	7	6.65	191.714285714283	2018_SB
1989-030-0051	2018	SB	T19	18-0439	2019-05-23	5.5	5.5	4.5	2	0.5	5	5.6	5.5	3	6.5	3.5	5	5.5	5	5	5.3	5.15	191.714285714283	2018_SB
1989-030-0051	2018	SB	T13	18-0439	2019-05-23	3.6	2.4	3	3.5	2	3.4	3	3	5.6	3.5	3.2	5.6	5	4	4	4	4	191.714285714283	2018_SB
1989-030-0051	2018	SB	T48	18-0439	2019-05-23	6.6	6	5.4	5.3	0.2	6.9	6	6	2.6	7	0.5	6.6	6.6	6.6	6.6	6.6	6.6	191.714285714283	2018_SB
1989-030-0051	2018	SB	T47	18-0439	2019-05-23	5.9	4.4	7	3.3	0	5.1	7	6.7	1.9	5	5.9	4.9	6.6	3.1	4.3	6	5.55	191.714285714283	2018_SB
1989-030-0051	2018	SB	T36	18-0439	2019-05-23	7	6	5	1.5	0.5	7.4	7	6	1.6	7.5	3	7	6	4.5	6.1	6.6	6.1	191.714285714283	2018_SB
1989-030-0051	2018	SB	T10	18-0439	2019-05-23	1	1	1	0.6	1	1	1	1	4	3	6	3	2	2.1	1.4	2	1.4	191.714285714283	2018_SB
1989-030-0051	2018	SB	T04	18-0439	2019-05-23	8.6	9	5	2.6	0.2	9	9	9	2	9	4	7	7	6	6.5	7.7	7.35	191.714285714283	2018_SB
1989-030-0051	2018	SB	T31	18-0439	2019-05-23	7	4	6.1	2	0.2	7.7	7	7	4	7	6.1	4	3	2	2	4.7	4.35	191.714285714283	2018_SB
1989-030-0051	2018	SB	T24	18-0439	2019-05-23	5.1	1.9	6.2	1.7	1	7	5.9	5.6	2.6	3.9	3.8	8	6	3.7	4.7	5	5.6	191.714285714283	2018_SB
1989-030-0051	2018	SB	T22	18-0439	2019-05-23	6.5	4.8	7.2	0.8	0.6	6.6	7.2	6.6	5	5.6	4.9	5.9	6.2	5	4.1	5.3	6.05	191.714285714283	2018_SB
1989-030-0051	2018	SB	T27	18-0439	2019-05-23	8	7.6	0.4	1	1.6	8	8.9	8	1.5	4.9	2.8	6.4	8.2	6	6.6	6.4	7.3	191.714285714283	2018_SB
1989-030-0051	2019	SB	T32	19-0202	2020-08-19	3	3.2	2.3	1.6	0.5	2.6	1.4	2	4	3	2	3	2	1	3	2.5	2.25	210	2019_SB
1989-030-0051	2019	SB	T17	19-0202	2020-08-19	5.7	4	1.3	0.8	0.5	7.7	3.5	6	5	5.1	0.9	7.2	7.1	7.2	7.1	5.3	7.1	210	2019_SB
1989-030-0051	2019	SB	T23	19-0202	2020-08-17	7	6.9	6	1.7	0.4	7.1	7.6	6.2	2	8	3.1	6	7.3	5.7	5.6	6.1	6.15	210	2019_SB
1989-030-0051	2019	SB	T14	19-0202	2020-08-17	7.5	8.7	4.9	0.2	0.2	9.4	9.6	9.6	5	2.1	3.4	8	8	7.3	8	8	8	210	2019_SB
1989-030-0051	2019	SB	T23	19-0202	2020-08-19	6.9	5.2	2.9	1.3	0.2	7.2	7.4	6.5	2.5	6.5	1.1	7.2	7.4	7.5	7.9	7.7	7.4	210	2019_SB
1989-030-0051	2019	SB	T02	19-0202	2020-08-19	5.5	1.5	1.5	0.4	0.8	7.5	6	5	1.6	7.6	8	8	6	5	5	5	5	210	2019_SB
1989-030-0051	2019	SB	T22	19-0202	2020-08-17	8.4	5.1	7.6	0.2	0.2	7.1	8.5	7.8	7	6.5	3.5	5.2	7	5.9	5.6	7.8	7.05	210	2019_SB
1989-030-0051	2019	SB	T36	19-0202	2020-08-19	5	2	1	0.5	1	6.5	6	6	1.6	8	2.5	6.5	6	5.4	6	6.1	6	210	2019_SB
1989-030-0051	2019	SB	T10	19-0202	2020-08-17	4	5	6	2	3	3.5	3.5	2.5	3.9	5.5	2.3	3	4	3	3	3	3	210	2019_SB
1989-030-0051	2019	SB	T49	19-0202	2020-08-17	9.2	5.6	0.5	0.4	0.4	9.3	8.3	9.2	5.1	6.8	4.9	9.2	9	6.7	8	9	9	210	2019_SB
1989-030-0051	2019	SB	T44	19-0202	2020-08-19	5	0	3	0	1	8	8	8	6	6	1	8	6	6	7	6.5	7.5	210	2019_SB
1989-030-0051	2019	SB	T37	19-0202	2020-08-17	4	3	4.1	6	7	3	8	3	1.2	8.9	9.1	2	4	8	3	2.9	3	210	2019_SB
1989-030-0051	2019	SB	T36	19-0202	2020-08-17	6	5	7	2.5	0.3	8.1	8	8	2.5	8	2	8	8	7	7	7.6	8	210	2019_SB
1989-030-0051	2019	SB	T37	19-0202	2020-08-19	9	6	8	3	1	8.9	8	8	4	5	3	6	7	6.1	7	7	7	210	2019_SB
1989-030-0051	2019	SB	T52	19-0202	2020-08-17	9.1	9	3	0.1	0.1	9.5	9.6	9.5	3.6	4.6	6.1	9.1	9	6	7	8.5	9.05	210	2019_SB
1989-030-0051	2019	SB	T44	19-0202	2020-08-17	5	6	6	0	0	9	9.1	9	7	6	0.6	9.4	9.5	9	9.4	9	9.05	210	2019_SB
1989-030-0051	2019	SB	T48	19-0202	2020-08-19	7	4.5	5.1	2	1	5	5.1	5	0.9	3.1	1.5	3.5	3.5	3.5	3.5	3.5	3.5	210	2019_SB
1989-030-0051	2019	SB	T13	19-0202	2020-08-17	8.5	7	7	5	0	8.6	8.6	8.6	5.5	4.6	3.5	8.6	8	8	8	8	8.3	210	2019_SB
1989-030-0051	2019	SB	T14	19-0202	2020-08-19	5.1	3.4	0.2	0.2	0.2	7.6	5.5	8.1	8.9	6.5	4.7	7	7	6.5	5.8	7.2	7	210	2019_SB
1989-030-0051	2019	SB	T02	19-0202	2020-08-17	6	2.1	1	0.4	0.4	8.1	5.6	5	1.4	9	8	8.5	6	4.6	4.7	4.9	5	210	2019_SB
1989-030-0051	2019	SB	T28	19-0202	2020-08-19	8.7	8.4	0.8	0.4	0.2	8.2	9.8	9.8	1.6	4.7	2.6	9.8	9.8	9.8	9.7	9.8	9.8	210	2019_SB
1989-030-0051	2019	SB	T22	19-0202	2020-08-19	5.5	2.6	4.4	1.8	1	5	5.3	5.1	2.6	7.7	1.2	4.3	6.8	5.4	4.7	4.5	5.05	210	2019_SB
1989-030-0051	2019	SB	T39	19-0202	2020-08-19	7.9	6	4.1	1	3.1	6.9	6	5.1	2	4.1	5	7	5	4	4	5	5.05	210	2019_SB
1989-030-0051	2019	SB	T17	19-0202	2020-08-17	9	7.4	6.4	5.1	0.8	9	9	9	4.4	5.7	1.4	8.2	7.5	7	7.6	8.8	8.5	210	2019_SB
1989-030-0051	2019	SB	T52	19-0202	2020-08-19	4.9	2	0.1	0.1	2	8	7	6	3	4.3	3	8	7.1	7.9	5	5	6.5	210	2019_SB
1989-030-0051	2019	SB	T13	19-0202	2020-08-19	5	4	4	4	4	4	3.6	3.6	5	4.5	3.4	3.6	3	2.6	2.5	2.6	3.3	210	2019_SB
1989-030-0051	2019	SB	T04	19-0202	2020-08-17	9	9.2	7.6	4.1	0.1	9.4	9.4	9.4	3	9	4	8	8.5	7	8	8.3	8.4	210	2019_SB
1989-030-0051	2020	NW	T47	20-5163	2021-07-26	3.5	1.8	2.4	3.3	0	3.7	5.4	2.9	1.6	6.8	2.7	6.2	4.4	3.6	3.7	3.7	3.7	198.875	2020_NW
1989-030-0051	2020	NW	T37	20-5163	2021-08-18	5.5	3.5	7.7	3	0.6	7	7	6	0.5	6.1	9.3	5	4.9	3	3	3.6	4.95	198.875	2020_NW
1989-030-0051	2020	NW	T37	20-5163	2021-07-26	7.1	8.1	7.1	0.7	2.6	5	7	3.9	2	6.1	8	7	7.1	6	5	5	5	198.875	2020_NW
1989-030-0051	2020	NW	T48	20-5163	2021-07-26	6.2	6	5.9	3.1	0.2	6.1	6.1	6.1	0.7	7.2	1	7	7.1	7	7.1	6.8	6.9	198.875	2020_NW
1989-030-0051	2020	NW	T13	20-5163	2021-08-18	4.4	3.5	2	3	2	7.6	4.6	4.6	4.6	3.8	2.8	7.6	5.5	5	5	5	5	198.875	2020_NW
1989-030-0051	2020	NW	T14	20-5163	2021-08-18	2.2	0.3	0.2	2.3	0.3	7.2	2.8	7.1	5.1	5	1.8	8.1	7.2	6.9	7.1	6.5	7.1	198.875	2020_NW
1989-030-0051	2020	NW	T44	20-5163	2021-07-26	6	4	1	1	0	8	6	6	6	4	1	8	4	5	5	5.5	5.75	198.875	2020_NW
1989-030-0051	2020	NW	T04	20-5163	2021-07-26	8.6	7.5	8	6	0.1	9	9	9	2.5	8.5	2.5	9	9	9	9	9	9	198.875	2020_NW
1989-030-0051	2020	NW	T02	20-5163	2021-08-18	4.5	1.4	1	1.5	1.2	7	5	4.5	0.7	8	8	8	6	4.7	5	4.7	5	198.875	2020_NW
1989-030-0051	2020	NW	T11	20-5163	2021-08-18	8.2	8.4	8.8	5.8	0.5	8.8	8.3	8.1	1.4	6.5	7.3	8.6	5.7	2.1	6.4	5.5	7.25	198.875	2020_NW
1989-030-0051	2020	NW	T47	20-5163	2021-08-18	5.9	1.9	3.4	2.6	0	6.7	7.6	6.6	2	6.2	1.8	8	5.6	4.6	6.5	6.4	6.55	198.875	2020_NW
1989-030-0051	2020	NW	T36	20-5163	2021-08-18	4	1	2.5	2	0.4	6.6	6	6	2.9	5.6	1.1	7	6.5	6.5	7	7	6.55	198.875	2020_NW
1989-030-0051	2020	NW	T36	20-5163	2021-07-26	4	2.1	3.4	2.5	0.5	7	6.5	6.4	2	7	3	7	6.5	5.5	6.5	6.5	6.5	198.875	2020_NW
1989-030-0051	2020	NW	T13	20-5163	2021-07-26	5	4.3	2.6	4.6	0.1	5.7	4.4	4.4	6	3.8	3	6	5	4.6	5	5	5	198.875	2020_NW
1989-030-0051	2020	NW	T02	20-5163	2021-07-26	5	1.2	1.5	1	0.8	7.5	5.5	5	1.4	7	7	8	6	5	5	5	5	198.875	2020_NW
1989-030-0051	2020	NW	T15	20-5163	2021-08-18	6	7	6	3	1	6.1	5	5	5	3	2.9	7	7	6	5	6	5.5	198.875	2020_NW
1989-030-0051	2020	NW	T55	20-5163	2021-08-18	6.6	6	4	3.6	0	7.4	7.5	7.5	1.5	3	1.6	7.5	5.6	5.6	6.6	6.6	7	198.875	2020_NW
1989-030-0051	2020	NW	T39	20-5163	2021-08-18	5.1	1.4	3.3	5.2	0.5	5.8	2.8	3.1	3	3.1	0.2	7.9	7.3	7.5	7.2	6.3	6.75	198.875	2020_NW
1989-030-0051	2020	NW	T23	20-5163	2021-08-18	5.5	3.8	2.2	2	0.4	5.4	6.6	5.9	1.6	7.5	3.5	5.3	5.3	5.7	5.5	5.8	5.6	198.875	2020_NW
1989-030-0051	2020	NW	T04	20-5163	2021-08-18	8	3.5	5.7	7	0.1	8	8	8	3	9.5	2.5	7.5	8	7	7.5	7.5	7.75	198.875	2020_NW
1989-030-0051	2020	NW	T55	20-5163	2021-07-26	9.1	8	6.5	5.5	0	6.5	7.5	7.5	2.6	5	2.3	5.5	6	5.5	6.1	6.2	6.15	198.875	2020_NW
1989-030-0051	2020	NW	T44	20-5163	2021-08-18	5	3	1	0	0	8	5	5	5.5	4	0.7	7.4	4	5	5	5	5	198.875	2020_NW
1989-030-0051	2020	NW	T31	20-5163	2021-08-18	7	6.1	2	0.2	8.4	3	2	2	0.4	7.1	6.8	3	2	1	1.7	1.5	2	198.875	2020_NW
1989-030-0051	2020	NW	T17	20-5163	2021-07-26	7	5.3	6	4	1.7	8.5	7	7.4	4	4.4	2	7.1	7	7	6.9	7.5	7.05	198.875	2020_NW
1989-030-0051	2020	NW	T30	20-5163	2021-07-26	7.1	7.1	7.7	6.1	1.6	8	8	8	2.6	6.6	3.5	9	8.5	8.5	8.5	8	8.25	198.875	2020_NW
1989-030-0051	2020	NW	T19	20-5163	2021-08-18	4	2	0.6	2	4	4	3	4	1	7	3	4	3.5	3.5	4	3.6	4	198.875	2020_NW
1989-030-0051	2020	NW	T14	20-5163	2021-07-26	3.3	5	0.3	0.3	0.4	8.2	4.5	7.5	5.6	5.6	1.4	6.9	7.9	6.3	6.2	6	6.6	198.875	2020_NW
1989-030-0051	2020	SB	T48	20-5007	2021-07-26	9.8	8.6	9.7	5.9	0	9.8	9.8	9.8	2.1	6.6	1	9.9	9.9	9.8	9.9	9.9	9.85	203.006172839505	2020_SB
1989-030-0051	2020	SB	T47	20-5007	2021-07-26	6.4	7.6	9.2	2.7	0	8.5	10	10	6.4	6.4	1.6	6.4	8.6	5.3	7	7.9	8.2	203.006172839505	2020_SB
1989-030-0051	2020	SB	T36	20-5007	2021-07-26	3.5	4	2.6	2	0.5	7	7	7	3.6	6.5	2.5	7	7.5	6.5	7.5	7.5	7	203.006172839505	2020_SB
1989-030-0051	2020	SB	T44	20-5007	2021-07-26	7	7	7	0	0	9	9	9	6	4	0	9.5	9	9	9	9	9	203.006172839505	2020_SB
1989-030-0051	2020	SB	T13	20-5007	2021-07-26	4.5	3.4	2.6	5	0.1	6	4.8	4.5	7	3.5	3	7.5	8	7.5	8	8	7.5	203.006172839505	2020_SB
1989-030-0051	2020	SB	T02	20-5007	2021-07-26	5.5	1.4	2	0.9	0.6	8	5.5	5	2.9	8	7	8	6	5	5.3	5.5	5.4	203.006172839505	2020_SB
1989-030-0051	2020	SB	T04	20-5007	2021-07-26	9	9.4	1.5	2.5	0	9	9	9	6	8.6	3	7.5	7.5	7.5	7.5	8	7.75	203.006172839505	2020_SB
1989-030-0051	2020	SB	T37	20-5007	2021-07-26	4.8	3.9	8.5	0.8	0.9	8.5	8	8.8	3.4	4	2	9.1	8	9	9	9	8.9	203.006172839505	2020_SB
1989-030-0051	2020	SB	T14	20-5007	2021-07-26	5.5	6.9	7.2	0.3	0.3	9.1	8.2	8.8	9	7.9	2.2	3.6	7.6	3.3	2.8	3.3	5.6	203.006172839505	2020_SB
1989-030-0051	2020	SB	T30	20-5007	2021-07-26	9	8.5	9.1	8.3	1	9.1	9.1	9.1	3	6.3	2	9	9	9.1	9	9.3	9.1	203.006172839505	2020_SB
1989-030-0051	2020	SB	T55	20-5007	2021-07-26	9.9	9	8.5	2	0	9.5	9.5	9.5	7.5	3.5	3	6	8	6.5	7	8.6	8.3	203.006172839505	2020_SB
1989-030-0051	2020	SB	T17	20-5007	2021-07-26	8	8.1	6	4	2.2	7.1	8	8	5.3	3.4	1.8	6.4	8.1	7	7.4	7.5	7.45	203.006172839505	2020_SB
1989-030-0051	2021	NW	T55	21-5168	2022-05-16	6.1	5.5	3.6	4	0	6	7.1	7.1	4	7.5	4.5	6.1	5.7	5.9	5.5	6	6	222	2021_NW
1989-030-0051	2021	NW	T37	21-5168	2022-05-16	7	8	3.8	0.5	4	4	8.7	3.5	0.6	7	9.5	6	5.9	4	2.9	3	3.75	222	2021_NW
1989-030-0051	2021	NW	T11	21-5168	2022-05-16	1.9	2.8	1.8	2.2	4.4	6.3	4.1	4.4	1.5	9.5	7.4	5.3	4.1	2.9	3.6	4.2	4.15	222	2021_NW
1989-030-0051	2021	NW	T39	21-5168	2022-05-16	8.1	7	4.3	6.3	0.3	9	7.6	7.5	0.2	7.3	3.5	6.1	3.7	3.6	4.1	4.5	5.3	222	2021_NW
1989-030-0051	2021	NW	T17	21-5168	2022-05-16	6.7	4	3	3	1.7	8.6	7	7.5	3.9	5.5	1.6	7.6	6.5	7	7	7.6	7.25	222	2021_NW
1989-030-0051	2021	NW	T14	21-5168	2022-05-16	5	1.8	0.3	4.1	2.1	7	6.9	7	5	6.6	8.7	6.1	7.4	4.8	4.5	4.1	6.5	222	2021_NW
1989-030-0051	2021	NW	T02	21-5168	2022-05-16	5.8	1.6	1.6	1.9	0.9	7.6	4.7	5	1.1	8	8.1	8.1	5	5	5	5	5	222	2021_NW
1989-030-0051	2021	NW	T10	21-5168	2022-05-16	6	5	2	2	1	4.5	6.1	4.4	5.6	4.3	4.3	3.4	3.4	2	2	2.9	3.4	222	2021_NW
1989-030-0051	2021	NW	T56	21-5168	2022-05-16	4.9	0	0	5.6	6.4	3	5.4	2.5	3.1	2	1.7	4.3	1	5	3.5	3	3.25	222	2021_NW
1989-030-0051	2021	NW	T15	21-5168	2022-05-16	5	6	5	3	2	6.1	5	5	3	4	4	5	4	4	5	5	5	222	2021_NW
1989-030-0051	2021	NW	T44	21-5168	2022-05-16	5	3	1	1	0	8.1	6.7	7	6.4	5	1.4	9	7.1	6	7	7	7	222	2021_NW
1989-030-0051	2021	NW	T36	21-5168	2022-05-16	6.5	3	2	1	1.1	7	5.5	6	2	7.4	2.5	7	6	5	6	6.6	6	222	2021_NW
1989-030-0051	2021	NW	T45	21-5168	2022-05-16	7.9	6.9	4.2	0.7	2.6	5.6	7.4	6.4	7.5	1.6	3.7	8.4	8.5	7.9	8.2	7.5	7.7	222	2021_NW
1989-030-0051	2021	NW	T34	21-5168	2022-05-16	3.6	3.5	2.7	4.1	2.7	4	6	4.7	1.7	8.7	3.5	6.7	7.3	6.6	6.7	6	6.3	222	2021_NW
1989-030-0051	2021	NW	T48	21-5168	2022-05-16	5	4	3.9	2.1	2.4	4.8	4.8	4.9	0.3	7.1	1.1	4.4	4.4	4.4	4.4	4.5	4.45	222	2021_NW
1989-030-0051	2021	NW	T47	21-5168	2022-05-16	3.3	0.5	5.7	5.9	3.4	2.4	3.7	1.3	1.1	6.9	5	4	5.6	1.9	3.1	1.4	2.75	222	2021_NW
1989-030-0051	2021	NW	T13	21-5168	2022-05-16	5.5	4.5	2.5	3	1	7.5	5.6	5.6	3.5	3	2.5	7.6	5.7	5	5	5	5.6	222	2021_NW
1989-030-0051	2021	SB	T14	21-5012	2022-05-12	6.7	7	9.8	0	0.2	9.5	9.4	9.5	5.5	8	0.9	9.6	9.6	9.6	9.6	9.4	9.55	218	2021_SB
1989-030-0051	2021	SB	T37	21-5012	2022-05-12	7	7.1	7	2	4	3.5	7.9	3.5	0.6	7.1	9.5	6	4.9	3.1	3	2.9	3.5	218	2021_SB
1989-030-0051	2021	SB	T39	21-5012	2022-05-12	5	1.3	3.3	2.4	0.3	7.5	3.3	3.8	2.5	5.4	4.1	8.7	7.3	7	6	7.7	6.5	218	2021_SB
1989-030-0051	2021	SB	T13	21-5012	2022-05-12	9	9	6	3	0.1	9.1	9	9	4	3	2.5	9	7.5	7	7.6	7.6	8.3	218	2021_SB
1989-030-0051	2021	SB	T02	21-5012	2022-05-12	7	3.5	2.5	2	0.6	8	5.5	5.5	1.5	8	8	8	5	5	5	5.4	5.45	218	2021_SB
1989-030-0051	2021	SB	T10	21-5012	2022-05-12	8	3	3	1	0.1	9	9	9	4.6	4.6	1.4	6	6	4	5	6.5	6.25	218	2021_SB
1989-030-0051	2021	SB	T04	21-5012	2022-05-12	9.6	10	7.5	3.6	0.1	9.8	9.8	9.8	3.5	9.5	2.5	9	9	9	9	9.5	9.25	218	2021_SB
1989-030-0051	2021	SB	T36	21-5012	2022-05-12	7.6	6.5	4	2	1	8	7.6	7	2	8	1	7.5	7	7	7	7.6	7	218	2021_SB
1989-030-0051	2021	SB	T15	21-5012	2022-05-12	7	8	7	2.1	0.4	9	9	9	6	3	3	8	8	7	7	8	8	218	2021_SB
1989-030-0051	2021	SB	T44	21-5012	2022-05-12	3	3	10	0	0	10	10	10	6	5	1	10	10	10	10	10	10	218	2021_SB
1989-030-0051	2021	SB	T42	21-5012	2022-05-12	6.9	6	9	0	0.1	9.3	9.4	9.4	8.3	6.7	3.1	7	8.8	9	8.2	8.9	8.95	218	2021_SB
1989-030-0051	2021	SB	T48	21-5012	2022-05-12	9.7	9.2	9.3	7.2	0.2	9.6	9.5	9.6	0.7	8.7	0.7	9.5	9.5	9.5	9.5	9.5	9.5	218	2021_SB
1989-030-0051	2021	SB	T11	21-5012	2022-05-12	9.3	9.5	8.7	5.4	0.9	8.9	9.5	9.5	1.5	8.8	5.1	9.3	9.5	9.4	9.6	9.5	9.5	218	2021_SB
1989-030-0051	2021	SB	T45	21-5012	2022-05-12	9.9	9.9	5.3	0.7	0.4	9.1	9.9	9.4	8.3	3.3	5.2	8	8.5	8.9	8.5	9.8	9	218	2021_SB
1989-030-0051	2021	SB	T17	21-5012	2022-05-12	7.7	9.9	8.5	3.7	0.5	9.4	10	9.2	3.7	5	1.3	9.4	8.4	8.7	8.6	9.7	9.2	218	2021_SB
1989-030-0052	2016	SB	T54	16-0250	2017-06-27	4.3	2.9	3.9	0.5	1.2	2.2	1.5	5.1	1.1	3.5	4.9	3.1	3.5	1.8	2.5	3.2	2.8	231	2016_SB
1989-030-0052	2016	SB	T54	16-0250	2017-06-27	5.6	0.4	4.3	7.8	0.2	6.3	3.6	6.4	0.7	7.1	1.1	4.7	6.7	3.3	5.8	5.9	5.85	231	2016_SB
1989-030-0052	2016	SB	T08	16-0250	2017-06-27	2.5	1.1	0.9	4.4	5.9	2.8	1.9	1.8	1.9	7.1	5.8	3	1.9	1.9	2.4	1.8	1.9	231	2016_SB
1989-030-0052	2016	SB	T08	16-0250	2017-06-27	3.9	3.9	3.2	4.1	4.2	3.1	4.6	4.7	1.3	6	5.8	3.8	2.4	1.8	4	5.1	4	231	2016_SB
1989-030-0052	2016	SB	T39	16-0250	2017-06-27	4.9	0.8	1.2	2.2	3.6	3.5	3.2	4.3	1.3	1.8	3	4.4	5	2.4	3	4.1	3.8	231	2016_SB
1989-030-0052	2016	SB	T47	16-0250	2017-06-27	4.6	0	3.4	3.1	2	6.9	8.3	5.2	2	8.8	6.5	3.9	4.8	0	2.5	4.6	4.7	231	2016_SB
1989-030-0052	2016	SB	T47	16-0250	2017-06-27	1.4	0	0	1.7	7.9	0	0	0	1.7	8.6	5.8	4.1	5.9	0.9	2.8	0	0.45	231	2016_SB
1989-030-0052	2016	SB	T29	16-0250	2017-06-27	1.3	5.7	5.7	2.3	6.8	3.4	3.3	3.5	2.8	7.2	6.2	3.2	3.8	3.1	2.7	2.8	3.25	231	2016_SB
1989-030-0052	2016	SB	T29	16-0250	2017-06-27	4.2	5.5	5.6	1.3	3.3	3.7	4	3.6	2.3	8.1	7.3	2.6	2.9	3.5	3	2.5	3.25	231	2016_SB
1989-030-0052	2016	SB	T28	16-0250	2017-06-27	6.8	4	2.2	0.2	1.1	6.6	7.7	6.9	3	3.8	4.9	7.5	8	5.9	6.5	7.4	6.9	231	2016_SB
1989-030-0052	2016	SB	T28	16-0250	2017-06-27	6.2	4.2	1.6	0.3	0.2	8.7	5.2	6.4	2.6	5.7	3.2	8.5	6.6	5.1	6.3	6.5	6.4	231	2016_SB
1989-030-0052	2016	SB	T43	16-0250	2017-06-27	1	0.2	0.2	0.2	2.9	3	2.1	2.1	0.2	9	6	0.6	1.5	2	2	2.2	2.05	231	2016_SB
1989-030-0052	2016	SB	T19	16-0250	2017-06-27	5	7.1	7	3	1	4	6	5	3	6	2	4	6	6	5	7	5	231	2016_SB
1989-030-0052	2016	SB	T19	16-0250	2017-06-27	6.8	8.2	6.1	2.2	1.6	5.8	8.4	6.4	4.6	6.8	2.8	4.9	6.5	7.4	5.2	6.8	6.4	231	2016_SB
1989-030-0052	2016	SB	T46	16-0250	2017-06-27	0.6	0.4	0.4	0.4	6.4	0.5	1.8	0.2	1.5	6.1	1.5	5.2	2.4	1.4	1.2	0.5	1.2	231	2016_SB
1989-030-0052	2016	SB	T46	16-0250	2017-06-27	2.4	0.3	1.3	1.4	3.9	1.7	1.4	1.4	0.5	8.8	4.2	3.3	1.5	0.2	1	0.5	1.4	231	2016_SB
1989-030-0052	2016	SB	T43	16-0250	2017-06-27	1.1	0.3	0.2	0.2	9	1	1.2	1.2	0.3	8	5	2.1	1.2	1	1.5	2	1.2	231	2016_SB
1989-030-0052	2016	SB	T52	16-0250	2017-06-27	4.8	5.1	5.3	2.3	0	10	7.1	7.5	1.5	8	4.9	10	6.3	6.4	5.5	5.9	6.75	231	2016_SB
1989-030-0052	2016	SB	T52	16-0250	2017-06-27	4.5	2.4	2.5	3.7	0	10	4.4	5.9	0.5	8.9	4.9	9.9	7.5	4.6	5	4.3	5.45	231	2016_SB
1989-030-0052	2016	SB	T39	16-0250	2017-06-27	7.3	3.2	5.7	2.6	0.4	7.4	6.4	5.5	1	5.8	0.5	7	6.1	3.3	6	6.1	6.05	231	2016_SB
1989-030-0052	2016	SB	T51	16-0250	2017-06-27	4.8	3.3	4.4	2.1	0.6	5.1	4.7	5	1.8	6.3	5	4.9	5.4	5.1	4.7	4.7	4.95	231	2016_SB
1989-030-0052	2016	SB	T51	16-0250	2017-06-27	4.8	4.3	3.6	3.6	4	3.9	3.9	4	2.7	5.9	4.4	4.9	5.7	5	5.2	4.9	4.9	231	2016_SB
1989-030-0052	2017	SB	T21	17-0400	2018-03-27	6.6	5.5	4.6	1.6	1.6	5.5	3.5	4.5	5.7	3.4	1.6	5.6	3.7	1.6	2.4	2.4	3.6	214.428571428572	2017_SB
1989-030-0052	2017	SB	T27	17-0400	2018-03-27	4.3	0.5	2	1.6	0.8	3	3.7	3	0.7	3.5	2.5	4	5.1	2.5	3.9	3.6	3.65	214.428571428572	2017_SB
1989-030-0052	2017	SB	T26	17-0400	2018-03-27	1.5	0.8	1.1	1.1	3.4	1.2	2.1	1.3	3	2.1	2	2.2	3.9	2.1	2.1	2.4	2.1	214.428571428572	2017_SB
1989-030-0052	2017	SB	T19	17-0400	2018-03-27	6	6.6	5	3	2	5.5	6	6	1	7	3	5	5.7	3.5	5.5	6	5.6	214.428571428572	2017_SB
1989-030-0052	2017	SB	T31	17-0400	2018-03-27	5	3	1.1	1.1	3.1	4	3	3.7	3	4.2	3.4	5	5	4.4	4.2	4.9	4.2	214.428571428572	2017_SB
1989-030-0052	2017	SB	T26	17-0400	2018-03-27	3.1	3.2	5	2.9	1.6	2.1	4.1	2.9	0.6	5.4	4.5	2.9	4.9	2.9	3	3.6	2.95	214.428571428572	2017_SB
1989-030-0052	2017	SB	T11	17-0400	2018-03-27	7.5	8.3	7.6	4.3	1.1	8.6	8.5	8.6	1.1	9.2	8	8.5	7.3	6.5	8.2	8.4	8.45	214.428571428572	2017_SB
1989-030-0052	2017	SB	T03	17-0400	2018-03-27	3.4	8.4	6.5	5.7	0.4	5.4	4.6	5.6	0.6	3.5	6.7	4.4	5.4	7.4	5	5	5.2	214.428571428572	2017_SB
1989-030-0052	2017	SB	T14	17-0400	2018-03-27	1.7	4.2	0.3	0	0	7.7	2.2	7	2.4	5.2	7.7	5.1	7.3	5.2	3.6	3.3	5.15	214.428571428572	2017_SB
1989-030-0052	2017	SB	T27	17-0400	2018-03-27	5.1	2	3.6	1	0.2	3.3	2.9	3	1.9	4.5	1.7	4	4	2.6	3.3	2.6	3.15	214.428571428572	2017_SB
1989-030-0052	2017	SB	T03	17-0400	2018-03-27	4.5	8.5	6	1	0	8.4	8.5	7.4	1.6	2.6	1	7.5	7.5	8.5	8	8.5	8	214.428571428572	2017_SB
1989-030-0052	2017	SB	T07	17-0400	2018-03-27	5.4	4.4	0	0.6	1	5.3	4.5	4.6	0.7	4.4	1.4	4.7	4.2	3.4	3.4	3	4.35	214.428571428572	2017_SB
1989-030-0052	2017	SB	T14	17-0400	2018-03-27	1.3	3.9	2.2	0.3	2	5	5.8	5.2	6.6	3.4	6.8	4.3	8	3.8	2	2	4.65	214.428571428572	2017_SB
1989-030-0052	2017	SB	T31	17-0400	2018-03-27	5.1	3.1	1.1	0.5	2	4	2.5	2.3	2.6	6.9	9	4	3	2	3	3.1	3	214.428571428572	2017_SB
1989-030-0052	2017	SB	T30	17-0400	2018-03-27	6.5	6.6	6	5	2.6	7.1	7	7	4	6.5	2.5	8.1	8.5	7.2	7.2	6.5	7.15	214.428571428572	2017_SB
1989-030-0052	2017	SB	T39	17-0400	2018-03-27	5.8	4.7	4.7	5.5	0.3	7	4.8	5.7	1	4	2.9	6.7	5.9	5.5	5.4	6.3	5.7	214.428571428572	2017_SB
1989-030-0052	2017	SB	T21	17-0400	2018-03-27	6.5	4.4	5.6	2.4	0.2	5.4	5.7	4.5	5.6	5.5	3.5	5.4	4.6	3.6	4.5	5.6	4.55	214.428571428572	2017_SB
1989-030-0052	2017	SB	T07	17-0400	2018-03-27	3.9	0	3.8	1.1	0	4.1	3.8	3.9	0.1	5.5	4.3	3.6	3.4	2.5	2.8	3.3	3.5	214.428571428572	2017_SB
1989-030-0052	2017	SB	T30	17-0400	2018-03-27	6.6	7.1	6.1	7	1.6	6.9	6.3	6	3	4.4	1.5	7.4	7.3	6	7.1	7.1	7	214.428571428572	2017_SB
1989-030-0052	2017	SB	T11	17-0400	2018-03-27	8.6	7.3	8.4	3.2	0.9	8.6	1.6	7.5	1.5	8.8	6.7	8.4	7.6	6.1	7.8	6.8	7.55	214.428571428572	2017_SB
1989-030-0052	2017	SB	T39	17-0400	2018-03-27	5.6	6.4	6.5	6.1	3	6.6	6.6	6.6	0.6	4.8	2	5.6	5.6	5.6	5.7	5.7	5.7	214.428571428572	2017_SB
1989-030-0052	2017	SB	T54	17-0400	2018-03-27	7.3	7.5	2.8	3.4	0	9.9	9.6	9.9	1.5	4.7	2.7	7.6	8.7	5.3	8.1	8.9	8.8	214.428571428572	2017_SB
1989-030-0052	2017	SB	T20	17-0400	2018-03-27	9	9	2	0	0	9	9.1	9.1	5.9	2.1	0.7	8	9	6.4	8.6	9	9	214.428571428572	2017_SB
1989-030-0052	2017	SB	T19	17-0400	2018-03-27	5	5.5	5.6	3	2.4	5	6	5.6	1	6	3.6	5	5	3	4	4.5	5	214.428571428572	2017_SB
1989-030-0052	2017	SB	T20	17-0400	2018-03-27	4	2.9	6.6	1	0	6	6.7	5	8	1.3	0.9	7.3	7.8	5.4	5.6	6.1	5.8	214.428571428572	2017_SB
1989-030-0052	2017	SB	T54	17-0400	2018-03-27	6.2	6.9	6.8	2.3	0	8.5	9.2	9.1	0.6	8.5	7.9	1.6	0.9	0.2	1	5	3.3	214.428571428572	2017_SB
1989-030-0052	2018	NW	T36	18-0442	2019-05-13	5.5	4	2.6	1.4	0.5	7	5	5	1.6	8.1	2.4	6	4.6	3	3	4	4.8	192.434782608696	2018_NW
1989-030-0052	2018	NW	T16	18-0442	2019-05-13	2.7	0.7	0.4	4.1	2.1	5.9	2.9	4.5	1.6	8.4	7.4	6	4.3	5	5.1	4.7	4.85	192.434782608696	2018_NW
1989-030-0052	2018	NW	T09	18-0442	2019-05-13	3.1	0.5	1.6	0.3	0.2	7.9	4.8	6.1	1.6	9.2	1.7	6.2	1.4	3.1	2	3.2	4	192.434782608696	2018_NW
1989-030-0052	2018	NW	T24	18-0442	2019-05-13	6	1.5	5.1	2.7	1	7.4	4	5	2.9	3.8	2.6	2.5	3.4	1	1.6	3	3.2	192.434782608696	2018_NW
1989-030-0052	2018	NW	T10	18-0442	2019-05-13	4.5	3	4	2	0.1	5.5	5	5	4	2.6	3	3	3	3	3	3	3	192.434782608696	2018_NW
1989-030-0052	2018	NW	T11	18-0442	2019-05-13	6.2	8.2	7.3	3.8	2	7.6	7.8	8.4	1.2	9	7.3	7.9	6.5	6.9	8	8.5	7.95	192.434782608696	2018_NW
1989-030-0052	2018	NW	T14	18-0442	2019-05-13	3.8	2.7	1.5	0.2	0.2	7.8	2.9	6.9	6.3	4.5	1.9	8	5.5	5.4	6.8	7.6	6.85	192.434782608696	2018_NW
1989-030-0052	2018	NW	T06	18-0442	2019-05-13	3	4	6	5	7	2.1	5	3	4	7	3	3	6.1	3	3	3.5	3	192.434782608696	2018_NW
1989-030-0052	2018	NW	T54	18-0442	2019-05-13	2.9	2.1	3.5	1.9	0.5	7.8	2.5	3.3	0.9	8.9	5.2	1.7	1.2	0.5	1.1	1	1.45	192.434782608696	2018_NW
1989-030-0052	2018	NW	T39	18-0442	2019-05-13	5.1	4	5	3.3	0.5	8.6	5.6	5.1	0.2	3.9	2.5	3.9	3.8	2.4	2.6	2.9	3.85	192.434782608696	2018_NW
1989-030-0052	2018	NW	T22	18-0442	2019-05-13	6.6	4.5	6.2	2	0.4	6.3	6.6	6.2	3	6.2	1.3	4.9	6.3	5.7	5.7	6.4	6.2	192.434782608696	2018_NW
1989-030-0052	2018	NW	T04	18-0442	2019-05-13	4	1.5	5.1	4	0.1	6.1	6	6.1	6	7.5	3	8	8	6	7	7	6.55	192.434782608696	2018_NW
1989-030-0052	2018	NW	T13	18-0442	2019-05-13	4.5	3.6	3	3	0.5	5	4	4	3	3.5	3.1	5.5	3.6	3	3	3	3.8	192.434782608696	2018_NW
1989-030-0052	2018	NW	T47	18-0442	2019-05-13	5.8	4	5.7	2.9	0	7.3	6.4	7.1	2.2	6.8	2	7.1	7.9	5.8	7	7	7.05	192.434782608696	2018_NW
1989-030-0052	2018	NW	T33	18-0442	2019-05-13	2.5	2.1	1.5	2.4	7.5	0.8	3.5	1.2	1.7	6.5	2.4	0.7	1.7	1.3	0.8	0.5	1	192.434782608696	2018_NW
1989-030-0052	2018	NW	T48	18-0442	2019-05-13	4.5	3.3	3.1	2.3	2.9	3.4	3.4	3.4	0.4	6.6	0.3	5	5	4	4.4	4	4	192.434782608696	2018_NW
1989-030-0052	2018	SB	T24	18-0441	2019-04-29	4.8	1.5	6	2.1	1	5.6	4.4	4.5	2.7	5	2.5	5	6	3.5	4.5	4.8	4.5	198	2018_SB
1989-030-0052	2018	SB	T09	18-0441	2019-04-29	3.3	0.7	1.9	0.8	2.7	4.3	2.5	3.2	7.3	1	0.9	8	6	7.6	6.7	3.5	5.15	198	2018_SB
1989-030-0052	2018	SB	T23	18-0441	2019-04-29	3.5	1.1	0.9	1.9	0	4.6	3.1	3.9	0.8	9.2	2.8	4	3	3.3	3.4	3.5	3.45	198	2018_SB
1989-030-0052	2018	SB	T16	18-0441	2019-04-29	1.9	1.1	0.8	6.1	1.1	7.7	5	5.7	2.4	7.5	6.8	8	4.9	6	6	6	6	198	2018_SB
1989-030-0052	2018	SB	T13	18-0441	2019-04-29	4.5	3	1	3	4.6	3.5	3	2.6	3	3	1.6	3.5	2.5	2	2.5	2	2.55	198	2018_SB
1989-030-0052	2018	SB	T22	18-0441	2019-05-23	4.2	2.2	3.1	2	4.4	2.7	3.4	1.5	3.9	5.8	3.4	2.1	3.4	2.2	1.6	1.7	1.9	198	2018_SB
1989-030-0052	2018	SB	T36	18-0441	2019-05-23	6.5	5	3.6	2.1	1	7	6	5	2	7.1	2	6.5	5.5	5	5.6	6.1	5.6	198	2018_SB
1989-030-0052	2018	SB	T48	18-0441	2019-05-23	6.3	5.8	5.2	5	0.1	5.7	4.8	5.2	3.4	5.1	1	4.5	4	3	4	4	4.25	198	2018_SB
1989-030-0052	2018	SB	T39	18-0441	2019-05-23	6.9	6.2	7	0.9	0.1	9	5.7	5.6	3.2	4.7	4	9.1	5.5	4.5	4.5	5.5	5.55	198	2018_SB
1989-030-0052	2018	SB	T04	18-0441	2019-05-23	8.5	9	6.1	2.4	1	6.5	7.1	6	3	8	4	6	5	6	6	6	6	198	2018_SB
1989-030-0052	2018	SB	T13	18-0441	2019-05-23	3.5	2.5	2.5	2.5	2	3.6	3.6	3.6	5	3.6	2.7	5	4	4	4	4	4	198	2018_SB
1989-030-0052	2018	SB	T11	18-0441	2019-05-23	4.2	3.1	5	2.9	2	7.6	6.5	6.7	2.1	8.9	7.3	8	6	4.9	6.4	6.5	6.5	198	2018_SB
1989-030-0052	2018	SB	T47	18-0441	2019-04-29	3.1	4.4	3	4	0	7.1	5.3	5.9	3.5	6.7	4.2	5.2	6.1	3.2	3.9	4	5.25	198	2018_SB
1989-030-0052	2018	SB	T31	18-0441	2019-05-23	7.5	6.6	5.1	3	0.3	7.1	6.4	6.1	2.2	7.2	3.6	5.7	5.1	3	5	6	5.85	198	2018_SB
1989-030-0052	2018	SB	T22	18-0441	2019-04-29	2.7	2.6	3	1.5	4.2	3.9	4.3	2	2	4.5	2	3.6	4.8	4.1	3.1	2.9	3.35	198	2018_SB
1989-030-0052	2018	SB	T47	18-0441	2019-05-23	3.9	2.9	1.7	2.7	4.4	1.4	3.1	0.8	2.7	7.2	6	1.8	3.3	0.9	0.6	0.5	0.85	198	2018_SB
1989-030-0052	2018	SB	T14	18-0441	2019-05-23	6.6	3.8	1	0.3	1.9	5.5	5.4	5.3	7.8	7.5	7.6	3.8	8.7	2.4	3.3	3.1	4.55	198	2018_SB
1989-030-0052	2018	SB	T19	18-0441	2019-05-23	4.6	4	3.5	1	1.6	4	5	4.5	3.5	6.4	4.5	4	4	3	4	3.7	4	198	2018_SB
1989-030-0052	2018	SB	T31	18-0441	2019-04-29	4	2.6	2	2	4.1	3.2	2.1	2	2.1	9	6.3	4.1	2.5	1.4	2	2.1	2.05	198	2018_SB
1989-030-0052	2018	SB	T14	18-0441	2019-04-29	5.1	2.7	0.3	3	1.9	7	2.7	5.7	1.5	4.7	1.8	5.1	5.1	5	3.3	2.9	5.05	198	2018_SB
1989-030-0052	2018	SB	T11	18-0441	2019-04-29	4.6	2.8	6.1	5.4	1.1	8.9	4.6	5.1	1.6	8.5	7.4	8.1	4.1	3.7	5.5	5.5	5.3	198	2018_SB
1989-030-0052	2018	SB	T09	18-0441	2019-05-23	3.3	2	1	0.3	0.8	5.1	6.6	3.9	1.9	9.9	3.9	5	2.6	1.6	1.7	2	3.25	198	2018_SB
1989-030-0052	2018	SB	T27	18-0441	2019-04-29	5.7	0	1.6	2.2	0.7	6	5.1	6.1	2.4	5.5	1.7	6.6	7	5.4	6.3	6.4	6.2	198	2018_SB
1989-030-0052	2018	SB	T24	18-0441	2019-05-23	4.8	2.7	5.2	1.2	1	6	6.5	4.6	2.7	4.5	2.7	3.8	5.5	3	3	3.6	4.2	198	2018_SB
1989-030-0052	2018	SB	T10	18-0441	2019-05-23	4	3	4	1	1	2	3	1.5	4.7	7	8	1	1	1	0.4	0.6	1	198	2018_SB
1989-030-0052	2018	SB	T06	18-0441	2019-04-29	2.6	4.5	4.1	7	6.8	3.6	6.6	4	4.8	8	6	4	6.7	3	3.1	2.9	3.8	198	2018_SB
1989-030-0052	2018	SB	T54	18-0441	2019-05-23	1.4	3.2	2.7	0.6	0.9	5.1	2.3	1.8	3.1	8.2	2.3	6.2	4.7	5.1	4.7	3.6	4.7	198	2018_SB
1989-030-0052	2018	SB	T27	18-0441	2019-05-23	3.5	2.1	0	0.2	2.7	4.9	3.5	4	0	6.5	3	4.7	5	4	4.7	4.3	4.5	198	2018_SB
1989-030-0052	2018	SB	T36	18-0441	2019-04-29	6	3	2.5	1	2.5	5	4.1	2.6	1.5	7	4	5	4.1	2.6	2.6	2.6	2.6	198	2018_SB
1989-030-0052	2019	NW	T39	19-0360	2020-07-20	7	6	5	6	2	6.1	5	5	0.2	4.1	0.2	9.6	8	8.1	8.1	7	7.5	214.5	2019_NW
1989-030-0052	2019	NW	T04	19-0360	2020-07-22	5	5	2	7	0.2	5.1	6	4.1	0.7	9	2.5	4	5	2	4	4	4.05	214.5	2019_NW
1989-030-0052	2019	NW	T31	19-0360	2020-07-22	6	3.1	2	3.2	7	4	2.1	2.1	1	6.1	3.1	4.9	4.1	4.1	4	4.9	4	214.5	2019_NW
1989-030-0052	2019	NW	T37	19-0360	2020-07-22	6	4	7	2	1	6	5	4	5	3	3	6	4	5.1	4	4	4	214.5	2019_NW
1989-030-0052	2019	NW	T52	19-0360	2020-07-22	2	0	0.1	3	0	8.6	2.9	5	0.3	5.6	2.1	8	5	4	5	5	5	214.5	2019_NW
1989-030-0052	2019	NW	T19	19-0360	2020-07-20	6	5.4	3	1.4	1	6	5.6	6	1	6.6	3	6	5.5	5	5.5	6	5.8	214.5	2019_NW
1989-030-0052	2019	NW	T44	19-0360	2020-07-22	4	3	0.1	0	0	8	6	7	6.6	6	1	8	4	4	5.5	5	5.75	214.5	2019_NW
1989-030-0052	2019	NW	T11	19-0360	2020-07-20	7.5	6.1	8.3	6.8	2.6	7.9	5.9	7	1.3	9.3	7.2	8.5	5.7	6.6	6.6	7	6.8	214.5	2019_NW
1989-030-0052	2019	NW	T14	19-0360	2020-07-20	5.1	2.2	0	0.3	0.1	6.4	3.1	5.8	7.1	4	4.2	2.8	7.3	2.1	2.1	2	2.95	214.5	2019_NW
1989-030-0052	2019	NW	T02	19-0360	2020-07-22	4	1.5	1.1	1	0.9	8.6	5	4.3	0.9	8.8	6.5	8.7	6	5	4.7	4.5	4.85	214.5	2019_NW
1989-030-0052	2019	NW	T47	19-0360	2020-07-20	4.2	2.9	5.6	0	0	6.3	8.5	7.8	2.1	5.3	4.6	6.7	8.8	7.3	8.5	8.4	8.1	214.5	2019_NW
1989-030-0052	2019	NW	T52	19-0360	2020-07-20	5	1.1	3	0.1	0	9	6.1	8.5	2	5	4	9	7	6	7	7	7	214.5	2019_NW
1989-030-0052	2019	NW	T30	19-0360	2020-07-22	8	8.1	6.2	7.8	3.1	6.1	7	4	1.5	6.5	2	8.6	8.7	8.6	8.7	5	7.8	214.5	2019_NW
1989-030-0052	2019	NW	T37	19-0360	2020-07-20	7	6	7	4	2.1	8	7	6	2	6	4	4.9	5	7	4	4	5.5	214.5	2019_NW
1989-030-0052	2019	NW	T13	19-0360	2020-07-20	8.6	7.5	6	2.5	0.1	8.6	9.1	8	7	4	3	8.1	7	7	7	7	7.5	214.5	2019_NW
1989-030-0052	2019	NW	T30	19-0360	2020-07-20	1	1	1	1	8	1	7.1	1	1	6	2.6	7.5	7.6	7.1	7.5	0.9	7.1	214.5	2019_NW
1989-030-0052	2019	NW	T36	19-0360	2020-07-20	7	6.1	5	1	0.3	8	8	7.5	1.4	8	3.1	7	7	5	6	6.5	7	214.5	2019_NW
1989-030-0052	2019	NW	T19	19-0360	2020-07-22	4	3	2	4	2.6	4	3	3.6	1.5	6	3	4	3	3	3	3.5	3.25	214.5	2019_NW
1989-030-0052	2019	NW	T47	19-0360	2020-07-22	4.8	7.3	4.7	3.2	1.6	4.7	8.4	6.4	4.8	6.3	2.6	7.1	9.3	4.7	6.7	6.9	6.7	214.5	2019_NW
1989-030-0052	2019	NW	T14	19-0360	2020-07-22	6.4	3	1.4	0.1	1.5	6.1	6.1	7.3	7	3	2.1	8	7.1	7	7	7	7	214.5	2019_NW
1989-030-0052	2019	NW	T39	19-0360	2020-07-22	3	1	1	2	6	1.1	1.9	2.1	0.2	6	8.9	3	0.9	1.1	1.1	1	1.1	214.5	2019_NW
1989-030-0052	2019	NW	T31	19-0360	2020-07-20	7	3.9	2.6	4	0.4	6	6.2	4.9	2.2	6.2	8.2	6.1	5	5.1	5.1	7	5.1	214.5	2019_NW
1989-030-0052	2019	NW	T11	19-0360	2020-07-22	6.5	5.5	4.5	7.2	1.2	6.8	5.4	5.9	1.4	9.1	4.7	7.6	5.6	4.9	6.1	6.7	6	214.5	2019_NW
1989-030-0052	2019	NW	T13	19-0360	2020-07-22	2.5	2.5	2.5	3.7	6	2.5	2	1.5	5.4	4	3.5	5	3.5	3	3	2.6	2.8	214.5	2019_NW
1989-030-0052	2019	NW	T02	19-0360	2020-07-20	5.2	1	1.9	0.4	0.4	8.8	5.5	5	0.9	8.6	7.6	9	6	5	5	5	5	214.5	2019_NW
1989-030-0052	2019	NW	T10	19-0360	2020-07-20	4.6	2.4	3	3	0.6	6	6	5	4.8	4.7	3.4	4	3	3	4	4	4	214.5	2019_NW
1989-030-0052	2019	NW	T44	19-0360	2020-07-20	5	2	4	0	0	8.7	8	8	6	7	2	8	6.4	6	7	7	7.5	214.5	2019_NW
1989-030-0052	2019	SB	T14	19-0203	2020-08-19	5.6	7.3	7.6	0.3	0.2	9.7	6.7	9.4	6.9	3.7	3.7	8	8.1	8.1	7.4	7	8.05	217	2019_SB
1989-030-0052	2019	SB	T52	19-0203	2020-08-19	4	4.1	2	0.1	3	6.1	6	4	1	3	2.1	6	3	3	4.5	4	4.25	217	2019_SB
1989-030-0052	2019	SB	T17	19-0203	2020-08-19	8	6	5.3	2.6	0.6	8.1	8	8	5	4.9	2	7.7	7.6	7.5	7.6	8	7.85	217	2019_SB
1989-030-0052	2019	SB	T22	19-0203	2020-08-19	7.1	4.7	6.1	0.7	2.1	5.7	7.3	5.7	3.3	6.1	3.9	4.5	5.1	5.3	4.7	4.7	5.2	217	2019_SB
1989-030-0052	2019	SB	T23	19-0203	2020-08-17	5.7	4.1	2.1	3.9	0.2	6.3	6.2	5	1.6	8.3	1.9	5.5	4.5	4.5	4.5	4.6	4.8	217	2019_SB
1989-030-0052	2019	SB	T02	19-0203	2020-08-19	6	2	1.5	0.4	0.3	8.8	6	5.5	1	8.4	8	8.5	6	5	5	5	5.5	217	2019_SB
1989-030-0052	2019	SB	T48	19-0203	2020-08-19	9	8.1	6.6	5.1	0	8.5	8.5	8.4	0.8	5.6	1.1	8.3	8.3	8.3	8.3	8.4	8.35	217	2019_SB
1989-030-0052	2019	SB	T28	19-0203	2020-08-19	7	2.3	5	0.3	1.3	6.7	8.5	7.9	0.5	7.8	3.3	6.1	8	7.4	7.3	8.1	7.65	217	2019_SB
1989-030-0052	2019	SB	T13	19-0203	2020-08-19	6.1	5.7	3.5	4	0.6	6.5	4.6	4.7	5	5.1	3.5	6.6	5.5	4.5	4.5	4.5	4.65	217	2019_SB
1989-030-0052	2019	SB	T44	19-0203	2020-08-19	4	1	3	0	1	7	4	5.5	5	5.6	0.6	8	2	4	5	5.5	5.25	217	2019_SB
1989-030-0052	2019	SB	T10	19-0203	2020-08-17	5.5	3.5	6	1.4	0.5	8.6	8.6	8	4.5	6	4.5	3.5	4.6	3.4	3	3.9	4.25	217	2019_SB
1989-030-0052	2019	SB	T02	19-0203	2020-08-17	5.5	2.6	1.1	0.5	0.5	9	6	5	1.2	8.7	8	9	6	5	5	5	5	217	2019_SB
1989-030-0052	2019	SB	T39	19-0203	2020-08-19	5.9	3	5	5	0.2	7	6	6	0.2	6.9	5.1	8	6.2	5	5.1	5	6	217	2019_SB
1989-030-0052	2019	SB	T36	19-0203	2020-08-17	5	1.5	3	1.5	0.5	7	6.1	6.5	1.5	8.1	2.5	7	6.6	6	6.4	6	6.45	217	2019_SB
1989-030-0052	2019	SB	T36	19-0203	2020-08-19	6	2.5	4	2	1.4	6	5	5.4	2	8	2.5	6.5	6	5	6.1	6	6	217	2019_SB
1989-030-0052	2019	SB	T37	19-0203	2020-08-19	5.1	4.1	6.1	6	4.1	4	7.9	4	1	6	8	5	6	8	4.9	5	4.95	217	2019_SB
1989-030-0052	2019	SB	T44	19-0203	2020-08-17	5	1	0	1	0	9	7	8	7	7	0.5	8	4	5	6	5.4	6.5	217	2019_SB
1989-030-0052	2019	SB	T52	19-0203	2020-08-17	6	0.9	0.9	0.8	0.1	9.1	6	8	3	6	2	9	9.1	9	9	8.6	9	217	2019_SB
1989-030-0052	2019	SB	T04	19-0203	2020-08-17	6	7	0.5	4.6	0.2	7	7	7	3.5	9.5	2	7	8	6	7	7.1	7	217	2019_SB
1989-030-0052	2019	SB	T37	19-0203	2020-08-17	8	6	6	4	7.1	3	9	3.1	1.1	7	9	4.1	4	2.9	2	2	3.05	217	2019_SB
1989-030-0052	2019	SB	T17	19-0203	2020-08-17	8.1	6.4	5	4.7	0.9	8.2	8.1	8.4	4	5	1.5	7.9	7.2	7.2	7.3	8.1	8	217	2019_SB
1989-030-0052	2019	SB	T49	19-0203	2020-08-17	7.1	8.1	0.6	2.7	0.5	7.3	7.3	6.1	4.1	8.2	5.1	7.8	9.1	5.4	5.3	6.3	6.2	217	2019_SB
1989-030-0052	2019	SB	T14	19-0203	2020-08-17	6.6	4.1	0.2	0.2	0.2	8.6	6.8	7	5	7.2	6.7	5	8	5	5	4.5	5.9	217	2019_SB
1989-030-0052	2019	SB	T22	19-0203	2020-08-17	7.5	4.9	6.6	0.4	0.3	7	7.3	6.6	6.1	6.7	1.4	6.2	7.6	7.2	6.5	8.5	6.8	217	2019_SB
1989-030-0052	2019	SB	T32	19-0203	2020-08-19	8	5	2	1	0.1	6	5	5.6	5	1.6	2	5.7	4.9	4	6	6	5.65	217	2019_SB
1989-030-0052	2019	SB	T13	19-0203	2020-08-17	8	7.5	6	5	0.1	8.6	9	8.7	6	4	2.6	8.6	8	7	7	7	8.3	217	2019_SB
1989-030-0052	2019	SB	T23	19-0203	2020-08-19	7	4.5	2.9	1.9	0.4	6.2	6.6	6.2	2	7.1	1	6.2	6.1	6.1	6	6.2	6.2	217	2019_SB
1989-030-0052	2020	NW	T14	20-5164	2021-07-26	4.8	0.3	0.2	0.4	0.3	6.7	5.9	7.8	6.8	8.1	2.5	6	8	5.9	6	5.5	6	214	2020_NW
1989-030-0052	2020	NW	T14	20-5164	2021-08-18	2.5	0.4	0.2	3.7	1.9	5.9	3.4	6.8	7.1	6.3	3.5	8.1	7	6.9	6.7	6.1	6.75	214	2020_NW
1989-030-0052	2020	NW	T39	20-5164	2021-08-18	5	3.4	3.6	4.5	0.1	7.3	6.5	6.1	1.4	3.5	0.3	6.4	6.4	6.1	6	6.1	6.1	214	2020_NW
1989-030-0052	2020	NW	T30	20-5164	2021-07-26	8	8	8.7	8	1.3	8.5	7.9	8	2.6	6	3	7	8.1	7	5	4	7.45	214	2020_NW
1989-030-0052	2020	NW	T37	20-5164	2021-07-26	6.2	9	4	0.6	6.6	1.5	9.1	1.6	0.5	6	9.5	5.9	4	2.9	1.7	1.6	1.7	214	2020_NW
1989-030-0052	2020	NW	T02	20-5164	2021-08-18	5	1.5	1.5	0.9	0.6	7.8	4.6	5	0.7	8.5	8	8	6	5	5	5	5	214	2020_NW
1989-030-0052	2020	NW	T48	20-5164	2021-07-26	3.2	2.9	2.9	2	2.4	3	3	3	0.4	8	0.3	3	3	3	3	3	3	214	2020_NW
1989-030-0052	2020	NW	T55	20-5164	2021-08-18	6	0.2	6.3	1.9	10	0	1	0	2.4	3	2.6	2.5	2.5	1.4	1.4	0	1.2	214	2020_NW
1989-030-0052	2020	NW	T02	20-5164	2021-07-26	5.5	1.8	1.5	0.8	0.5	8	5.5	5	0.6	8.5	8	8	6	5	5	5	5	214	2020_NW
1989-030-0052	2020	NW	T04	20-5164	2021-07-26	8	8.6	5.6	4.4	0.1	9	9	9	1.5	8.5	1.5	5	6	4	5	6	6	214	2020_NW
1989-030-0052	2020	NW	T19	20-5164	2021-08-18	3	2	0.6	1	4	2.7	2	2	1	7	3	4	3.5	3.5	3.5	3	3.25	214	2020_NW
1989-030-0052	2020	NW	T13	20-5164	2021-07-26	3.6	3	2.5	4	2.7	4.6	3.5	3.5	4.8	3.5	3.5	5	3	3	3.5	4	3.5	214	2020_NW
1989-030-0052	2020	NW	T23	20-5164	2021-08-18	4.1	2.2	1.6	2	0.3	4.3	4.5	4.2	1.8	7.4	3.9	4.3	3.7	3.6	3.7	3.6	3.95	214	2020_NW
1989-030-0052	2020	NW	T55	20-5164	2021-07-26	8.9	7	9.1	3	0	8	8	7.4	1.5	4	2	7	6.6	6.4	7	6.9	7	214	2020_NW
1989-030-0052	2020	NW	T47	20-5164	2021-07-26	4.2	3.9	6.5	3.9	0	5	6.5	6.2	3	5	2.2	8.3	6.4	4.8	6.6	6.4	6.4	214	2020_NW
1989-030-0052	2020	NW	T36	20-5164	2021-07-26	4	2.4	3.4	2	0.7	7	7	7	2.5	7	3	7	6	5.6	6.5	6.5	6.75	214	2020_NW
1989-030-0052	2020	NW	T17	20-5164	2021-07-26	6.2	3.1	2	1.9	1.3	7.9	5.1	6.1	4.4	3.6	1.9	7.3	6.1	6.9	6	6.2	6.1	214	2020_NW
1989-030-0052	2020	NW	T44	20-5164	2021-07-26	2.5	1	0	1	0	7	3	4	5.4	4.4	1.6	6	4	5	5	5	5	214	2020_NW
1989-030-0052	2020	NW	T11	20-5164	2021-08-18	6.9	6	7.8	6.7	1.2	8.6	6.7	6.9	1.2	8.5	7.5	8.8	6.3	4.6	5.5	5.5	6.5	214	2020_NW
1989-030-0052	2020	NW	T04	20-5164	2021-08-18	5.6	5	2.5	6	3.5	4	4	4	2	8.5	1.5	4	4	3	3.5	4	4	214	2020_NW
1989-030-0052	2020	NW	T36	20-5164	2021-08-18	2.1	1	1	1.5	0.5	5	3	3.9	1.6	6.5	1	5.5	4.5	4	4	4	4	214	2020_NW
1989-030-0052	2020	NW	T13	20-5164	2021-08-18	4	3	2	2.5	3	6.6	5.5	4.6	4.5	4	3.7	6.4	5	4	4	4	4.6	214	2020_NW
1989-030-0052	2020	NW	T15	20-5164	2021-08-18	4	4	3	3	1	5	3	3	3.1	2	3	5	4	3	3.1	3.1	3.1	214	2020_NW
1989-030-0052	2020	NW	T37	20-5164	2021-08-18	5	4	7	2	0.6	8	7	8	0.6	6.9	9.1	4	7	7	3.4	3.5	7	214	2020_NW
1989-030-0052	2020	NW	T47	20-5164	2021-08-18	2.6	0.8	0.6	0.7	6.7	0.1	0	0	3.9	2.8	5.4	1.4	2.4	1.4	0.4	0	0.25	214	2020_NW
1989-030-0052	2020	NW	T31	20-5164	2021-08-18	5	0.9	2.6	0.3	9.2	1	1	1	0.3	8.1	8.1	1	0.9	0.9	0.5	0.2	0.95	214	2020_NW
1989-030-0052	2020	NW	T44	20-5164	2021-08-18	1	0	0	0.9	0	7	2	4	4.6	3.6	1	5	3	4	4	4	4	214	2020_NW
1989-030-0052	2020	SB	T44	20-5008	2021-08-16	2	1	0	1	0	7	3	4	5.6	4.6	1	7	4	5	5	5	5	210.875	2020_SB
1989-030-0052	2020	SB	T23	20-5008	2021-08-16	5.3	3.6	1.9	0.9	0.2	4.7	3.6	4.9	1.4	7.5	3.1	4.6	4.3	4.5	4.4	4.5	4.5	210.875	2020_SB
1989-030-0052	2020	SB	T14	20-5008	2021-08-16	4.1	4	0.1	3	0.1	7.2	7.1	7	6.1	8.7	3.3	8.3	8.1	7.9	8	6.4	7.55	210.875	2020_SB
1989-030-0052	2020	SB	T15	20-5008	2021-08-16	6	7	7	2	1	7.1	7	6	6	2	3	7	7	3	5	5	6	210.875	2020_SB
1989-030-0052	2020	SB	T37	20-5008	2021-08-16	6	6.6	6	0.6	2.6	3.6	8	5.3	2.7	6.4	8.6	7	3	5	4	4	4.5	210.875	2020_SB
1989-030-0052	2020	SB	T09	20-5008	2021-08-16	6.7	6.9	5	0.4	0.2	9.6	7.8	9.1	1.6	8.1	7.6	7.2	7.7	4.5	2.7	4.8	7.45	210.875	2020_SB
1989-030-0052	2020	SB	T36	20-5008	2021-08-16	3.5	1.5	2	2.6	0.7	7	6.5	6.5	1.7	7	1.7	7	6	5.5	6.5	6.6	6.5	210.875	2020_SB
1989-030-0052	2020	SB	T13	20-5008	2021-08-16	6	4.5	3	3	0	7.5	5.4	5	4.5	3.3	2.4	7.5	5.5	5	5.1	5.5	5.25	210.875	2020_SB
1989-030-0052	2020	SB	T02	20-5008	2021-08-16	5	1.7	1.8	0.6	0.6	8	5.6	5	1.5	8	8	8	6	5	5	5	5	210.875	2020_SB
1989-030-0052	2020	SB	T04	20-5008	2021-08-16	8.5	6.6	9	5.6	0.1	9	9	9	4	9	2.5	8	8	8	8	8.5	8.25	210.875	2020_SB
1989-030-0052	2020	SB	T47	20-5008	2021-08-16	2.9	1.4	1.2	5.7	0	2.8	4.7	3.6	0.9	6.9	4.2	3.2	4.1	1.2	1.2	0.7	3	210.875	2020_SB
1989-030-0052	2020	SB	T30	20-5008	2021-08-16	1.6	1.5	1.4	1.5	6.1	2	6	2	3	6	3	6	7.5	5	2	1	2	210.875	2020_SB
1989-030-0052	2020	SB	T13	20-5008	2021-07-07	7.5	7.6	5	4	0	7.5	8	7	7.5	3.6	2.7	7.5	6.6	6.6	7	7.1	7	210.875	2020_SB
1989-030-0052	2020	SB	T17	20-5008	2021-07-07	7	7	7.3	5.5	1.9	6	7.4	6.6	3.5	4.7	1.9	6.2	7	7	6.9	6.9	6.9	210.875	2020_SB
1989-030-0052	2020	SB	T47	20-5008	2021-07-07	4.2	1.3	3.4	5.8	0	2.1	4.7	1.3	2.1	6.6	3.1	5	2.8	3	2.2	1.5	2.2	210.875	2020_SB
1989-030-0052	2020	SB	T39	20-5008	2021-08-16	5.3	3.4	8	0.3	0.4	8.3	6.7	6.6	1.6	4.9	3.7	7.4	6.8	5	5.1	6.1	6.6	210.875	2020_SB
1989-030-0052	2020	SB	T11	20-5008	2021-07-07	6.2	9.1	7.9	1.7	0.4	9.2	8.4	8.7	2.5	8.4	6.4	9.4	8.5	9.3	9.5	9	9.1	210.875	2020_SB
1989-030-0052	2020	SB	T14	20-5008	2021-07-07	1.3	4.8	3.3	5.9	0	8.6	4.8	7.6	6	4.1	0.9	8.4	7.6	7.1	7.2	7	7.4	210.875	2020_SB
1989-030-0052	2020	SB	T55	20-5008	2021-08-16	3.5	3	4	4.2	5.7	1	2.7	0.7	2	3.6	2.1	3	3.1	0.6	1	0.6	1	210.875	2020_SB
1989-030-0052	2020	SB	T39	20-5008	2021-07-07	5.5	2.7	5.1	4.3	0.1	5.4	5.4	4	1.6	5	0.4	3.7	4.7	2.2	2.4	3.6	3.85	210.875	2020_SB
1989-030-0052	2020	SB	T48	20-5008	2021-07-07	8.6	8.4	7.6	5.3	0.1	8.3	8.2	8.2	1.2	8	0.6	8.9	8.8	8.9	8.8	8.8	8.8	210.875	2020_SB
1989-030-0052	2020	SB	T44	20-5008	2021-07-07	7	3	7	0	0	8.6	9	8	6	5	1.6	8.6	7	7	7	7	7.5	210.875	2020_SB
1989-030-0052	2020	SB	T02	20-5008	2021-07-07	5	2	1.4	0.7	0.6	8	5.5	5	1	7	7	7.1	6	4.8	5	5	5	210.875	2020_SB
1989-030-0052	2020	SB	T11	20-5008	2021-08-16	4.3	3.6	4.2	4.9	1.9	9	6	5.9	0.9	8.4	7.2	8.7	5.9	3.7	6.5	6.9	6.25	210.875	2020_SB
1989-030-0052	2020	SB	T23	20-5008	2021-07-07	5.7	5.9	4.7	1.6	0.5	5.4	7	6.5	1.9	7.7	3.1	5.8	6.8	6	6	6.3	6.15	210.875	2020_SB
1989-030-0052	2020	SB	T31	20-5008	2021-07-07	7.9	6.1	4	0.7	0.3	6.9	6.1	6	5	7.6	5	6	4	3.5	5	6	6	210.875	2020_SB
1989-030-0052	2020	SB	T04	20-5008	2021-07-07	3	1	3	4	3	1	1.1	1	2.5	8.5	1	4.5	6	2.5	4	2.5	2.5	210.875	2020_SB
1989-030-0052	2020	SB	T36	20-5008	2021-07-07	5.7	4.5	2.6	3.1	0.6	7	7	7	2	7	1.5	7	7	6.3	7	6.5	7	210.875	2020_SB
1989-030-0052	2021	NW	T28	21-5169	2022-05-30	6.9	1.9	3.5	0.6	0.9	9	5	8	1	8.4	2.4	8.7	5.7	7	6.2	6.7	6.85	226	2021_NW
1989-030-0052	2021	NW	T02	21-5169	2022-05-30	7	1.7	2.2	1.9	0.5	8	5	5	1	7.5	7	8	5	5	5	5	5	226	2021_NW
1989-030-0052	2021	NW	T14	21-5169	2022-05-30	5.1	0.9	0.4	0.3	6.4	4.1	6.4	5	3.1	7.3	5.5	4	6.2	4.9	4.3	2.5	4.6	226	2021_NW
1989-030-0052	2021	NW	T11	21-5169	2022-05-30	3.7	2.5	4.6	3.4	3.5	3.9	2.4	3.7	1.1	8.6	5.4	2.8	2.5	4.1	2.8	3.2	3	226	2021_NW
1989-030-0052	2021	NW	T56	21-5169	2022-05-30	4	1.7	0	0	3	3	3	2	2	6.6	3.5	2.5	2.1	3	2.5	2.2	2.5	226	2021_NW
1989-030-0052	2021	NW	T39	21-5169	2022-05-30	6.1	3.5	6.6	2.2	0.1	9.5	6.5	7.3	2.5	5.4	2.9	9.3	7.3	7.6	7.4	7.2	7.35	226	2021_NW
1989-030-0052	2021	NW	T15	21-5169	2022-05-30	5	5.5	5	4	2	3	2	2	2	4.1	6	2.1	1.3	0.9	1	1.9	1.95	226	2021_NW
1989-030-0052	2021	NW	T45	21-5169	2022-05-30	2.8	2.2	3.4	0	7.7	2.3	4.4	4.1	7.4	3.1	4	7.6	8.8	7.6	8.4	4.2	6	226	2021_NW
1989-030-0052	2021	NW	T40	21-5169	2022-05-30	2	1.1	1	1	2.5	2	3.4	3.5	1	5.1	3	3	5	4.4	4	3.6	3.55	226	2021_NW
1989-030-0052	2021	NW	T13	21-5169	2022-05-30	1	1	1	1	8	1	1	1	2.4	3.6	2.6	5	4	3	3	3	3	226	2021_NW
1989-030-0052	2021	NW	T36	21-5169	2022-05-30	4	1	2.6	2.9	1	6	5	4.5	2.6	8	2.1	6.1	5.1	4.5	5	4.6	5	226	2021_NW
1989-030-0052	2021	NW	T55	21-5169	2022-05-30	6	2.5	1.9	3.7	7	1.1	7	0.7	5.4	8.1	2	2.9	4	3	3.1	2.1	2.95	226	2021_NW
1989-030-0052	2021	NW	T17	21-5169	2022-05-30	6.3	3.3	2.5	2.6	2.1	7.4	5.4	6.1	3.9	4.9	1.6	7	6.3	6.2	6.1	5.5	6.1	226	2021_NW
1989-030-0052	2021	NW	T04	21-5169	2022-05-30	6.6	1.4	7.5	4	0.1	8	8	8	3.5	9	2	8	7	7	7.5	7.5	7.75	226	2021_NW
1989-030-0052	2021	NW	T37	21-5169	2022-05-30	8.3	6	7.3	0.9	3.5	4.7	7.4	4.6	0.6	6.6	8.5	6.4	5.5	5.5	5.5	4.5	5.5	226	2021_NW
1989-030-0052	2021	NW	T10	21-5169	2022-05-30	6.6	5.5	3.5	1.6	0.6	8.7	8.7	8.6	5	3	5	2	2	0.6	1.5	1.4	2	226	2021_NW
1989-030-0052	2021	SB	T11	21-5013	2022-06-29	5.1	7	5	4.2	1.9	7.1	5.7	5.8	2	7.7	6.5	6.7	5.6	4.3	5.7	6.3	5.75	230	2021_SB
1989-030-0052	2021	SB	T14	21-5013	2022-06-29	6.3	2.6	5.1	0.2	0.2	8.6	8.5	8.5	4.9	1.8	0.8	8.6	8.1	8.1	7.9	8.1	8.3	230	2021_SB
1989-030-0052	2021	SB	T37	21-5013	2022-05-09	7.5	5	6.1	2.6	0.8	7.6	8	7.6	0.8	8	4	6	6	6.1	6.1	6.1	6.1	230	2021_SB
1989-030-0052	2021	SB	T36	21-5013	2022-05-09	6.1	5	4	2	1	6.6	6.1	6.5	3	7.4	1	7	7	7.1	7.1	7.5	7	230	2021_SB
1989-030-0052	2021	SB	T28	21-5013	2022-05-09	4.1	2	2	0.3	2.8	2.4	4.5	3.4	3.2	2.4	2.4	3.5	4.9	3.4	3.8	3.2	3.45	230	2021_SB
1989-030-0052	2021	SB	T48	21-5013	2022-05-09	7.8	6.3	7.2	3.6	0.7	7.8	7.6	7.7	0.3	9	1.8	7.3	7.3	7.4	7.3	7.5	7.45	230	2021_SB
1989-030-0052	2021	SB	T02	21-5013	2022-06-29	5	1.7	1	1.7	0.6	8	5	5	2	7.2	7.8	8	5	5	5	5	5	230	2021_SB
1989-030-0052	2021	SB	T13	21-5013	2022-05-09	5.6	4.6	3	3.5	2	6	4.6	4.1	5	3.6	2.7	7.5	6.6	5.6	5.5	5.5	5.5	230	2021_SB
1989-030-0052	2021	SB	T15	21-5013	2022-05-09	7	7.9	6.1	2	1	7	6.6	6	4	5	4.9	5	4	4	4	4	4.5	230	2021_SB
1989-030-0052	2021	SB	T34	21-5013	2022-05-09	2	4	3.1	3.5	0	8	7.5	8	1.6	8.3	5.5	4.5	6	4.5	3.5	6	6	230	2021_SB
1989-030-0052	2021	SB	T14	21-5013	2022-05-09	7.7	2.1	3.1	2	0.1	8.8	6.4	7.9	5	5.1	3.6	8.4	7.5	7.1	7	7.4	7.45	230	2021_SB
1989-030-0052	2021	SB	T13	21-5013	2022-06-29	5.5	4.6	4	4	0	7.5	5.6	5.6	3	3.3	2.9	7.5	5.6	5	5.6	5.6	5.6	230	2021_SB
1989-030-0052	2021	SB	T10	21-5013	2022-06-29	5.4	3.6	5	1	0.2	7.4	7.4	7.4	7	5	2	4	4	4	4	3.4	4	230	2021_SB
1989-030-0052	2021	SB	T04	21-5013	2022-05-09	8.6	6.5	9.5	2.5	0.1	8.5	9	8.4	6	8	1.5	8.5	9	8	8.5	8.6	8.5	230	2021_SB
1989-030-0052	2021	SB	T04	21-5013	2022-06-29	8	7.5	2.5	3.5	0.1	8.5	8.5	8.5	1.6	9	2.6	8.4	8.5	8.5	8.4	8.6	8.5	230	2021_SB
1989-030-0052	2021	SB	T11	21-5013	2022-05-09	6.3	4.8	6.5	7.5	2.3	7.4	5.7	6.6	1.2	8.7	7.9	8.2	6.8	7.3	6.6	8	6.7	230	2021_SB
1989-030-0052	2021	SB	T34	21-5013	2022-06-29	8.3	7	5	1.9	0	8.4	8.5	8	1.6	8.7	5.9	4.7	7	6.8	6.6	7.4	7.2	230	2021_SB
1989-030-0052	2021	SB	T40	21-5013	2022-06-29	4.9	4	1.6	0	1	5	6	4.9	2.3	6.8	2.5	5	6	5	4.7	4.4	4.95	230	2021_SB
1989-030-0052	2021	SB	T44	21-5013	2022-05-09	7.1	0	0	0	0	9	8	8	6	4	2	8	4	5	5	6	7	230	2021_SB
1989-030-0052	2021	SB	T44	21-5013	2022-06-29	5	4	0	1	0	8.5	6.4	7	5.3	4.3	1	8.5	7	6	6.1	6.4	6.7	230	2021_SB
1989-030-0052	2021	SB	T48	21-5013	2022-06-29	8.1	7.2	7.6	3.9	0.4	7	7	7	1.1	8.2	1.3	7	7.1	7	7	7	7	230	2021_SB
1989-030-0052	2021	SB	T55	21-5013	2022-06-29	4.6	3.5	0.7	2.2	0	6	6	7	3	6	2.1	5.6	5.6	5.6	5.6	4.7	5.6	230	2021_SB
1989-030-0052	2021	SB	T10	21-5013	2022-05-09	5.8	0.5	4.6	3.5	0.4	7.5	6	6	6	5	3.5	6	6	6	6	6	6	230	2021_SB
1989-030-0052	2021	SB	T45	21-5013	2022-05-09	8	9.4	8.5	1.4	2.1	7.5	8.9	8.7	6.3	5.4	4.8	5.6	6.9	5.8	6.3	9.1	7.2	230	2021_SB
1989-030-0052	2021	SB	T39	21-5013	2022-05-09	6.4	6.5	6.2	6.3	0.4	7.1	7	6.1	0.4	4.6	5.2	4	3.9	2.6	2.9	2.8	3.95	230	2021_SB
1989-030-0052	2021	SB	T17	21-5013	2022-06-29	5.5	2.4	1.4	3	0.5	7.3	5	5.7	3.8	4.8	3.2	7.2	6.3	6.1	6.2	5.1	6.15	230	2021_SB
1989-030-0052	2021	SB	T56	21-5013	2022-06-29	2.8	4	2.5	0	3	5.5	6.9	5	1.7	7	4	5.8	3.9	3.4	3.4	4.3	4.65	230	2021_SB
1989-030-0052	2021	SB	T36	21-5013	2022-06-29	4	1	2.1	3.1	1.1	6	5.6	5	3.5	7.6	1.5	6.5	6.1	6	6	6	6	230	2021_SB
1989-030-0052	2021	SB	T40	21-5013	2022-05-09	7.1	5	3	0.1	0.1	7.1	7.1	7	1.5	7.5	2.4	6	8.1	6	6	6.1	6.55	230	2021_SB
1989-030-0052	2021	SB	T45	21-5013	2022-06-29	6.4	8.2	0.8	2.7	1.6	7.4	8.4	7.8	4	4.3	0.4	7.1	8.2	7.5	7.4	8	7.65	230	2021_SB
1989-030-0052	2021	SB	T02	21-5013	2022-05-09	5.5	1.7	2	1	0.6	8	5	5	2	7.5	7	8	5.4	5	5	5	5	230	2021_SB
1989-030-0054	2016	SB	T43	16-0251	2017-07-18	4	0.3	1	1.5	6	3	3	2.6	3.3	4	1.4	4	4	3.5	4.5	3.4	3.45	222	2016_SB
1989-030-0054	2016	SB	T52	16-0251	2017-07-18	4.6	4.6	1.7	3.3	0	10	6	5.5	0.6	8.5	5	10	6.8	4.3	5	4.2	5.5	222	2016_SB
1989-030-0054	2016	SB	T47	16-0251	2017-07-18	4.5	1	3	3	2	5.9	8	5.9	1.5	4.5	4.2	6.1	8	3.1	4.3	4.5	5.9	222	2016_SB
1989-030-0054	2016	SB	T51	16-0251	2017-07-18	5.1	4.1	4.4	2.8	3.6	4.8	4.5	4.5	2.5	4.6	4.3	4.1	4.7	4.5	4.4	4.2	4.5	222	2016_SB
1989-030-0054	2016	SB	T12	16-0251	2017-07-18	5.3	2.7	6.3	0.7	7.6	4.3	6	4.3	0.7	8.8	4.8	5.5	5.5	3.3	2.5	3.4	4.3	222	2016_SB
1989-030-0054	2016	SB	T08	16-0251	2017-07-18	3.7	3.6	1.2	3.6	5.7	4	4	2.8	0.3	9.3	2.4	4.1	2.1	4	4	2.8	4	222	2016_SB
1989-030-0054	2016	SB	T11	16-0251	2017-07-18	3	2.2	4.5	5.5	9.1	3.2	3.4	1.7	1.1	9.3	8.4	4	5.2	3.5	3	2.2	3.1	222	2016_SB
1989-030-0054	2016	SB	T29	16-0251	2017-07-18	2.2	2.8	3.5	3.2	3.5	3.6	3.4	3.1	1.1	8.1	3.8	3.3	3.3	2.8	2.6	2.9	3.1	222	2016_SB
1989-030-0054	2016	SB	T28	16-0251	2017-07-18	7.3	3.8	1.1	0	0	6.6	7.1	7.1	0.6	2.9	3	6.4	4.2	2	3	5	5.7	222	2016_SB
1989-030-0054	2016	SB	T18	16-0251	2017-07-18	7	6.1	4.1	2.1	3.9	6.9	6.1	5.1	4	3	4	7	2.1	0.2	2.9	3	4.05	222	2016_SB
1989-030-0054	2016	SB	T54	16-0251	2017-07-18	2.8	3.3	4.3	2.2	0.7	4.3	5.3	4.9	0.2	5.8	6.7	1.4	1.9	1.6	2.5	1.5	2.5	222	2016_SB
1989-030-0054	2016	SB	T53	16-0251	2017-07-18	6.5	4.5	4	0.5	0	8.2	6.9	7.1	1.6	6.3	1.9	7.7	6	4.9	6.4	6.7	6.8	222	2016_SB
1989-030-0054	2017	SB	T03	17-0401	2018-04-17	4.6	6.5	7.5	1	0	7.6	8	7	2.5	4.5	8.5	7.4	8.6	10	8	8.5	8	205.37837837838	2017_SB
1989-030-0054	2017	SB	T31	17-0401	2018-04-17	7.2	6.1	7.5	1	0.1	6.9	6.3	6.1	2	8	6.1	6.1	4	2.4	3.1	4.1	5.1	205.37837837838	2017_SB
1989-030-0054	2017	SB	T08	17-0401	2018-04-17	4.8	5.4	8.6	0.9	0.8	6.7	6.6	6.6	1.8	8.3	3.9	5	4	4	4.7	7.1	5.8	205.37837837838	2017_SB
1989-030-0054	2017	SB	T27	17-0401	2018-04-17	4.3	0.5	5.1	0.9	0.1	6	6	6	0.2	4.4	3.3	5.7	6.4	6	6	6	6	205.37837837838	2017_SB
1989-030-0054	2017	SB	T47	17-0401	2018-04-17	6.3	5.1	8.5	3.5	0.1	9.5	8	7.3	4	5	3	8.8	7	6	8.5	9.7	8.25	205.37837837838	2017_SB
1989-030-0054	2017	SB	T21	17-0401	2018-04-17	5.6	4.3	2.4	1.5	4.9	4.6	7.4	2.7	6.7	2.7	1.6	3.6	2.4	1.4	1.5	2.7	2.7	205.37837837838	2017_SB
1989-030-0054	2017	SB	T54	17-0401	2018-04-17	1.3	0.8	0.4	0.4	7.8	0.8	0.2	0.2	1.4	9.1	4.6	0.9	0.4	0.3	0.2	0.3	0.25	205.37837837838	2017_SB
1989-030-0054	2017	SB	T07	17-0401	2018-04-17	5.6	4.6	0	2.5	0	6.2	4.5	5.4	0	7.1	1.8	6.6	5.5	3.6	4.2	4.7	5.05	205.37837837838	2017_SB
1989-030-0054	2017	SB	T03	17-0401	2018-04-17	4.6	6.4	5.4	0	1	6.5	5.5	3.9	4	1	7	6.5	7.4	8.5	6.8	7.6	6.65	205.37837837838	2017_SB
1989-030-0054	2017	SB	T14	17-0401	2018-04-17	5.8	3.7	3	0	0	9.1	6.9	8	6	3.2	1.2	8.7	8.3	8.4	8.6	8.7	8.5	205.37837837838	2017_SB
1989-030-0054	2017	SB	T01	17-0401	2018-04-17	6.2	7.1	1.9	4	3	8	6	4.5	0.8	7.1	2.6	8	6.9	5.6	6.3	6	6.15	205.37837837838	2017_SB
1989-030-0054	2017	SB	T21	17-0401	2018-04-17	5.3	6.3	3.3	2.2	3.9	5.5	6.9	3.1	3.7	6.8	1.4	4.5	2.6	1.5	1.6	2.2	2.85	205.37837837838	2017_SB
1989-030-0054	2017	SB	T08	17-0401	2018-04-17	7.3	7.2	4.5	3	0.5	5	7.5	7.5	3.3	6.6	5.1	3.8	4.9	3	4.6	6.9	4.95	205.37837837838	2017_SB
1989-030-0054	2017	SB	T01	17-0401	2018-04-17	6.9	1.3	7.5	2.7	1.5	6.7	7.9	6.3	2.6	4.3	1.2	5.4	6.5	6	5.5	7	6.3	205.37837837838	2017_SB
1989-030-0054	2017	SB	T39	17-0401	2018-04-17	4.6	3.7	3.8	3.8	3.9	4.4	4.4	4.3	1.1	3.2	6	3.4	3.3	3.4	3.4	2.7	3.4	205.37837837838	2017_SB
1989-030-0054	2017	SB	T47	17-0401	2018-04-17	5.3	7	7.5	3.2	0	4.7	7.8	6.5	1.9	5.5	2.7	7.6	9.2	5.2	7.8	8	7.7	205.37837837838	2017_SB
1989-030-0054	2017	SB	T28	17-0401	2018-04-17	9.1	8.8	3.2	0.3	0.2	9.3	9.1	9.2	2.4	4.1	3.6	7.6	8.4	5.8	7.4	8.9	8.65	205.37837837838	2017_SB
1989-030-0054	2017	SB	T28	17-0401	2018-04-17	7.9	4.9	1.4	1	0.1	8.3	7.1	7.7	2.4	3	0.7	6.1	4.4	4.1	4.6	5.5	5.8	205.37837837838	2017_SB
1989-030-0054	2017	SB	T51	17-0401	2018-04-17	4.5	3.5	4.5	3.9	4.2	4.5	5.9	4.2	3.5	5.5	2.9	4.2	3.6	3.2	3.8	3.6	4	205.37837837838	2017_SB
1989-030-0054	2017	SB	T31	17-0401	2018-04-17	7	6	6.9	1	0.1	7.9	7.8	7.6	3.6	6.3	2	7	7	6.9	7	7.1	7.05	205.37837837838	2017_SB
1989-030-0054	2017	SB	T26	17-0401	2018-04-17	1.9	2.1	4	2	1.1	2.4	4.1	3.1	1.1	3.4	1.3	2.6	4.1	3	3	3.6	3.05	205.37837837838	2017_SB
1989-030-0054	2017	SB	T07	17-0401	2018-04-17	9.4	0	8.6	0	2.5	7.7	7.3	7.5	0.1	8.5	2.5	5.3	6.8	6.2	6.5	6.8	6.8	205.37837837838	2017_SB
1989-030-0054	2017	SB	T54	17-0401	2018-04-17	0.4	0.5	0.3	0.6	8.6	0.6	0.5	0.6	0.7	9.8	9.8	0.8	0.2	0	0	0	0.35	205.37837837838	2017_SB
1989-030-0054	2017	SB	T26	17-0401	2018-04-17	4	5.1	7.1	3	0.5	5.9	8.2	7.8	1	4	3.5	3.7	5.8	4.1	4.9	5.7	5.75	205.37837837838	2017_SB
1989-030-0054	2017	SB	T14	17-0401	2018-04-17	5.6	3.9	2.4	0.9	2.1	6.6	7.1	6	3.7	1.3	0.2	8.7	7.7	7.5	7.6	7.6	7.55	205.37837837838	2017_SB
1989-030-0054	2017	SB	T51	17-0401	2018-04-17	5.4	4.2	7.5	4.4	1	6.6	7.1	5.7	1.8	5.2	3.5	6.4	6.6	6.3	6.1	6.8	6.35	205.37837837838	2017_SB
1989-030-0054	2017	SB	T39	17-0401	2018-04-17	4.9	6.6	5.9	4.2	0.4	5.8	5.7	5.7	0.4	4.3	1.4	5.5	5.7	3.8	6.1	5.9	5.7	205.37837837838	2017_SB
1989-030-0054	2018	NW	T22	18-0444	2019-05-13	7.2	6.6	5.6	0.4	0.2	6.3	7.3	6.7	1.8	4.7	5.6	4.2	4.7	3.5	2.8	3	4.45	189.071090047393	2018_NW
1989-030-0054	2018	NW	T10	18-0444	2019-05-13	7	7	4.5	1	0.4	4.5	5	4	4	4.5	6	3.5	3	2	2.5	2.2	3.25	189.071090047393	2018_NW
1989-030-0054	2018	NW	T48	18-0444	2019-05-13	8.4	5.4	7.6	4.2	0.2	7	7	7	1.3	5	0.7	6	6	3.6	5	5.3	6	189.071090047393	2018_NW
1989-030-0054	2018	NW	T47	18-0444	2019-05-13	2.7	3.1	6.6	3.1	3	2.4	6	3	2	7.1	5	4.7	6.2	2.8	3.7	2.6	3.35	189.071090047393	2018_NW
1989-030-0054	2018	NW	T14	18-0444	2019-05-13	6.4	2	0.3	0.3	0.3	8.1	3.2	7.8	2	1.8	1.2	8.3	3.9	6.8	7.2	5	7.2	189.071090047393	2018_NW
1989-030-0054	2018	NW	T24	18-0444	2019-05-13	5.7	3.3	4.7	1.6	1.1	7.4	5	5	2.5	3.4	1.2	2.5	3	1	2.6	3.6	3.3	189.071090047393	2018_NW
1989-030-0054	2018	NW	T39	18-0444	2019-05-13	5.7	5.1	3.4	6.1	0.2	8.5	3.9	3.5	1.8	3.1	6.2	3.3	4.9	1.8	2.6	2.7	3.4	189.071090047393	2018_NW
1989-030-0054	2018	NW	T09	18-0444	2019-05-13	4.3	1.2	2	0.4	0.3	7.6	5.6	6.2	3.6	4	2.2	5.9	4.2	4	3.4	3.8	4.9	189.071090047393	2018_NW
1989-030-0054	2018	NW	T54	18-0444	2019-05-13	4.2	2.3	6.8	2.7	0.9	5.6	7.5	7.3	0.7	7.8	3.1	6.6	5.2	1.5	2.8	6.5	6.05	189.071090047393	2018_NW
1989-030-0054	2018	NW	T16	18-0444	2019-05-13	3.1	0.8	4.5	1.1	0.7	5.4	3.1	5	1.4	8.6	8.1	7.5	5	4.6	4.4	5	5	189.071090047393	2018_NW
1989-030-0054	2018	NW	T06	18-0444	2019-05-13	4.4	5	7	6	7	3.3	6	3.1	4.6	7.7	8	4	6.1	2	2	2	3.1	189.071090047393	2018_NW
1989-030-0054	2018	NW	T11	18-0444	2019-05-13	8	8.1	8.7	5.2	0.9	8.6	8.8	8.5	1.3	8.5	7.5	8.6	6.4	7.8	8.3	8.5	8.5	189.071090047393	2018_NW
1989-030-0054	2018	NW	T33	18-0444	2019-05-13	4.7	5.5	4.9	1.7	3.2	3.6	3.9	2.3	1.5	7.4	8.5	1.6	4.5	0.3	0.9	0.6	1.95	189.071090047393	2018_NW
1989-030-0054	2018	NW	T13	18-0444	2019-05-13	4.5	4	2.5	4	0.1	5.6	3.6	3.6	4.4	3.4	3	6.6	5.5	4.6	4.5	4.7	4.55	189.071090047393	2018_NW
1989-030-0054	2018	NW	T04	18-0444	2019-05-13	8.5	4.6	9.1	2.6	1.5	8	8	6	3	9	3	8	8	8	8	7	8	189.071090047393	2018_NW
1989-030-0054	2018	NW	T36	18-0444	2019-05-13	4.6	2	3	1	2.1	4.7	3.4	2.5	1	8	4	4	3.1	2	2.1	2	2.5	189.071090047393	2018_NW
1989-030-0054	2018	SB	T31	18-0443	2019-05-09	7.1	6.1	8.9	1	6.1	3.1	3	3	2	7.1	2.1	3.1	3.1	3.2	3.1	3	3.1	192	2018_SB
1989-030-0054	2018	SB	T30	18-0443	2019-05-09	8	7	8.4	6	1.3	8	8.7	7.3	4.9	5.6	1	8.7	8.7	7.1	7.5	7	7.5	192	2018_SB
1989-030-0054	2018	SB	T48	18-0443	2019-05-09	6.1	5.1	3.6	5.4	0.2	5.6	5.5	5.6	1	7	0.2	7	7	6.9	6.9	6.6	6.75	192	2018_SB
1989-030-0054	2018	SB	T13	18-0443	2019-05-09	4.1	2.4	4	2.6	1.6	3.5	3.5	3.5	4.5	3.5	2.5	5.5	4.5	4	4.4	4.5	4.2	192	2018_SB
1989-030-0054	2018	SB	T27	18-0443	2019-05-09	7.2	5.1	9.3	0	0	9.5	8	9	3.1	4.6	2	7.9	9	5.2	7.5	8	8	192	2018_SB
1989-030-0054	2018	SB	T11	18-0443	2019-05-09	8.6	8.6	7.7	2.2	0.5	8.2	8.5	8.2	1.8	8.4	7.9	9.1	8.2	7.3	8.6	8.7	8.35	192	2018_SB
1989-030-0054	2018	SB	T14	18-0443	2019-05-09	4	1.4	3.6	0.2	0	6.3	3.5	7.2	2.2	5.9	0.4	5.6	8.2	5.7	5.9	6.3	6.1	192	2018_SB
1989-030-0054	2018	SB	T39	18-0443	2019-05-09	7.9	7.2	7.2	4.1	0.2	9.1	6.9	7	0.6	1.7	2.7	8.7	6.9	6.3	6.4	6.8	6.9	192	2018_SB
1989-030-0054	2018	SB	T19	18-0443	2019-05-09	5	4	2	2.4	2	5	5.5	5	1	7.6	5	4	4.6	3	4	4	4.3	192	2018_SB
1989-030-0054	2018	SB	T24	18-0443	2019-05-09	5.3	2.1	4.4	1	1	7	3.9	5	2.8	6.5	2.1	8	6	4.5	5.6	5.4	5.5	192	2018_SB
1989-030-0054	2018	SB	T23	18-0443	2019-05-09	4	1.6	1.3	1.8	0	4	3.5	4.4	1.9	8	2.4	5.6	5.2	5.1	5.1	4.8	4.95	192	2018_SB
1989-030-0054	2018	SB	T09	18-0443	2019-05-09	3.6	3.5	0.4	0.3	3.3	5.5	6.6	4.1	7.8	2.6	0.3	6.8	5.5	7	6.2	3.5	5.85	192	2018_SB
1989-030-0054	2018	SB	T04	18-0443	2019-05-09	7	3	8	4	0.1	7.1	6	6.5	3	6.1	3	8	6	4	5.4	6	6	192	2018_SB
1989-030-0054	2018	SB	T10	18-0443	2019-05-09	7	6	4	0.2	0.4	5	4.4	4	3	6	7.6	3	2	2	2	1.6	2.5	192	2018_SB
1989-030-0054	2019	NW	T13	19-0361	2020-07-20	6	4.6	6	4.7	3	5.4	4.5	4.5	6.4	4	3.5	6.5	6	4.6	4.6	4.6	4.6	210.200000000001	2019_NW
1989-030-0054	2019	NW	T10	19-0361	2020-07-20	6	4	5	3	2	4	5.6	2.6	3	6	8	1.6	1.7	0.2	0.2	0.4	1.65	210.200000000001	2019_NW
1989-030-0054	2019	NW	T44	19-0361	2020-07-20	6	0	5	0	0	8	9	9.1	6	7	2	7	6	5	5.6	6	6.5	210.200000000001	2019_NW
1989-030-0054	2019	NW	T37	19-0361	2020-07-20	6	6.1	9	3	5.1	4	7	4	4	5.1	1	6	8	8.1	4	3	4	210.200000000001	2019_NW
1989-030-0054	2019	NW	T02	19-0361	2020-07-20	5.3	0.8	1.8	0.8	0.6	8.9	5.3	5	0.4	9	8	8.7	5.9	5	5	5	5	210.200000000001	2019_NW
1989-030-0054	2019	NW	T47	19-0361	2020-07-20	4.5	6.2	7.9	0	0	10	7.8	9.7	1.6	4.7	2	9.5	10	7.8	10	10	9.85	210.200000000001	2019_NW
1989-030-0054	2019	NW	T30	19-0361	2020-07-20	8	7.1	9.1	8.1	0.4	9.1	9.2	9.1	1	6	2	9.1	9.1	8	8.8	8.5	9.1	210.200000000001	2019_NW
1989-030-0054	2019	NW	T14	19-0361	2020-07-20	3.6	0.1	0.3	0.1	1.3	6.7	3.1	7.3	7.2	1.7	2.4	7.2	7.5	7.1	7	7	7.05	210.200000000001	2019_NW
1989-030-0054	2019	NW	T36	19-0361	2020-07-20	7	5	6	1	0.4	7	7	7	1	8.4	2.5	7	7	5.6	6.6	7	7	210.200000000001	2019_NW
1989-030-0054	2019	NW	T11	19-0361	2020-07-20	8.5	8.3	9.3	4.7	2	9.1	9	9.4	2.7	7.6	7.7	9.5	9.2	7.7	8.4	8.6	9.05	210.200000000001	2019_NW
1989-030-0054	2019	NW	T52	19-0361	2020-07-20	6	1	6	3	0	7	7	6.6	0.3	4	2	9	7.1	6	7.6	7	7	210.200000000001	2019_NW
1989-030-0054	2019	NW	T19	19-0361	2020-07-20	4	3	1	0.7	3.6	5	3.4	3.5	1	7.6	4	4.5	4	2.4	3.5	3.5	3.5	210.200000000001	2019_NW
1989-030-0054	2019	NW	T31	19-0361	2020-07-20	8.9	6.1	3.1	0.9	1	7.2	5.7	5.7	1.2	6.2	3.2	5.6	5.5	4.5	5.2	6	5.65	210.200000000001	2019_NW
1989-030-0054	2019	NW	T39	19-0361	2020-07-20	5	2	3	6	3	6	5	5	0.2	6	2	7	5	4	4.1	4	5	210.200000000001	2019_NW
1989-030-0054	2019	SB	T04	19-0204	2020-07-27	6	6	4	2	0.1	6	6	6	3	9	6	5	6	4	5	5.5	5.75	211.2131147541	2019_SB
1989-030-0054	2019	SB	T48	19-0204	2020-07-27	8.7	8.4	7.3	2.1	0.1	8.7	8.6	8.7	1.6	7.9	0.8	8.9	8.9	8	8.5	8.5	8.65	211.2131147541	2019_SB
1989-030-0054	2019	SB	T36	19-0204	2020-08-26	4	3	2	1	1.5	6	5	5	1.7	8	4	6.5	6.1	5.5	6	6	6	211.2131147541	2019_SB
1989-030-0054	2019	SB	T14	19-0204	2020-08-26	4	4.7	0.1	0.1	2.1	4.1	6.9	4.1	9.3	3.4	5.1	6.2	6.3	5.5	5.1	4.4	5.1	211.2131147541	2019_SB
1989-030-0054	2019	SB	T36	19-0204	2020-07-27	5	3.1	5.9	1.5	0.3	7	7	7	1.6	7.5	2.5	7	7	6.5	7	7	7	211.2131147541	2019_SB
1989-030-0054	2019	SB	T44	19-0204	2020-08-26	6.1	0.1	1	0	0	9	8	8	7.4	6	1	8	6	6	6	6.1	7.05	211.2131147541	2019_SB
1989-030-0054	2019	SB	T02	19-0204	2020-08-26	5	1.2	1	0.7	1	7	5.4	4	1.6	8.4	7	8	6	5	5	4.6	5	211.2131147541	2019_SB
1989-030-0054	2019	SB	T10	19-0204	2020-08-26	2.6	1.5	3.5	2	0.6	1	2	1	3.4	4.5	5.5	0.4	0.5	0.4	0.5	0.7	0.6	211.2131147541	2019_SB
1989-030-0054	2019	SB	T28	19-0204	2020-08-26	8.4	1.1	8.6	2.8	1.6	8.1	9.8	9.6	2.7	7.4	5.4	8.6	9.6	7.2	8.8	9.4	9.1	211.2131147541	2019_SB
1989-030-0054	2019	SB	T30	19-0204	2020-07-27	7	4.7	7.1	5.7	3	7	8	7	3	7	2.5	8.4	8.1	8.1	8	7.2	8	211.2131147541	2019_SB
1989-030-0054	2019	SB	T04	19-0204	2020-08-26	5.5	6	2	7	3	2	2	2	1	9.5	3.5	4	5	2	3	3	2.5	211.2131147541	2019_SB
1989-030-0054	2019	SB	T30	19-0204	2020-08-26	8.1	8.1	6.6	5.5	1.4	8	9	8	2.4	6.4	2.2	8.4	8.9	8.8	8.4	8.1	8.4	211.2131147541	2019_SB
1989-030-0054	2019	SB	T22	19-0204	2020-08-26	7.6	5.5	6.7	0.7	2.2	5.1	6.7	5.2	3.3	6.1	1.2	6.4	6.8	6.2	5.7	6.4	5.95	211.2131147541	2019_SB
1989-030-0054	2019	SB	T37	19-0204	2020-08-26	8	6	8.1	3.9	0.5	9.1	9	9.1	1	8	9.1	6	5	7	3	6	6.5	211.2131147541	2019_SB
1989-030-0054	2019	SB	T13	19-0204	2020-08-26	7.4	7.5	4	5	3	6	6	5	5.7	4.6	3.4	6.6	6	5	5	5	5	211.2131147541	2019_SB
1989-030-0054	2019	SB	T37	19-0204	2020-07-27	7.1	9	9	4	5.1	3.9	9	3	1.1	9	8.1	3	5	6	3	3	3	211.2131147541	2019_SB
1989-030-0054	2019	SB	T32	19-0204	2020-08-26	5	6.1	1.9	0.2	0.4	1	0.7	1.4	5	0.8	2.7	2.1	1.4	0.5	1.5	1.6	1.4	211.2131147541	2019_SB
1989-030-0054	2019	SB	T31	19-0204	2020-07-27	9	8	4	1.1	0.2	8.2	7.6	7.7	3	6.1	6.9	6.1	5.1	4.1	6	7.3	6.7	211.2131147541	2019_SB
1989-030-0054	2019	SB	T17	19-0204	2020-08-26	7.5	5.7	2.8	4	2.8	6.8	7.4	6.9	7	4.5	2.3	6	7.2	7.2	7.2	7.7	7.2	211.2131147541	2019_SB
1989-030-0054	2019	SB	T44	19-0204	2020-07-27	4	1	2	0	0	9	8	8.1	6.5	7	3	8	8	3	6	6	8	211.2131147541	2019_SB
1989-030-0054	2019	SB	T09	19-0204	2020-08-26	6.5	8	3	0.3	0.2	9.3	9.9	9.4	2	3.1	5.3	7.1	8.4	6.3	7.4	7.5	7.95	211.2131147541	2019_SB
1989-030-0054	2019	SB	T10	19-0204	2020-07-27	5	5	6	1.4	1	3	5.6	4	4.5	5.5	1.3	6.6	5.2	5.2	5.2	5.3	5.2	211.2131147541	2019_SB
1989-030-0054	2019	SB	T47	19-0204	2020-07-27	6.3	7.4	8.5	1.5	0	8.3	10	10	2	3.9	1.2	8.7	7.7	7.3	10	10	10	211.2131147541	2019_SB
1989-030-0054	2019	SB	T13	19-0204	2020-07-27	5.6	5	4	3.6	0.6	6.6	5.5	5.5	5.5	4	4	8	6	5.6	5.6	5.5	5.6	211.2131147541	2019_SB
1989-030-0054	2019	SB	T39	19-0204	2020-07-27	6	2	6	5	0.1	9.8	6	6	1	6	4	9.8	7	6.1	7	7	7	211.2131147541	2019_SB
1989-030-0054	2019	SB	T02	19-0204	2020-07-27	5	1.5	1	0.3	1	7.6	5	4	1.1	8	6.1	8.9	5.7	5.1	5	5	5	211.2131147541	2019_SB
1989-030-0054	2019	SB	T52	19-0204	2020-07-27	4	0.2	6	2.9	0.1	9.1	9.1	8.1	3	4	7.5	5	7	2	5	5	6	211.2131147541	2019_SB
1989-030-0054	2019	SB	T14	19-0204	2020-07-27	7.4	0.3	2.2	2.3	0.2	6.1	2.8	6.2	6.4	6.7	1.8	8.2	7.9	7.6	7.9	7.5	7.55	211.2131147541	2019_SB
1989-030-0054	2020	NW	T02	20-5165	2021-07-05	5.5	1.5	2	1.5	1	7	5	5	1.7	8	8	8	6.5	5.3	5.3	5.3	5.3	211	2020_NW
1989-030-0054	2020	NW	T44	20-5165	2021-07-05	2	2	8	0	0	9	9	9	3.5	4.5	1	8	8	7	7	7.6	8	211	2020_NW
1989-030-0054	2020	NW	T36	20-5165	2021-07-05	6	4.4	8	2	0.5	7	7.6	7	2.4	6.1	1.5	7.5	8	7.6	7.5	8	7.5	211	2020_NW
1989-030-0054	2020	NW	T04	20-5165	2021-07-05	8	2	3.6	1.7	6	2	4	1	2.5	8.4	1	8	7.5	5.5	6.5	3	4.75	211	2020_NW
1989-030-0054	2020	NW	T31	20-5165	2021-07-05	8.7	7.9	8.2	1	0.2	9	8.1	7.7	4.8	7	8	6.7	6	2	5.5	7.1	6.9	211	2020_NW
1989-030-0054	2020	NW	T13	20-5165	2021-07-05	7.5	7	4	3	0	7	6	6	6	3	3	8	7.1	7	7.6	7.6	7.05	211	2020_NW
1989-030-0054	2020	NW	T48	20-5165	2021-07-05	9	7.7	9	7.1	0.1	9	9	9	2	7	0.5	9.6	9.6	9.6	9.6	9.4	9.5	211	2020_NW
1989-030-0054	2020	NW	T14	20-5165	2021-07-05	4	6.6	0.4	0.4	0.4	9.1	3.7	7.5	5	3.4	1.8	6.8	6.9	5.9	6.4	6.5	6.65	211	2020_NW
1989-030-0054	2020	NW	T30	20-5165	2021-07-05	7.5	6.1	7.6	5.6	2	7.6	8	6.5	2	6	2	7.5	8	6	6.6	4	6.6	211	2020_NW
1989-030-0054	2020	NW	T49	20-5165	2021-07-05	3.4	0.1	8.5	0.2	0	9.4	9.8	6.6	2.9	6.6	1.7	6.6	8.8	5.2	5	5.3	6.6	211	2020_NW
1989-030-0054	2020	NW	T17	20-5165	2021-07-05	6.5	6.7	8.9	4.5	0.4	8	8	8	4.8	3.8	3.4	7	7.4	6.3	5.7	7.8	7.6	211	2020_NW
1989-030-0054	2020	NW	T39	20-5165	2021-07-05	5	2	6	1.2	0.5	7.2	4	5	2.3	5	0.1	7	7	5	5	5.4	5	211	2020_NW
1989-030-0054	2020	NW	T23	20-5165	2021-07-05	4	3.1	2.4	0.8	0.4	4.6	3.9	4.7	1.4	7.1	0.8	4.8	3.9	4.6	4.6	4.2	4.6	211	2020_NW
1989-030-0054	2020	NW	T09	20-5165	2021-07-05	2.4	2.4	8.2	0.3	0.2	10	10	10	1.4	6.1	0.5	9.9	9.7	9.8	9.9	9.3	9.9	211	2020_NW
1989-030-0054	2020	SB	T36	20-5009	2021-07-14	5	3	2.4	2	0.7	7	6.1	6.5	2	7	2.4	7	6.6	5.6	6	6.5	6.5	205.863636363636	2020_SB
1989-030-0054	2020	SB	T15	20-5009	2021-07-14	7	4	7	3	2	4	5.1	4	3	4	5	4	4	3	3	3	4	205.863636363636	2020_SB
1989-030-0054	2020	SB	T04	20-5009	2021-07-14	8	8.6	6.5	1.6	0.1	8	9	8.5	0.5	9	1.5	7.5	8	7	7.5	7.5	7.75	205.863636363636	2020_SB
1989-030-0054	2020	SB	T44	20-5009	2021-07-14	8	2	0	0	0	9	9	9	5	5	1	9	8	7	8	7	8.5	205.863636363636	2020_SB
1989-030-0054	2020	SB	T23	20-5009	2021-07-14	4	2.1	1.4	1.3	0.7	4	3	3.6	1.3	8.2	4.3	4.4	3.2	3.6	3.3	3.2	3.45	205.863636363636	2020_SB
1989-030-0054	2020	SB	T02	20-5009	2021-07-14	4.5	1.8	1	1	1	7	5.4	4	1	8.1	8	7.5	6	5	5	4.7	5	205.863636363636	2020_SB
1989-030-0054	2020	SB	T47	20-5009	2021-07-14	6.1	7.7	5.4	3	0	6	7.3	6.2	2	6.2	2.7	6.2	5	3	5.5	6.2	6.1	205.863636363636	2020_SB
1989-030-0054	2020	SB	T48	20-5009	2021-07-14	4.5	3.3	3	2.2	2.2	3.1	3	3	0.9	7.8	2.4	2	2	1	1.2	1.4	2	205.863636363636	2020_SB
1989-030-0054	2020	SB	T39	20-5009	2021-07-14	5	1.4	6.6	3.2	0.2	6.1	6	5.8	3.1	4.7	8.1	2.9	6.3	3.6	4	3.7	4.9	205.863636363636	2020_SB
1989-030-0054	2020	SB	T19	20-5009	2021-07-14	2.5	1	0.5	3	4	2.5	3	3	1	6	2	3.5	3.5	4	3.5	3.5	3.5	205.863636363636	2020_SB
1989-030-0054	2020	SB	T14	20-5009	2021-07-14	5.1	4.9	2.4	0.3	0.1	9.3	6.9	8.4	4.2	3.9	1.5	9	8.2	8.3	7.9	8.2	8.25	205.863636363636	2020_SB
1989-030-0054	2020	SB	T17	20-5009	2021-07-14	6.9	7	9.1	6.4	1.7	9	9	9	4.1	4.1	2.3	8	9	8.9	8.2	9	9	205.863636363636	2020_SB
1989-030-0054	2020	SB	T30	20-5009	2021-07-14	8.9	8.4	9.1	8	0.6	9.3	9.2	9.2	1.5	6.6	3	8.7	8.7	8.8	8.9	9	8.95	205.863636363636	2020_SB
1989-030-0054	2020	SB	T37	20-5009	2021-07-14	8.1	8.1	6	0.5	6.1	3.1	8.5	3	0.5	4	9.3	5	5	5.9	2.1	2.1	3.05	205.863636363636	2020_SB
1989-030-0054	2020	SB	T13	20-5009	2021-07-14	5.5	4	5	5	0	6	5	5	5.6	4	3.6	6.5	5.5	5	5	5.5	5	205.863636363636	2020_SB
1989-030-0054	2020	SB	T31	20-5009	2021-07-14	8	6.1	7.1	0.3	4	4.5	5	4.5	1	7.6	2	6	5.1	4.5	4.4	4	4.5	205.863636363636	2020_SB
1989-030-0054	2021	NW	T44	21-5170	2022-05-16	5	1	0	2	0	7	6	6	7	4.8	0.6	9	9	9	9	8.6	8.8	222	2021_NW
1989-030-0054	2021	NW	T13	21-5170	2022-05-16	4	3.5	1	1	2.5	6	5	4	3.7	3	2.5	7	5.6	4.7	5	5	5	222	2021_NW
1989-030-0054	2021	NW	T47	21-5170	2022-05-16	3.3	1.4	1.2	4.2	0	2.9	4.7	2.3	5.5	4.6	3.3	5.9	4.6	2	3.5	4.2	3.5	222	2021_NW
1989-030-0054	2021	NW	T15	21-5170	2022-05-16	5	4	3	2	2	4	4	3	3	4	4	4	3	2.9	3	4	3	222	2021_NW
1989-030-0054	2021	NW	T36	21-5170	2022-05-16	4	1	2	3.1	1.1	6	4	4.7	1.7	7.6	3	6	4.6	3.7	5	5.6	4.85	222	2021_NW
1989-030-0054	2021	NW	T02	21-5170	2022-05-16	5	1	2	1.4	0.5	8	5	5	2	8	8	8	5	5	5	5	5	222	2021_NW
1989-030-0054	2021	NW	T56	21-5170	2022-05-16	3	3	1	0	5.3	2.1	6.6	3.5	3.4	7	7.4	2.9	4.7	3.5	3.5	4.1	3.5	222	2021_NW
1989-030-0054	2021	NW	T10	21-5170	2022-05-16	5	2.6	3.5	1.6	0.1	5.5	4.5	4.5	5.7	4	5	3.5	3.5	2.4	2.5	3	3.5	222	2021_NW
1989-030-0054	2021	NW	T34	21-5170	2022-05-16	2.5	1.8	1.7	2.8	5.3	4.3	4.4	4	2.5	8.1	6.2	4.7	2.1	2.5	2.4	3.3	3.65	222	2021_NW
1989-030-0054	2021	NW	T45	21-5170	2022-05-16	0.2	0.2	2.6	6.7	4.7	3.2	2	2.3	4.2	6.4	8.8	1.5	0.9	0	0.8	1.6	1.55	222	2021_NW
1989-030-0054	2021	NW	T48	21-5170	2022-05-16	5	3.4	4.2	1.9	0.7	4.5	4.6	4.5	3	6.4	3.1	5	5	5	5	5	5	222	2021_NW
1989-030-0054	2021	NW	T11	21-5170	2022-05-16	6	4.1	6.8	6.3	1.2	8.2	6.1	8	1.3	8.6	5.8	9.3	7	7.8	8.2	8.5	8.1	222	2021_NW
1989-030-0054	2021	NW	T17	21-5170	2022-05-16	8.4	4.8	4.6	2	1.4	9	7.7	8.4	4	4.5	0.9	9	6.3	7.5	7.6	8	7.85	222	2021_NW
1989-030-0054	2021	NW	T37	21-5170	2022-05-16	7.7	5.6	5.5	2.5	0.6	8.8	7.6	8.6	2	4.8	1.7	8.7	7.5	7.6	8.6	8.6	8.6	222	2021_NW
1989-030-0054	2021	NW	T14	21-5170	2022-05-16	3.7	0.4	0.3	3.1	0.3	8.4	7.1	7.5	3.1	5.4	1	8.6	8.6	8.6	8.4	8	8.4	222	2021_NW
1989-030-0054	2021	NW	T55	21-5170	2022-05-16	5.5	1.4	2.6	3.1	1	3	4	3	8.1	6	2.1	7	7	7	6.5	4.3	5.4	222	2021_NW
1989-030-0054	2021	NW	T39	21-5170	2022-05-16	7.6	3.1	7.7	6	0.3	9	8.1	7.9	0.4	5.9	2.3	9.1	8.1	7.4	7.5	7.2	7.9	222	2021_NW
1989-030-0054	2021	SB	T02	21-5014	2022-06-15	5.5	1.8	1.7	1.6	0.9	7.4	5	5	2.5	7.4	8	7.9	4.7	5	5	5	5	220	2021_SB
1989-030-0054	2021	SB	T39	21-5014	2022-06-15	2.4	1.9	2.7	3.1	5.4	1.5	2.8	1.5	0.1	5.8	0.2	5.4	5.1	1.8	2	3.1	2	220	2021_SB
1989-030-0054	2021	SB	T37	21-5014	2022-06-15	4.5	4.5	7.3	3.7	3.6	6.6	6.5	5.5	0.6	6.1	9.5	6.6	6.5	6.4	4.6	4.5	5.95	220	2021_SB
1989-030-0054	2021	SB	T44	21-5014	2022-06-15	5	2	2	0	0	8.5	7	7	7	5	0.7	9	7	7	7	7	7	220	2021_SB
1989-030-0054	2021	SB	T56	21-5014	2022-06-15	7	8.5	1.7	0	0	9	8.6	8.2	2.5	6.6	6	9	8	7	8	8	8.1	220	2021_SB
1989-030-0054	2021	SB	T14	21-5014	2022-06-15	8.1	9.4	0.2	0.3	0.2	9.3	9.3	9	8.5	2.3	1.5	9.4	9.5	9.5	9.4	8.8	9.35	220	2021_SB
1989-030-0054	2021	SB	T39	21-5014	2022-06-15	6	1.9	4.7	5.8	0.2	8.9	6.1	6	1.1	4.1	1	7.6	6.5	6.5	6.6	6.7	6.55	220	2021_SB
1989-030-0054	2021	SB	T13	21-5014	2022-06-15	4.4	3	2	2	2	6.4	3.5	4	3	3	3	7	4.5	4	4.7	4.4	4.45	220	2021_SB
1989-030-0054	2021	SB	T44	21-5014	2022-06-15	4	2	4	0	0	7	6	6	6	5	1	9	8	7	7	7	7	220	2021_SB
1989-030-0054	2021	SB	T25	21-5014	2022-06-15	6.1	4.4	6.1	0.7	0.3	8.9	9.4	8.5	1.9	3.1	2.9	9.2	8.9	9	9.1	9.2	9.05	220	2021_SB
1989-030-0054	2021	SB	T14	21-5014	2022-06-15	6.7	8.8	6.3	0.4	0.4	9	3.2	9.5	7.4	4.3	2.1	8.2	8.9	7.6	7.8	8.1	8.15	220	2021_SB
1989-030-0054	2021	SB	T25	21-5014	2022-06-15	5	2.9	1.4	3.1	0	9	9.2	8.9	1.8	3.2	4.9	8.4	8.8	8.7	9.3	9	8.95	220	2021_SB
1989-030-0054	2021	SB	T13	21-5014	2022-06-15	5	4	3	2	0.1	7.1	4.5	5	2.6	3.5	3	7	4.7	4	4.6	4.4	4.65	220	2021_SB
1989-030-0054	2021	SB	T11	21-5014	2022-06-15	8.5	9.1	10	8.5	0.7	9.4	9.6	9.4	0.9	8.7	6.5	9.4	9.5	9.1	9.4	9.5	9.4	220	2021_SB
1989-030-0054	2021	SB	T28	21-5014	2022-06-15	9.9	2	9.8	0.2	0.1	9.9	9.9	9.8	6.2	7.7	6.7	9.9	9	9.1	9.6	9.6	9.7	220	2021_SB
1989-030-0054	2021	SB	T40	21-5014	2022-06-15	5	5	2	0.1	2.6	3.9	5.1	4	2.3	5.5	5.4	3.6	5.4	4.6	4.5	4.6	4.5	220	2021_SB
1989-030-0054	2021	SB	T11	21-5014	2022-06-15	8	9.7	10	5.6	0.7	9.6	10	9.4	1.1	9.1	6.9	9.5	9.6	7.9	9.3	9.2	9.4	220	2021_SB
1989-030-0054	2021	SB	T40	21-5014	2022-06-15	5	5	1	0.1	0.8	5.4	6	5.4	1	5.2	5	4	4.9	4	4.5	5	4.95	220	2021_SB
1989-030-0054	2021	SB	T15	21-5014	2022-06-15	5	5	5	3.1	1	5	5	5	4	5	5	6	5	5.1	4	5.4	5	220	2021_SB
1989-030-0054	2021	SB	T02	21-5014	2022-06-15	4.7	1.5	1	1.7	0.5	8	5	5	1.1	7.6	8	8	5	4.5	4.9	4.9	5	220	2021_SB
1989-030-0054	2021	SB	T15	21-5014	2022-06-15	8	8.5	8.1	3	2	8	8	8	4	5	5	7	8	8	7.5	7.4	8	220	2021_SB
1989-030-0054	2021	SB	T36	21-5014	2022-06-15	5.5	3	2	1	1	7	6	6	2.5	8	1.5	7	6.6	6.1	6.6	6	6.35	220	2021_SB
1989-030-0054	2021	SB	T56	21-5014	2022-06-15	4	0	2	0	0	10	9	9.5	2	7	6	9.5	8.6	7.1	8.5	9	9	220	2021_SB
1989-030-0054	2021	SB	T28	21-5014	2022-06-15	9.9	2	9	0.3	0.2	9.9	9.9	9.9	4.1	6.7	6.5	9.6	9.9	9.9	9.9	9.8	9.9	220	2021_SB
1989-030-0054	2021	SB	T37	21-5014	2022-06-15	6.7	7.8	6.5	0.6	1.4	7	8	6.4	0.5	5	7.5	7	6.4	6.5	6.5	6.5	6.5	220	2021_SB
1989-030-0054	2021	SB	T36	21-5014	2022-06-15	4	2.6	2	3.1	1.1	6	5.5	6	2	8.1	1.5	6.6	6.1	5.5	5.6	5.5	5.8	220	2021_SB
1989-030-0054	2021	SB	T48	21-5014	2022-06-15	7.6	5.9	7	2.1	0.4	6.6	6.6	6.6	0.3	7.9	1.6	6.8	6.7	6.7	6.8	6.8	6.7	220	2021_SB
1989-030-0054	2021	SB	T48	21-5014	2022-06-15	6.6	5.6	5.7	2	1.1	5.4	5.4	5.4	0.3	8.2	1.8	5.2	5.2	5.2	5.2	5.2	5.2	220	2021_SB
1989-030-0057	2016	SB	T18	16-0252	2017-07-11	6.2	4.9	1	4.9	1.9	5.6	6.7	4	1.3	7.2	0.2	6.1	4	1.8	3.1	0.9	4	223	2016_SB
1989-030-0057	2016	SB	T18	16-0252	2017-07-11	6.9	6	0.3	0.4	1.8	6.8	5.1	3.9	4.3	5.9	6.5	6	6.9	5.1	3.9	4.1	4.6	223	2016_SB
1989-030-0057	2016	SB	T47	16-0252	2017-07-11	6.5	2.3	3.6	2.9	0	4.7	7.5	5.8	2.3	6.6	3.8	6.9	5.5	1.6	3.6	2.7	5.1	223	2016_SB
1989-030-0057	2016	SB	T47	16-0252	2017-07-11	4.1	1.9	0	2.3	1.7	4	5.6	4.2	3.6	6.1	4.1	4.9	6.2	3.4	4.6	3.4	4.4	223	2016_SB
1989-030-0057	2016	SB	T54	16-0252	2017-07-11	2.8	2.4	6.4	1.9	0.7	2.2	4.5	4.1	1.4	6.7	4.4	5.3	5.8	3.3	5.2	4.5	4.5	223	2016_SB
1989-030-0057	2016	SB	T53	16-0252	2017-07-11	2.9	0.5	1.1	1	4.6	4.6	2.1	3.3	1	6.5	2.4	6.1	2.6	3.5	4	3.8	3.65	223	2016_SB
1989-030-0057	2016	SB	T08	16-0252	2017-07-11	4.3	2.5	3	0.7	4.6	2.4	4.3	1.9	1.3	8.6	4.3	2.6	2.8	2.8	1.9	3	2.5	223	2016_SB
1989-030-0057	2016	SB	T53	16-0252	2017-07-11	7	3	1.6	0.9	0	8.4	7.2	7.9	1.7	6.6	0.9	8	7.4	5.9	6.5	7.1	7.3	223	2016_SB
1989-030-0057	2016	SB	T08	16-0252	2017-07-11	3.7	3.7	5.5	4.3	1.2	4.8	7.4	7.5	1.5	9.5	4	4.9	2.7	2.8	5.1	7.1	5.1	223	2016_SB
1989-030-0057	2016	SB	T54	16-0252	2017-07-11	7.3	7.4	5.1	1.3	1.9	1.3	6.4	6.1	1	8.8	9.6	0.6	0.2	0	0.1	0.2	0.4	223	2016_SB
1989-030-0057	2016	SB	T19	16-0252	2017-07-11	6.1	7.8	6.3	3	1.8	4.5	5.9	5.8	3	5.7	1.6	3.3	6	5	6.2	5.4	5.8	223	2016_SB
1989-030-0057	2016	SB	T19	16-0252	2017-07-11	5.3	6.4	5.6	1.4	5.2	3.7	4.5	3.1	1.4	5.9	2.1	3.5	3.9	2.8	2.2	2.1	3.1	223	2016_SB
1989-030-0057	2016	SB	T39	16-0252	2017-07-11	7.9	6.4	5.3	4.1	0.1	5.6	5.6	5.4	1.3	2.1	7.1	5	4.9	0.3	3.9	3.2	4.95	223	2016_SB
1989-030-0057	2016	SB	T39	16-0252	2017-07-11	3.2	2.3	3	2.1	4.9	2.2	4	3	0.1	7.4	3.3	1.3	1.7	0.2	1.3	1.7	1.7	223	2016_SB
1989-030-0057	2016	SB	T51	16-0252	2017-07-11	5.5	3.6	4.8	4.3	0.5	4.9	5	4.4	1.3	4.5	4.9	4.5	5.3	5.3	4.8	4.6	4.8	223	2016_SB
1989-030-0057	2016	SB	T51	16-0252	2017-07-11	5.4	5.8	4.5	2.5	3	5	6	5.6	1.9	4.5	5.3	4.8	5.9	5.9	5	5.2	5.4	223	2016_SB
1989-030-0057	2016	SB	T52	16-0252	2017-07-11	4.1	2.2	3.1	1.5	5	7.9	5.2	4.4	0	8.8	4.8	4.6	5.7	2.8	4	2.1	4.4	223	2016_SB
1989-030-0057	2016	SB	T43	16-0252	2017-07-11	6.5	1	1.2	1.2	7	0.3	5.2	0.6	6	1.8	6.9	1.6	5.5	3.4	2.7	1.7	2.2	223	2016_SB
1989-030-0057	2016	SB	T52	16-0252	2017-07-11	4.7	4.2	1.8	3.8	0	10	6	5.9	0.5	8.8	3.3	10	6.3	5.8	5.4	6	5.95	223	2016_SB
1989-030-0057	2016	SB	T43	16-0252	2017-07-11	1.6	1.5	3.3	2.4	1.4	1.9	4.4	4.8	2.1	4.7	5.7	2.3	5.3	5.1	5.1	5.1	4.95	223	2016_SB
1989-030-0057	2017	SB	T11	17-0402	2018-05-02	5.8	3.5	5.7	1.9	1.2	7.5	5.4	7.2	1	8.7	8	8.3	6.6	4.9	7.5	7.5	7.35	205.838709677417	2017_SB
1989-030-0057	2017	SB	T20	17-0402	2018-05-02	5.6	2.8	3.9	1.3	0	4	6	3.4	6.6	3.2	1.8	5.4	6.3	5.4	4.3	5	4.65	205.838709677417	2017_SB
1989-030-0057	2017	SB	T54	17-0402	2018-05-02	5.5	6.5	1	3	1.4	6.4	7.6	7.4	2.1	5.1	0.6	6.7	7.9	7.6	7.4	8.2	7.4	205.838709677417	2017_SB
1989-030-0057	2017	SB	T47	17-0402	2018-05-02	7.4	4.5	5.9	2.9	0	7.9	8.9	6.1	1.7	4.1	3.1	7	7.1	4.5	6	6.5	6.3	205.838709677417	2017_SB
1989-030-0057	2017	SB	T14	17-0402	2018-05-02	0.4	0.1	1.4	0.2	0.3	9.2	0.2	8.2	2.3	3.9	1.2	8	7.1	6.7	7.8	7.6	7.8	205.838709677417	2017_SB
1989-030-0057	2017	SB	T41	17-0402	2018-05-02	1.6	2.5	4.8	1.7	4.1	4.8	3.6	3	3.4	6.4	5.5	3.5	2.6	2.4	3.4	3.5	3.4	205.838709677417	2017_SB
1989-030-0057	2017	SB	T21	17-0402	2018-05-02	4.6	6.4	3.5	3.5	3.3	6.4	5.6	4.3	4.7	6.5	2.3	5.5	5.9	2.6	3.4	2.6	4.3	205.838709677417	2017_SB
1989-030-0057	2017	SB	T54	17-0402	2018-05-02	1.6	0.6	2.4	0.8	4.1	0.8	4.1	1.7	0.8	8.4	1.5	3	4.4	1.5	2.6	1.8	2.2	205.838709677417	2017_SB
1989-030-0057	2017	SB	T31	17-0402	2018-05-02	2	0.3	0.3	0.2	4.1	4	2.1	2.1	4.9	7.6	5	5.3	4.1	4	4	4.2	4	205.838709677417	2017_SB
1989-030-0057	2017	SB	T21	17-0402	2018-05-02	5.3	6.7	5.2	2.2	1.3	6.5	5.5	3.4	3.4	7.6	0.7	5.2	2.3	1.7	2.4	2.6	3	205.838709677417	2017_SB
1989-030-0057	2017	SB	T31	17-0402	2018-05-02	2.1	0.2	0.1	0.2	0.9	1.1	1	1	2.9	7.9	3.4	6	4	4.1	5.1	4.4	4.05	205.838709677417	2017_SB
1989-030-0057	2017	SB	T03	17-0402	2018-05-02	8.5	6	3.5	0	0	7.6	8	7	2.4	7	3	7	7.5	6	5.5	6	7	205.838709677417	2017_SB
1989-030-0057	2017	SB	T50	17-0402	2018-05-02	0.6	0.4	0.5	0.5	0.7	0.3	0.7	0.5	0.5	0.9	3.9	0.3	0.2	0.3	0.3	0.2	0.3	205.838709677417	2017_SB
1989-030-0057	2017	SB	T47	17-0402	2018-05-02	3.7	1.4	1.1	3.1	0	6.6	6.4	4.4	1	5.2	3.6	7.7	5.6	2	3.9	4.4	4.4	205.838709677417	2017_SB
1989-030-0057	2017	SB	T46	17-0402	2018-05-02	2.8	0.3	0.3	1.7	2.2	3.3	2.3	2.7	0.9	9.4	2.7	3.1	3.3	1.3	1.2	1.5	2.5	205.838709677417	2017_SB
1989-030-0057	2017	SB	T50	17-0402	2018-05-02	1.5	1.6	0.6	0.8	6.1	0.6	2.8	0.6	0.6	0.3	0.3	1.8	0.8	0.8	0.4	0.1	0.6	205.838709677417	2017_SB
1989-030-0057	2017	SB	T11	17-0402	2018-05-02	6.7	5.2	6.3	2.8	1.1	7.8	6.1	7.2	1.3	8.5	6.6	8.7	6.4	5.8	7.2	8	7.2	205.838709677417	2017_SB
1989-030-0057	2017	SB	T41	17-0402	2018-05-02	2.9	2.1	4.9	3.5	3.5	1.8	3.4	2.6	1.9	6	8.8	1.2	2	1.1	1.9	2	1.95	205.838709677417	2017_SB
1989-030-0057	2017	SB	T39	17-0402	2018-05-02	4.7	3.6	2.2	0.6	3.2	2.6	1.8	1.8	0.1	3.4	5.2	1.3	2.4	1.3	1.3	2.5	1.8	205.838709677417	2017_SB
1989-030-0057	2017	SB	T20	17-0402	2018-05-02	3.1	3	5	2.2	0.9	3.5	6.3	2.5	6.7	4.4	3.7	3.7	6.6	3.7	3.4	3.7	3.6	205.838709677417	2017_SB
1989-030-0057	2017	SB	T46	17-0402	2018-05-02	3.2	1	0.4	2	3.5	4.1	1.9	2.6	0.6	8.3	1.3	4.2	3.8	5.4	3.4	3	3.4	205.838709677417	2017_SB
1989-030-0057	2017	SB	T14	17-0402	2018-05-02	1.9	0.2	0.3	0.2	1.9	6.4	1.3	5.4	2.8	4.8	3.7	7.1	8.3	6.4	5.6	3.8	5.6	205.838709677417	2017_SB
1989-030-0057	2017	SB	T39	17-0402	2018-05-02	1.7	1.1	1	0.9	6.5	0.7	1.7	0.8	0.2	5.4	4.9	0.3	0.3	0.5	0.6	0.9	0.65	205.838709677417	2017_SB
1989-030-0057	2018	NW	T04	18-0446	2019-05-07	9	5	9	2	0.1	9.5	9.4	9.4	3.5	8	3	8	7	7	7	9	8.5	189.675675675673	2018_NW
1989-030-0057	2018	NW	T16	18-0446	2019-05-07	3.3	1.4	1	4.8	4.1	5.7	3.8	4.6	1.9	8.2	7.9	6.8	5.1	3.7	5.1	4.7	4.9	189.675675675673	2018_NW
1989-030-0057	2018	NW	T23	18-0446	2019-05-07	5.4	3.4	2.3	2.2	0	5.7	5.4	5.4	2	8	2.9	4.8	4.8	4.5	4.8	4.9	4.85	189.675675675673	2018_NW
1989-030-0057	2018	NW	T36	18-0446	2019-05-07	5.5	3	2	1.2	0.4	5	4	3.5	1.6	7	2	6.1	4.9	4	4	4.5	4	189.675675675673	2018_NW
1989-030-0057	2018	NW	T14	18-0446	2019-05-07	6.4	6	0.4	0.2	0.1	6.1	6.3	5.9	2.9	7.7	3	6.1	8	4.7	4.7	3.7	5.9	189.675675675673	2018_NW
1989-030-0057	2018	NW	T39	18-0446	2019-05-07	6	4.6	7	3	0.2	8	6	6.1	0.2	5.4	3	6	5	4	4.9	5.5	5.75	189.675675675673	2018_NW
1989-030-0057	2018	NW	T48	18-0446	2019-05-07	5	3.4	3.3	3.3	1.1	5	5	5	0.9	4	3	3.4	3.3	3.3	3.2	3.4	3.4	189.675675675673	2018_NW
1989-030-0057	2018	NW	T54	18-0446	2019-05-07	1.6	0.8	1.2	0.9	1	6.3	2.6	2.3	0.6	6.4	4	5.6	6.2	3.7	5	4	4.5	189.675675675673	2018_NW
1989-030-0057	2018	NW	T08	18-0446	2019-05-07	3.8	1.3	1.3	4.1	2.6	3.4	2.7	2.6	3.1	7.8	1.4	5	5.1	5	5	2.8	4.2	189.675675675673	2018_NW
1989-030-0057	2018	NW	T27	18-0446	2019-05-07	6	2	5.9	2.1	0.7	7.8	7.1	7	1.8	4.7	5.2	5	6	2.6	5	5.5	5.75	189.675675675673	2018_NW
1989-030-0057	2018	NW	T06	18-0446	2019-05-07	2	3	6.1	8	8.1	1	7	1.1	5	7	8	1.1	7.7	1.1	1	1	1.1	189.675675675673	2018_NW
1989-030-0057	2018	NW	T13	18-0446	2019-05-07	4.6	3.6	2.5	2.5	3	3.6	3.6	3.5	3.5	3	2.6	3.6	3	2.7	2.7	3	3.25	189.675675675673	2018_NW
1989-030-0057	2018	SB	T31	18-0445	2019-04-23	3	2.1	1	1.1	0.1	2.6	2.1	2.2	7.9	6.4	2	5	3	3.5	4	3.8	3.25	195.913043478264	2018_SB
1989-030-0057	2018	SB	T22	18-0445	2019-04-23	4.7	3.3	4.9	1.4	3.7	3.9	4	3.3	5.8	4.8	1.5	4.9	4.9	3.6	3.8	4.5	3.85	195.913043478264	2018_SB
1989-030-0057	2018	SB	T13	18-0445	2019-04-23	5	4	2.4	2.4	0.5	4.5	4	4.6	5.5	2.6	2	6.6	4.5	4.5	4.6	4.6	4.6	195.913043478264	2018_SB
1989-030-0057	2018	SB	T39	18-0445	2019-04-23	6.1	2	4.3	3.4	4.3	4.7	4.6	4.6	0.7	7.5	2.2	7.5	5.7	3.1	4.6	4.6	4.6	195.913043478264	2018_SB
1989-030-0057	2018	SB	T06	18-0445	2019-04-23	2.8	3.3	7.1	6.3	2.3	4.4	6	4.4	6.5	7	7.5	4.4	6.3	3.5	3.5	3.4	4.4	195.913043478264	2018_SB
1989-030-0057	2018	SB	T24	18-0445	2019-04-23	5.3	2.6	4.5	2	1	6.6	6	5.4	2.4	6.1	3	8	7.4	5.6	6.1	6	6.05	195.913043478264	2018_SB
1989-030-0057	2018	SB	T19	18-0445	2019-04-23	4.5	3.5	1	1.5	1	5	4	4.5	2	6	2.5	4	4.5	4	4.5	4.5	4.5	195.913043478264	2018_SB
1989-030-0057	2018	SB	T11	18-0445	2019-04-23	6	4.9	6.7	5.9	1.4	7.7	6.5	7	1.6	8.8	8.3	8.2	6.8	7.3	6.7	7.5	7	195.913043478264	2018_SB
1989-030-0057	2018	SB	T10	18-0445	2019-04-23	2.1	0.2	2	2.1	3	2.3	3	1.3	5	5.4	6.9	2.4	3.4	2	1.4	1	1.7	195.913043478264	2018_SB
1989-030-0057	2018	SB	T14	18-0445	2019-04-23	7.5	1.7	4.3	0.9	1.5	7.2	3	6.2	5.1	7.1	3.8	6	8.9	3.1	4.5	3	5.25	195.913043478264	2018_SB
1989-030-0057	2018	SB	T47	18-0445	2019-04-23	5.4	4.1	3.1	2	0	6.4	7	5.4	3	6	4	8.5	8	5.6	5.9	5.8	5.9	195.913043478264	2018_SB
1989-030-0057	2018	SB	T16	18-0445	2019-04-23	2.1	0.9	0.5	3.9	2.9	6	2.7	4.8	2.8	7.3	5.8	7.8	5.5	4.9	6.7	5	5.25	195.913043478264	2018_SB
1989-030-0057	2018	SB	T09	18-0445	2019-04-23	5	3.2	7.4	0.2	0.7	7.6	6	7.3	6.8	5.7	7.3	6.1	4.3	3.9	4.7	4.6	5.35	195.913043478264	2018_SB
1989-030-0057	2018	SB	T04	18-0445	2019-04-23	2.6	1	3	4	3	3	2	1	3.4	7	5	3	2.5	2	2	2	2	195.913043478264	2018_SB
1989-030-0057	2019	NW	T31	19-0362	2020-07-20	6	3	2	4.1	7.1	3.9	2	2.1	4.9	8.4	5.1	3.8	4	4.1	4.2	5	3.95	215.5	2019_NW
1989-030-0057	2019	NW	T47	19-0362	2020-07-20	6.5	7.4	4.1	0.9	0	7.1	8.6	8.2	4.2	6.1	4.9	5.2	8.3	3.8	3.8	6.6	6.85	215.5	2019_NW
1989-030-0057	2019	NW	T19	19-0362	2020-07-20	5.6	4.5	3	2.5	1	6	5.6	6	1.6	5	2.6	5.6	5	5.5	6	6	6	215.5	2019_NW
1989-030-0057	2019	NW	T10	19-0362	2020-07-20	4	2.4	3	3	4	2	2	1.4	4	4.8	2	4	3.5	3.5	2.4	3	2.4	215.5	2019_NW
1989-030-0057	2019	NW	T13	19-0362	2020-07-20	5	5	2	2.4	0.1	7.5	5	5	6.7	3.4	3	8.5	7	7	6.5	6	6.5	215.5	2019_NW
1989-030-0057	2019	NW	T02	19-0362	2020-07-20	3	0.6	1	0.6	0.7	7.7	4.5	4.3	0.6	9	7.9	8	5.6	5	5	4.1	5	215.5	2019_NW
1989-030-0057	2019	NW	T37	19-0362	2020-07-20	8.1	8.1	7	1	0.9	8	8	8	2.1	7.1	2	8	9	9	8	8	8	215.5	2019_NW
1989-030-0057	2019	NW	T11	19-0362	2020-07-20	2.3	3	1.9	5.1	2.6	4.3	2.4	5.1	3.4	8.6	5.3	6.9	4.7	4.8	6.7	6.6	5.1	215.5	2019_NW
1989-030-0057	2019	NW	T14	19-0362	2020-07-20	2.8	4.4	1	0.2	0.3	8.5	5	7.5	6.8	4.9	3.1	7.4	7.3	7.3	7.2	7.1	7.3	215.5	2019_NW
1989-030-0057	2019	NW	T36	19-0362	2020-07-20	5	2	3	1	1.1	6	5	5	2.5	8.5	2	6	7	4.6	6	5.4	5.7	215.5	2019_NW
1989-030-0057	2019	NW	T39	19-0362	2020-07-20	6	7	3	3	0.1	9	5	5	1	7	1	9	6	5	5	6	5	215.5	2019_NW
1989-030-0057	2019	NW	T52	19-0362	2020-07-20	1	0	0	4	0	9.1	1	5	0.2	7	2	7	5	4.9	6.5	5	5	215.5	2019_NW
1989-030-0057	2019	NW	T30	19-0362	2020-07-20	6.9	6.4	2.5	4.9	1.9	7	7.1	6	2.5	7	3.6	8.1	8.3	6.2	6.8	6	6.8	215.5	2019_NW
1989-030-0057	2019	SB	T52	19-0205	2020-08-03	7.1	1	5	2	0.1	9.6	9.4	8.9	0.3	5	3.5	9	9	5	7.6	7.6	8.9	200	2019_SB
1989-030-0057	2019	SB	T14	19-0205	2020-08-03	6	3.4	1.4	0.2	2.2	7	5.7	7	7	7	7	7.1	7.2	5.7	6.6	6.6	6.8	200	2019_SB
1989-030-0057	2019	SB	T28	19-0205	2020-08-03	6.2	2	3.6	0.3	2.6	3.8	6.7	3.8	0.2	7.7	3.1	1.5	6.8	1.1	0.6	1.7	2.75	200	2019_SB
1989-030-0057	2019	SB	T31	19-0205	2020-08-03	6	2	2	1.9	4.2	3.9	3.1	3.2	3.4	7.9	2	6	5.1	5.1	5	4.1	4.55	200	2019_SB
1989-030-0057	2019	SB	T39	19-0205	2020-08-03	6.1	4.1	6.1	5	2	9.7	7	7	0.2	6.9	1	9	7.1	5	6.1	7	7	200	2019_SB
1989-030-0057	2019	SB	T47	19-0205	2020-08-03	4.8	2.2	3.3	1.2	0.1	5.2	6.5	4	2.1	3.5	2.8	5.8	5.2	2.5	4	3.8	4	200	2019_SB
1989-030-0057	2019	SB	T04	19-0205	2020-08-03	7	3	8	2	0.1	8	8.1	8	2.5	8.5	4	8	8	8	8	8	8	200	2019_SB
1989-030-0057	2019	SB	T48	19-0205	2020-08-03	4.1	2.1	2	1.6	0.1	5	4	4.2	0.6	6.9	1.1	4	4	3	3.5	3.4	4	200	2019_SB
1989-030-0057	2019	SB	T10	19-0205	2020-08-03	2	1	2.6	0.4	1	3	2	2	2.4	6	3.7	1.6	1.6	0.6	0.6	2	1.8	200	2019_SB
1989-030-0057	2019	SB	T22	19-0205	2020-08-03	4.4	2.2	2.5	1	4.7	2.9	5.3	2.2	3.4	6.2	3.2	3.1	5.8	3.4	2.6	2.5	2.75	200	2019_SB
1989-030-0057	2019	SB	T02	19-0205	2020-08-03	5	1.4	0.8	0.8	0.4	8.8	5	5	0.5	8	6	8	6	4	4	4.5	5	200	2019_SB
1989-030-0057	2019	SB	T44	19-0205	2020-08-03	2	0	0	1	0	7	2	5	9	6	1	7	3	5	5	5	5	200	2019_SB
1989-030-0057	2019	SB	T49	19-0205	2020-08-03	1.8	0.6	2.5	0.3	0.5	5.8	5.1	3.9	7.1	5	3.4	7.3	6	6.5	5.8	4.7	5.8	200	2019_SB
1989-030-0057	2019	SB	T30	19-0205	2020-08-03	7	6.1	7.1	4	1.1	8.5	7	8.2	0.5	6.1	1.4	7.1	7.2	6.1	6	5.5	7.05	200	2019_SB
1989-030-0057	2020	NW	T23	20-5166	2021-08-16	4.6	3.1	1.7	2.1	0.5	5.3	4.2	4.5	1.3	7.9	3.4	4.8	4.1	4.3	4.5	4.2	4.5	209.935483870966	2020_NW
1989-030-0057	2020	NW	T17	20-5166	2021-07-05	6.3	6.2	3.2	7.2	0.4	7.7	7.6	7.6	2.7	4.5	1.7	7.1	7.1	7	7.1	7.5	7.3	209.935483870966	2020_NW
1989-030-0057	2020	NW	T15	20-5166	2021-08-16	4	3	3	2	2	3	3	3.1	3	3	4	3	3	2	3	3	3	209.935483870966	2020_NW
1989-030-0057	2020	NW	T39	20-5166	2021-08-16	6.6	6.4	5.5	5.5	0.2	7.1	7.2	7	1.9	3.8	3.7	6.5	6	4.8	5.3	5.1	6.25	209.935483870966	2020_NW
1989-030-0057	2020	NW	T11	20-5166	2021-08-16	4.5	2.8	3.3	2.8	4.2	4.8	4.6	4.5	1.5	9	7.2	8.3	5.6	4.7	5.2	4.7	4.75	209.935483870966	2020_NW
1989-030-0057	2020	NW	T30	20-5166	2021-08-16	7	6.2	7.6	4.7	1.5	8	7.1	7.4	1.6	6	2.3	8.4	8	7.2	7.5	7	7.45	209.935483870966	2020_NW
1989-030-0057	2020	NW	T09	20-5166	2021-08-16	3.8	3.7	3.5	0	0.2	9.8	7	9.5	2.1	6.4	8	6.4	6.1	1.8	5.7	4	6.25	209.935483870966	2020_NW
1989-030-0057	2020	NW	T36	20-5166	2021-08-16	3	1.5	2	2.4	1	6	4.5	5.5	1.7	7	2	7	6.1	5.6	5.6	5.5	5.6	209.935483870966	2020_NW
1989-030-0057	2020	NW	T14	20-5166	2021-08-16	3.9	0.2	0.2	2.5	2.5	5.8	3.4	5.9	7	5.1	3.7	4.8	5	5	5	4	5	209.935483870966	2020_NW
1989-030-0057	2020	NW	T04	20-5166	2021-07-05	7.5	7	5.5	2.6	0.1	8	6.6	7.4	2	7.5	4	8	7.5	5.5	7	7	7.2	209.935483870966	2020_NW
1989-030-0057	2020	NW	T31	20-5166	2021-07-05	7	4.3	5	0.9	0.4	6.6	5.5	5.5	4	6.9	0.9	5.9	5.4	5.5	5.5	6.7	5.5	209.935483870966	2020_NW
1989-030-0057	2020	NW	T44	20-5166	2021-07-05	3	3	5	0.6	0	8	8	8	4.4	4.4	0.5	8.6	8.5	8	8	8	8	209.935483870966	2020_NW
1989-030-0057	2020	NW	T02	20-5166	2021-07-05	5	2.4	1.5	1	0.5	7.9	6	5	2	8.8	8	8.1	7	6	6	5.6	6	209.935483870966	2020_NW
1989-030-0057	2020	NW	T02	20-5166	2021-08-16	5	1.8	1	1	0.5	8	5	5.2	0.8	8	8	8	6.1	4.6	5	5	5.1	209.935483870966	2020_NW
1989-030-0057	2020	NW	T13	20-5166	2021-08-16	4.1	3.3	1.6	3.6	1	7.7	5.3	4.6	4.7	3.8	3	7.7	5.4	4.6	4.7	5	4.85	209.935483870966	2020_NW
1989-030-0057	2020	NW	T47	20-5166	2021-08-16	3.1	1.4	1.5	3.9	0	2.4	3.7	2.5	2	6	5.8	2.5	4.2	3.2	2.5	2.1	2.5	209.935483870966	2020_NW
1989-030-0057	2020	NW	T36	20-5166	2021-07-05	6	7	5.4	1.4	0.4	7.5	8	7.1	1.7	6	2.5	7.6	8.1	7	7	7.5	7.3	209.935483870966	2020_NW
1989-030-0057	2020	NW	T09	20-5166	2021-07-05	1.1	0.9	0.9	3	2	6.5	6.6	6.6	4.3	1.8	7.5	9.5	9	5.9	7.6	4.4	6.6	209.935483870966	2020_NW
1989-030-0057	2020	NW	T04	20-5166	2021-08-16	5.6	1.5	5.5	6.4	0.1	6	7	6.5	2	9	3.5	6	7	5	6	5	6	209.935483870966	2020_NW
1989-030-0057	2020	NW	T30	20-5166	2021-07-05	7.5	6.4	7.6	5	1.1	8.5	7.1	8	1.6	6.5	3	8.8	8.3	6.3	7.6	6.4	7.8	209.935483870966	2020_NW
1989-030-0057	2020	NW	T44	20-5166	2021-08-16	5	3	3	0	0	8	6	6	5.5	5	0.6	7.1	3	4	4	4	5	209.935483870966	2020_NW
1989-030-0057	2020	NW	T14	20-5166	2021-07-05	6.8	0.7	0.4	0.2	2.1	5.8	6.4	4.7	6.5	6.8	7.1	6.6	6.7	5	3.9	3.4	4.85	209.935483870966	2020_NW
1989-030-0057	2020	NW	T37	20-5166	2021-08-16	5	4	5.6	2	0.7	8	6	6.6	2.3	6.5	9	7.5	4	4	3.9	4	5	209.935483870966	2020_NW
1989-030-0057	2020	NW	T23	20-5166	2021-07-05	5.6	7.2	4.8	1.4	0.3	5.6	6.8	6.4	1.9	7.6	3.6	5.2	6	5.9	5.8	6.7	5.95	209.935483870966	2020_NW
1989-030-0057	2020	NW	T39	20-5166	2021-07-05	6.1	3.9	4	7.2	0.4	6.9	4.1	5.1	1.6	6.5	4.7	5	5.5	2	3	3	4.55	209.935483870966	2020_NW
1989-030-0057	2020	NW	T13	20-5166	2021-07-05	8	8	5	3	0	8	7	7	5.7	3.5	2.5	7.7	7	6.1	6	6.5	7	209.935483870966	2020_NW
1989-030-0057	2020	NW	T55	20-5166	2021-08-16	6.5	2	5	3	4	3	6	0.4	2	2	2	2	6	3	2	0.5	2	209.935483870966	2020_NW
1989-030-0057	2020	NW	T48	20-5166	2021-07-05	6.7	5.3	6.5	3.7	0.1	6.6	5.7	6.3	1.7	6.8	1.2	5	3.3	4.7	4.6	5	5	209.935483870966	2020_NW
1989-030-0057	2020	NW	T49	20-5166	2021-07-05	2.8	1.1	0.1	0.1	0	9.5	5	4.9	3.7	5	3.3	9	3.9	5.1	5	5.7	5	209.935483870966	2020_NW
1989-030-0057	2020	SB	T44	20-5010	2021-08-09	2	0	1	1	0	8	4	5	7	3	0.6	8	3	7	6	6	6	207.053763440861	2020_SB
1989-030-0057	2020	SB	T15	20-5010	2021-08-09	6.1	7	7	2	1	7	7	5	6.1	3	3	7.1	8.1	8.1	7.1	7.1	7.1	207.053763440861	2020_SB
1989-030-0057	2020	SB	T09	20-5010	2021-08-09	3.5	3.5	2.3	0.4	0.2	9.4	7.2	8.7	7.1	1.4	1.3	9.6	8.5	7.4	7.9	6.3	8.2	207.053763440861	2020_SB
1989-030-0057	2020	SB	T02	20-5010	2021-08-09	5.8	2	1.5	0.7	0.7	8	5.4	5	2.9	8	7.5	8	5.6	5.4	5.4	5.7	5.4	207.053763440861	2020_SB
1989-030-0057	2020	SB	T30	20-5010	2021-08-09	7.6	7.5	8.5	7.4	1.5	8.5	8.5	8.5	3	6.5	4.1	9	8.9	8.5	8.1	8.2	8.5	207.053763440861	2020_SB
1989-030-0057	2020	SB	T47	20-5010	2021-08-09	4.1	2.1	3.7	2.5	0	5.9	6.5	3.5	5.1	5.7	2.4	6.4	4.9	3.7	3.5	3.5	3.6	207.053763440861	2020_SB
1989-030-0057	2020	SB	T48	20-5010	2021-08-09	5.1	4.1	4.2	3.5	0.6	4	3.9	3.9	4.7	5	2.4	4.1	4	4.1	4.1	4.1	4.05	207.053763440861	2020_SB
1989-030-0057	2020	SB	T37	20-5010	2021-08-09	6.1	4	7.6	1.6	0.4	8.5	7	6.1	3.6	6.5	5.7	8.5	7	7	7.1	6.4	7	207.053763440861	2020_SB
1989-030-0057	2020	SB	T04	20-5010	2021-08-09	8	8	2.6	6.6	0.1	7.1	8	7.5	7.1	8.6	2	8	8	7	7.5	7.5	7.5	207.053763440861	2020_SB
1989-030-0057	2020	SB	T55	20-5010	2021-08-09	4.5	5	6	4	0	5.1	8.5	7	4.5	3	3	7.5	8	8.1	8.1	8	8	207.053763440861	2020_SB
1989-030-0057	2020	SB	T13	20-5010	2021-08-09	4	3	2.6	3.4	0	7	4.4	4	6	3.1	3.6	7	6	5.4	5	5	5	207.053763440861	2020_SB
1989-030-0057	2020	SB	T11	20-5010	2021-08-09	7.5	7.8	6.5	2.9	1.5	8.1	6.6	6.7	7.4	5.8	4.2	8.6	7	8.2	8.3	8.5	8.15	207.053763440861	2020_SB
1989-030-0057	2020	SB	T39	20-5010	2021-08-09	5.3	1.3	2.7	3.7	0.2	7.5	4.3	5.5	1.3	4.4	2.1	7.4	5.7	5.7	5.7	6	5.7	207.053763440861	2020_SB
1989-030-0057	2021	NW	T56	21-5171	2022-06-15	0.6	0	0	0	5	1	1	1	0.9	9.1	6	1	0	2	1	1	1	224	2021_NW
1989-030-0057	2021	NW	T28	21-5171	2022-06-15	7.9	0.9	4	0.4	2.4	3	6.2	3	5.5	7	3.4	3.5	5.1	1.9	3.1	3	3.05	224	2021_NW
1989-030-0057	2021	NW	T13	21-5171	2022-06-15	4.4	3	2.5	2.4	1	7	4.4	4.5	3	3	2.8	7	5	4.5	4.6	4.5	4.55	224	2021_NW
1989-030-0057	2021	NW	T37	21-5171	2022-06-15	6	4.4	6.1	1.6	2.4	6.4	4.6	4.6	0.5	5.6	7	4.7	6.6	4.7	4.8	4.4	4.7	224	2021_NW
1989-030-0057	2021	NW	T40	21-5171	2022-06-15	2.6	2	2.5	0.6	2	4	4.4	3.5	1.5	5.7	5	5	6	5	4	4.3	4.15	224	2021_NW
1989-030-0057	2021	NW	T25	21-5171	2022-06-15	2.2	2.8	5.9	1.2	2.2	6.6	5.5	5.5	1	3.1	3.1	6.7	7	5.7	5.7	4.8	5.7	224	2021_NW
1989-030-0057	2021	NW	T14	21-5171	2022-06-15	3.5	0.4	0.2	2.5	0.2	8.8	5.6	8.5	6.7	3.2	3.1	9	8.2	7.2	8	8.1	8.15	224	2021_NW
1989-030-0057	2021	NW	T44	21-5171	2022-06-15	4	1.3	1	0	0	8	5	6	5.5	4.7	1	7	5	5	6	5.5	6	224	2021_NW
1989-030-0057	2021	NW	T15	21-5171	2022-06-15	5	4.3	4	3	2	4	4	4.4	5	4	4.5	5	4	4	4.4	4.5	4.4	224	2021_NW
1989-030-0057	2021	NW	T39	21-5171	2022-06-15	4.8	2.2	6.3	3.7	0.2	7.5	3.9	4.4	0.4	4.6	0.3	8.8	6.8	6.9	6.7	7.6	6.75	224	2021_NW
1989-030-0057	2021	NW	T48	21-5171	2022-06-15	4.4	2.5	3.6	2.8	0.4	5.1	5	5.1	0.2	8.2	1.7	4.4	4.4	3.3	3.7	3.7	4.4	224	2021_NW
1989-030-0057	2021	NW	T11	21-5171	2022-06-15	5.7	4.6	6.1	7.4	1.1	9	7.5	7.3	1.7	8.8	7.1	8.8	7.5	7.4	8.3	8.1	7.8	224	2021_NW
1989-030-0057	2021	NW	T36	21-5171	2022-06-15	4.1	1.6	2.5	3	1	6.6	6	5.4	3	8	1	7	6.5	6	6	5.6	6	224	2021_NW
1989-030-0057	2021	NW	T02	21-5171	2022-06-15	5	1.6	1.5	1.6	0.9	7.3	5	5	0.9	8.6	8	8	5	4.6	5	5	5	224	2021_NW
1989-030-0057	2021	SB	T10	21-5015	2022-05-30	6.6	4.6	2.6	2.6	0.5	8.6	8.7	8.5	5	3.5	1	4	4	3.5	4	4	4	225	2021_SB
1989-030-0057	2021	SB	T28	21-5015	2022-05-30	5.9	3.1	1	0.6	1.9	6.1	4	5	0.8	6.9	5.6	4.5	4.4	0.8	2.5	3.5	4.2	225	2021_SB
1989-030-0057	2021	SB	T45	21-5015	2022-05-30	5.7	5.7	0.1	8.7	0.9	9.1	9.3	8.9	7.8	0.8	4.4	8.4	9	8.9	8.7	9.4	8.9	225	2021_SB
1989-030-0057	2021	SB	T04	21-5015	2022-05-30	7.5	8.1	4.5	3	0.1	9	9	9	2	8.6	3	7	8	7.1	7	7.5	7.75	225	2021_SB
1989-030-0057	2021	SB	T37	21-5015	2022-05-30	6.5	5.4	7	1.6	2	7.6	7.7	5.6	0.5	6.1	6.9	8.8	7.4	7.5	6.6	6.7	7.05	225	2021_SB
1989-030-0057	2021	SB	T14	21-5015	2022-05-30	6.9	2.6	0.1	0.1	0	9.2	8.8	9	5.1	5.1	2.6	8.4	7.8	7.3	6.9	6.9	8.1	225	2021_SB
1989-030-0057	2021	SB	T13	21-5015	2022-05-30	5	4	2	2	1	6.5	4.4	4.4	2.6	3.5	2.7	7	5.5	4	4.6	4.6	4.6	225	2021_SB
1989-030-0057	2021	SB	T40	21-5015	2022-05-30	4	3.1	3	0.2	1	4.5	4	4	1.1	5.1	4.1	4	4.6	4.4	4.6	4.5	4.45	225	2021_SB
1989-030-0057	2021	SB	T36	21-5015	2022-05-30	5	2	3	3.5	1	7	6.1	5.4	3	7.5	3	7.1	6.5	5.6	5.6	6	5.8	225	2021_SB
1989-030-0057	2021	SB	T39	21-5015	2022-05-30	3.9	2.4	5.8	5.1	0.3	8.4	3.6	4.9	0.2	6.4	1.4	8.6	7.2	6.2	6.9	7.3	6.9	225	2021_SB
1989-030-0057	2021	SB	T55	21-5015	2022-05-30	9.6	5.7	4.2	2	0	6	9	9	4	6.6	1.5	7.6	9	9.1	9	8.7	9	225	2021_SB
1989-030-0057	2021	SB	T17	21-5015	2022-05-30	6.9	2.7	2.7	3.4	1.7	8	5.3	6.2	2.9	5.3	2.1	7	6.1	5.9	6.1	6	6.1	225	2021_SB
1989-030-0057	2021	SB	T02	21-5015	2022-05-30	5	1.1	1.9	1.9	0.6	8	5	5	1	7.6	8.3	8	5	4.4	4.4	4.8	5	225	2021_SB
1989-030-0057	2021	SB	T15	21-5015	2022-05-30	5	6.1	6	1	1	4.9	3.9	4.1	3.6	3.2	3.1	6.4	6	6	6.6	6.8	6	225	2021_SB
1989-030-0057	2021	SB	T11	21-5015	2022-05-30	6.9	5.3	6.6	7.7	1.2	9	6.8	7.4	1.6	8.6	6.7	8.9	6.6	7.3	7.1	6.9	7.2	225	2021_SB
1989-030-0059	2016	SB	T51	16-0253	2017-07-11	4	3.1	2.7	2.2	4	4.2	4.3	3.8	2.1	5.9	4.6	4.2	5.2	5	3.6	4	4.1	246	2016_SB
1989-030-0059	2016	SB	T52	16-0253	2017-07-11	4.3	3.3	2.4	3	0	10	3.1	4.7	1.4	7.7	3.9	8.2	6.7	3.1	4.1	4.4	4.55	246	2016_SB
1989-030-0059	2016	SB	T53	16-0253	2017-07-11	5	3.1	1.6	5.4	0	8.5	7.7	8.9	1.9	5.2	0.7	8.7	8	7	8.4	8.5	8.45	246	2016_SB
1989-030-0059	2016	SB	T53	16-0253	2017-07-11	5.9	2.9	3.8	2.6	0	7.7	6.1	6.7	1.5	5.8	2.3	7.8	5.7	4.7	6.7	6.3	6.7	246	2016_SB
1989-030-0059	2016	SB	T52	16-0253	2017-07-11	5	3.4	2.1	5.2	0	10	5.6	5	0.1	9	3	10	6.8	5.5	4.9	4.2	5.25	246	2016_SB
1989-030-0059	2016	SB	T47	16-0253	2017-07-11	6	3.5	6.5	2.5	0	6.1	8	6.8	6.7	2	1.9	6.7	5.5	5.5	4.6	5.9	6	246	2016_SB
1989-030-0059	2016	SB	T47	16-0253	2017-07-11	6.5	3.3	9	3.4	0	8	9.5	8.2	4.2	5.6	2.2	6.5	7.6	3.5	7.1	7.9	7.75	246	2016_SB
1989-030-0059	2016	SB	T51	16-0253	2017-07-11	5.4	4.9	4.3	3.2	0.5	4.4	4.6	4.5	1.6	4.4	4	5	5.1	5.2	4.6	4.8	4.6	246	2016_SB
1989-030-0059	2016	SB	T54	16-0253	2017-07-11	4.4	3.8	6.3	4.2	0.4	1.4	4.2	5.3	1.4	9.7	5.6	1.3	0.9	1.2	1.1	1.9	1.35	246	2016_SB
1989-030-0059	2016	SB	T54	16-0253	2017-07-11	6.3	5.6	9	6.5	0.1	5.5	6.9	6.6	0.6	7.3	2.7	2.6	3.7	2.8	3.2	2.6	3.45	246	2016_SB
1989-030-0059	2016	SB	T18	16-0253	2017-07-11	3.9	0.9	0	2.9	1.6	4.7	3.8	2.9	1.8	5.9	0.2	5.8	6.7	3.5	4.2	2.9	4	246	2016_SB
1989-030-0059	2016	SB	T18	16-0253	2017-07-11	6	1.9	0.3	5	3	4	5.3	2.3	0.6	7.1	0.4	6.2	4.6	2	3	2	3	246	2016_SB
1989-030-0059	2016	SB	T19	16-0253	2017-07-11	5.5	6.7	5.3	1.9	2.8	3.3	5	5	2.6	4.8	1.2	5.8	6.5	5.8	4.2	4.5	5	246	2016_SB
1989-030-0059	2016	SB	T08	16-0253	2017-07-11	5.6	4.7	2.7	3.4	2.6	4.4	7.3	6.6	2.4	7.8	4.6	5	3.8	3.7	3.4	6.8	4.7	246	2016_SB
1989-030-0059	2016	SB	T08	16-0253	2017-07-11	3.3	0.9	0.8	0.8	2.8	4.6	4.2	2.7	1.3	8.3	2.2	3.6	2.2	4	2.4	2.7	2.7	246	2016_SB
1989-030-0059	2016	SB	T19	16-0253	2017-07-11	6.4	8.5	8	1.4	1.4	5.5	7.6	7	2	6.8	2.3	4.4	7	6.5	7	6.5	7	246	2016_SB
1989-030-0059	2016	SB	T43	16-0253	2017-07-11	3.2	0.4	0.2	2.2	3.4	0.7	4.4	0.4	2.1	6.7	7	1.9	4	1	1.6	1.6	1.6	246	2016_SB
1989-030-0059	2016	SB	T43	16-0253	2017-07-11	3.8	1.3	2.4	0.7	3.5	0.5	3.9	0.8	1.1	5.1	5.5	1.3	4.8	4.5	1.5	1.8	1.5	246	2016_SB
1989-030-0059	2016	SB	T39	16-0253	2017-07-11	9.8	8.5	8	1.5	0.1	9.4	9	8.8	0.8	3.8	1.9	8	7.5	4.6	6.2	7.2	7.75	246	2016_SB
1989-030-0059	2016	SB	T39	16-0253	2017-07-11	4.3	3.5	5.5	1.2	0.2	7	6.7	6.5	0.2	2.1	6.3	3.9	2.8	0.4	2.7	3.6	3.75	246	2016_SB
1989-030-0059	2017	SB	T11	17-0403	2018-03-13	4.2	3.2	2.9	4	2.9	4.9	7	5.4	1.1	5.4	4.1	3	6	3.8	3	4.3	4.6	230	2017_SB
1989-030-0059	2017	SB	T21	17-0403	2018-03-13	6.4	4.6	4.6	3.5	0.7	4.6	5.7	3.4	4.2	6.3	4.5	3.6	3.5	2.4	3.5	3.5	3.5	230	2017_SB
1989-030-0059	2017	SB	T29	17-0403	2018-03-13	6.1	6.7	4.4	6.1	2.4	6.8	5.7	5.6	6.8	3.4	2.2	6.5	5.8	4.5	4.8	4.7	5.6	230	2017_SB
1989-030-0059	2017	SB	T21	17-0403	2018-03-13	6.5	4.5	1.6	3.4	0.3	4.6	2.3	3.6	4.6	3.4	3.5	5.4	3.6	3.4	4.5	4.4	4	230	2017_SB
1989-030-0059	2017	SB	T29	17-0403	2018-03-13	3.8	6.7	6.4	3.7	2.4	3.6	6.3	4.1	2.7	6	3.6	3.9	4.3	3.2	3.9	4	3.95	230	2017_SB
1989-030-0059	2017	SB	T35	17-0403	2018-03-13	5.2	6.8	7.2	3.7	0.1	9.2	8.6	9.2	5.1	2.8	0	9.3	9.1	9	9.3	8.9	9.2	230	2017_SB
1989-030-0059	2017	SB	T47	17-0403	2018-03-13	4	6.4	4	4	0	4.5	7.8	6	2	4.8	4.1	4.1	6	2.8	4.9	4	4.9	230	2017_SB
1989-030-0059	2017	SB	T47	17-0403	2018-03-13	7.2	3.2	1.7	1.4	0	4.5	7.2	4.6	1.2	7.2	4.5	4.7	6.5	2.8	3.6	2.9	4.55	230	2017_SB
1989-030-0059	2017	SB	T35	17-0403	2018-03-13	6.9	5.2	2.4	8	0.2	8.8	8.3	8.4	4.9	1.3	0.8	9.3	9.2	8.8	8.5	9.2	8.65	230	2017_SB
1989-030-0059	2017	SB	T19	17-0403	2018-03-13	5.4	5.5	6	2.7	2.5	4.5	5	5	2.5	4.7	3.5	4.5	5	5.6	5.5	5.5	5	230	2017_SB
1989-030-0059	2017	SB	T19	17-0403	2018-03-13	6	5.6	6	1.4	2.7	5	6.6	5.5	3	5	1.5	5.5	6	6.5	5.5	7	5.5	230	2017_SB
1989-030-0059	2017	SB	T30	17-0403	2018-03-13	1.3	1.3	1.3	1.3	6	1.3	4.4	1.2	3	6	2.6	6.8	6.4	6.1	4.6	2	4.5	230	2017_SB
1989-030-0059	2017	SB	T30	17-0403	2018-03-13	8.1	5.6	8.3	7.1	0.2	8.2	7.9	7.8	2.4	6.4	2.1	6.4	6.7	6.7	6.2	6.3	6.7	230	2017_SB
1989-030-0059	2017	SB	T14	17-0403	2018-03-13	6.9	3.2	1.8	3	0	8.4	7.7	7.3	2.4	4.2	3.1	7	8.5	5.8	5.7	5	7.15	230	2017_SB
1989-030-0059	2017	SB	T54	17-0403	2018-03-13	4.3	3.6	7.6	0.3	0.3	9.8	9.9	9.9	1.5	7.2	3.8	8.4	9.2	7.7	9	9.4	9.3	230	2017_SB
1989-030-0059	2017	SB	T39	17-0403	2018-03-13	6.4	5.6	4.9	1.5	0.5	5.5	5.2	5.1	1.4	4.1	0.9	6.8	6.7	6.6	6.2	6	6.1	230	2017_SB
1989-030-0059	2017	SB	T14	17-0403	2018-03-13	4.3	2.1	6	1	0	7.5	5.1	9.1	1.8	3.4	1.9	8.2	8.7	7.7	8.6	8.9	8.6	230	2017_SB
1989-030-0059	2017	SB	T27	17-0403	2018-03-13	4.5	1.3	3.4	0.3	1.4	5.2	4.3	5	3	4.3	1.6	6	7	6	6.5	6.5	6	230	2017_SB
1989-030-0059	2017	SB	T54	17-0403	2018-03-13	6.8	2.8	8.1	0.3	0.7	9.8	9.7	9.5	1.4	7.7	2.7	9.4	9.7	8.5	9.6	9.8	9.6	230	2017_SB
1989-030-0059	2017	SB	T27	17-0403	2018-03-13	4.4	0.8	3.9	1.8	1.4	3	4.4	4.1	1.6	4.6	3.1	5	5.8	5.2	5.1	5.4	5.05	230	2017_SB
1989-030-0059	2017	SB	T39	17-0403	2018-03-13	8.2	8	6.4	4.7	0.3	8.8	7.9	7.9	4.4	4.3	1.5	8.1	8	7.9	8.1	8.3	8.05	230	2017_SB
1989-030-0059	2017	SB	T26	17-0403	2018-03-13	3.7	3	2.5	2.8	1	2.8	3.9	3	2.3	2.1	0.6	3.6	5	3.6	3.7	4.1	3.65	230	2017_SB
1989-030-0059	2017	SB	T26	17-0403	2018-03-13	2.2	2	3.2	3	1.8	2.1	2.9	2.5	1.3	2.9	3.1	1.9	2.2	2.1	2	2.9	2.15	230	2017_SB
1989-030-0059	2017	SB	T11	17-0403	2018-03-13	2.6	1.4	3.3	1.9	1.2	8.7	6.7	7.3	1.4	6.5	5.5	8.4	6	5.5	8	7.9	7.6	230	2017_SB
1989-030-0059	2018	NW	T06	18-0448	2019-05-13	4	6.1	5	4	3	5.5	6.5	5	4	7	5	5.6	6.7	5	5	5.6	5.25	213	2018_NW
1989-030-0059	2018	NW	T11	18-0448	2019-05-13	5.5	6.3	6.6	4.8	1	7.6	6.3	7.9	1.3	8.7	7.3	7.7	6.2	7.6	7.2	7.8	7.6	213	2018_NW
1989-030-0059	2018	NW	T39	18-0448	2019-05-13	6.6	5.5	7.5	2.4	0.4	8.6	6.7	6.2	0.5	5.4	2.6	7.2	5.7	4.8	4.8	5	5.95	213	2018_NW
1989-030-0059	2018	NW	T47	18-0448	2019-05-13	6.3	4.4	1.8	2.5	0	4.9	7	6.2	1.9	6.8	1.9	7.3	6.2	4.2	6.3	7.5	6.25	213	2018_NW
1989-030-0059	2018	NW	T48	18-0448	2019-05-13	5	4.1	3.3	3.5	0.2	5	5	5.1	1.8	4	0.4	5	5	5	5	5	5	213	2018_NW
1989-030-0059	2018	NW	T22	18-0448	2019-05-13	3.7	1.6	3	1.6	1.3	4.2	3.7	3.7	4.6	6	1.2	4.5	5.4	5.1	4.7	4.7	4.6	213	2018_NW
1989-030-0059	2018	NW	T14	18-0448	2019-05-13	4.3	0.8	0.3	1.6	0.3	8.4	0.5	6.7	2.4	0.4	0.6	8	3.9	6.8	6.1	4	6.4	213	2018_NW
1989-030-0059	2018	NW	T54	18-0448	2019-05-13	2.1	2.6	3.7	0.8	0.3	8.1	2.4	5.8	0.2	3.9	1.4	7.2	4.8	8	6.3	6.7	6.3	213	2018_NW
1989-030-0059	2018	NW	T09	18-0448	2019-05-13	3.2	1.1	2.5	0.4	0	8.1	5.6	6.3	5.6	0.8	0.1	7.9	6.9	7.2	7.6	6.1	7.05	213	2018_NW
1989-030-0059	2018	NW	T16	18-0448	2019-05-13	2.8	0.7	2.1	4.6	3	6	3	4.5	2.7	8.1	7.2	8.2	5.1	5	6	5	5.05	213	2018_NW
1989-030-0059	2018	NW	T10	18-0448	2019-05-13	5	2.4	6.4	2	0.7	3.5	6.1	4	4.5	5.6	7.5	3	3.6	1.7	3	2.4	3.25	213	2018_NW
1989-030-0059	2018	NW	T36	18-0448	2019-05-13	4	2	1.5	0.5	2	4.6	3	2.6	2	7	3	5.6	4.6	3.5	3.5	3.4	3.5	213	2018_NW
1989-030-0059	2018	NW	T24	18-0448	2019-05-13	6.7	1.5	5.4	2.3	1	7	5.5	5	2.6	5.3	2	7.6	6.6	5.6	6	5.5	5.8	213	2018_NW
1989-030-0059	2018	NW	T13	18-0448	2019-05-13	4.2	2.6	3.8	3	0.2	5.4	4.5	4.5	4.5	2.4	2	5.7	4.5	4.1	4.4	4.7	4.5	213	2018_NW
1989-030-0059	2018	NW	T04	18-0448	2019-05-13	5	1	5	2	0.3	5	4.5	4.4	2.5	5	1.5	5	4	3	4	4.5	4.4	213	2018_NW
1989-030-0059	2018	NW	T33	18-0448	2019-05-13	5.2	2.4	3.1	6.3	3.5	3.2	4.8	3.6	4.2	6.5	5.3	2.7	5.7	3.6	3.9	4.3	3.75	213	2018_NW
1989-030-0059	2018	SB	T36	18-0447	2019-04-08	6.1	5	5.1	4.6	2.5	6.5	6.1	4.5	4.5	6.6	3	7.1	6.5	4	4	3.6	4.5	210.5	2018_SB
1989-030-0059	2018	SB	T22	18-0447	2019-04-08	6.3	4.5	4.2	1.4	3.9	4.3	5.3	4.8	6	7.8	1.4	6.4	5.9	6.8	5.7	5.9	5.7	210.5	2018_SB
1989-030-0059	2018	SB	T30	18-0447	2019-04-08	6.3	5.1	3.9	6	3	2	6.1	2.1	3	5.5	1.6	4.1	6.2	6	4	1.9	4	210.5	2018_SB
1989-030-0059	2018	SB	T10	18-0447	2019-04-08	3.1	2.1	5	1	5	2.3	3	1.2	4	6	4	3.6	4	1.5	2	2	2	210.5	2018_SB
1989-030-0059	2018	SB	T13	18-0447	2019-04-08	5	2	5	1	7.5	1.4	1	1.5	3.5	2	1.5	2	1	2	2	2	1.75	210.5	2018_SB
1989-030-0059	2018	SB	T31	18-0447	2019-04-08	2	1	0.4	0.3	0.3	3	1	1.5	2	5.1	6.1	3.2	2.4	1.7	1.6	2.2	1.65	210.5	2018_SB
1989-030-0059	2018	SB	T47	18-0447	2019-04-08	3.9	0.9	0.7	2.5	0	3.5	5.8	3.2	1	4.9	4.4	5	4.6	1.9	2.8	3	3.2	210.5	2018_SB
1989-030-0059	2018	SB	T04	18-0447	2019-04-08	8	8.6	1.6	1.1	0.1	8	6	7	6	8.1	1.9	6	5	3.9	3	5	5.5	210.5	2018_SB
1989-030-0059	2018	SB	T14	18-0447	2019-04-08	3.4	0.9	0.5	0.1	5.9	4.9	4.9	5.1	1.8	5.6	1.4	4.9	6.4	4.4	3.8	3.3	4.9	210.5	2018_SB
1989-030-0059	2018	SB	T48	18-0447	2019-04-08	7.5	5.6	5	5.7	0.2	8.2	8.1	8.2	0.9	6	0.9	8.5	8.8	7.8	8.3	7.9	8.2	210.5	2018_SB
1989-030-0059	2018	SB	T09	18-0447	2019-04-08	0	0	3.5	0	10	1.3	2.8	0	7.2	2.8	1	5.3	5.7	8.2	4.6	2.1	3.7	210.5	2018_SB
1989-030-0059	2018	SB	T54	18-0447	2019-04-08	6.2	4.3	0.9	0.5	0.1	7.6	8.8	8.5	0.2	7.6	2.1	6.4	5.3	3.7	5.8	7.1	6.75	210.5	2018_SB
1989-030-0059	2018	SB	T24	18-0447	2019-04-08	1	1	1.4	3.1	9.3	0.1	1.9	0.5	1.7	6.9	2	4.9	4.6	3	4	0.9	2.45	210.5	2018_SB
1989-030-0059	2018	SB	T16	18-0447	2019-04-08	2.9	2.5	1.3	3.8	5.4	4.6	3.8	3.7	2.4	6.2	8.6	5.9	5.8	2.7	4.6	4	4.3	210.5	2018_SB
1989-030-0059	2018	SB	T39	18-0447	2019-04-08	3.3	4.2	4.9	0.5	5	2.3	2.8	2.6	0.6	5.1	0.9	6	5.8	5.9	6	5.8	5.8	210.5	2018_SB
1989-030-0059	2019	NW	T39	19-0363	2020-07-20	6	5	5	4	0.1	9	5	5	2.1	5	4	8	6	4	5	4.9	5	220	2019_NW
1989-030-0059	2019	NW	T11	19-0363	2020-07-20	2.3	1.3	2.9	1.9	6	2.4	2.2	3.3	2.7	8.1	4.8	2.5	1.6	2.7	1.7	2.3	2.35	220	2019_NW
1989-030-0059	2019	NW	T19	19-0363	2020-07-20	3	1	0.6	1.6	4.6	2	2.5	2	1	7	2.6	2	2	1.5	2	2	2	220	2019_NW
1989-030-0059	2019	NW	T37	19-0363	2020-07-20	8.1	9	7	3	4	6	8	7	1	4	6.2	4	6	6	4	4	6	220	2019_NW
1989-030-0059	2019	NW	T14	19-0363	2020-07-20	7.6	0.2	0.6	0.3	2.9	4	6.8	4	8.3	3.8	6	4.4	5.6	2.7	3.5	2.1	4	220	2019_NW
1989-030-0059	2019	NW	T30	19-0363	2020-07-20	7	7	4.3	2.6	1.2	8.5	8.2	8.2	0.9	6.2	2	8.4	8.3	6	6.7	5.1	8.2	220	2019_NW
1989-030-0059	2019	NW	T13	19-0363	2020-07-20	4.5	4.1	2.6	2	4	4	3	3	4.7	4	3.7	4	3	2	2	2	3	220	2019_NW
1989-030-0059	2019	NW	T52	19-0363	2020-07-20	3	3	0.4	0.1	0.1	6.5	5	5	0.4	7	6	5	3	1	4	4	4.5	220	2019_NW
1989-030-0059	2019	NW	T31	19-0363	2020-07-20	0.9	1	0.9	1.2	9.1	1	1	1	0.9	9.8	6.1	3.1	2.1	2	2	1	1.5	220	2019_NW
1989-030-0059	2019	NW	T36	19-0363	2020-07-20	4	1	1.1	0.4	2.5	3	4	2.5	1.5	8	1	3.5	5	2.5	3	2.5	3	220	2019_NW
1989-030-0059	2019	NW	T10	19-0363	2020-07-20	4.6	5	6	1	4	2.4	2.5	2.4	4.7	1.4	3.2	1.3	1.4	0.5	1	0.5	1.35	220	2019_NW
1989-030-0059	2019	NW	T47	19-0363	2020-07-20	2.1	0	0	0.1	0	2	4.1	1.1	1.8	6.7	5.8	6.7	5.3	1.3	1.7	1.1	1.7	220	2019_NW
1989-030-0059	2019	NW	T02	19-0363	2020-07-20	2.5	0.3	1.2	1	2.2	6.5	5	2	0.6	8	5.7	7	5	4	3	2.5	3.5	220	2019_NW
1989-030-0059	2019	SB	T04	19-0206	2020-07-27	7	1	8	8	0.2	7	7	7.1	1	9.3	3	7	7	5	6	6	7	232.106666666667	2019_SB
1989-030-0059	2019	SB	T37	19-0206	2020-07-27	7	5	8	5	3	6.1	8.1	6.9	4	6.1	4	5	8	8	6.1	6	6.5	232.106666666667	2019_SB
1989-030-0059	2019	SB	T52	19-0206	2020-07-27	4.5	3.1	0.1	0	0	9	6	8.1	2	4	0.4	9.4	9	8	9	8	8.55	232.106666666667	2019_SB
1989-030-0059	2019	SB	T13	19-0206	2020-07-27	5	3	4	4.6	3.6	5.5	4.5	4	5.3	4.7	4	5.5	4	3	3	3	4	232.106666666667	2019_SB
1989-030-0059	2019	SB	T47	19-0206	2020-07-27	3.7	1.7	0.9	2.1	0	3.8	6.5	2.7	2.1	6.2	3.3	4.3	6	2.4	2.2	3.1	2.9	232.106666666667	2019_SB
1989-030-0059	2019	SB	T30	19-0206	2020-07-27	7.1	7.1	5.2	5	1.2	8.5	8	8.2	1	7.1	2.9	8.4	8.4	8.1	8.2	8.1	8.2	232.106666666667	2019_SB
1989-030-0059	2019	SB	T39	19-0206	2020-07-27	6	3	4	1	3.9	5	4	4	0.1	6	5	9.1	6	5	6.1	5.1	5.05	232.106666666667	2019_SB
1989-030-0059	2019	SB	T14	19-0206	2020-07-27	5	3.5	3.4	0.2	0.1	7	7.5	6.5	9	6.4	3	9	8.9	8.6	8.1	7.7	7.9	232.106666666667	2019_SB
1989-030-0059	2019	SB	T31	19-0206	2020-07-27	5	0.9	1	2.1	4.1	3.9	2.1	4.1	1.1	9.1	6	5	3.9	3.1	2.9	4	3.9	232.106666666667	2019_SB
1989-030-0059	2019	SB	T48	19-0206	2020-07-27	6.1	4	4	5.4	0.1	7	7	7	1.6	6.1	2.1	6	5.6	2.6	5	4.9	5.8	232.106666666667	2019_SB
1989-030-0059	2019	SB	T36	19-0206	2020-07-27	5.6	1	2	1.4	2	4	3	3	1.6	8.6	3.5	4	5	3	3.1	2.5	3.05	232.106666666667	2019_SB
1989-030-0059	2019	SB	T44	19-0206	2020-07-27	2	0	0	1	1	6.1	2	3	6	7	2	5	2	2	2	2	2	232.106666666667	2019_SB
1989-030-0059	2019	SB	T02	19-0206	2020-07-27	4.8	1	2	1	0.2	8.1	5	5	1	7.1	4.9	8.7	5.6	5	5	4.9	5	232.106666666667	2019_SB
1989-030-0059	2019	SB	T10	19-0206	2020-07-27	4	4	5.4	3	0.8	6.5	6	6	4.5	4	6	3.4	3	3	3	4.5	3.95	232.106666666667	2019_SB
1989-030-0059	2020	NW	T02	20-5167	2021-08-16	5.2	2	1.6	0.6	0.4	8	5.5	5.3	1.6	8	8	8	6	5.1	5.1	5.3	5.3	225.006249999999	2020_NW
1989-030-0059	2020	NW	T23	20-5167	2021-08-16	5.9	4.6	2.3	0.8	0.2	5.6	5.8	5.7	1.5	7.7	3	5.2	4.9	5.2	5.2	5.4	5.3	225.006249999999	2020_NW
1989-030-0059	2020	NW	T09	20-5167	2021-08-16	7.2	7.3	3.8	0.2	0.3	10	8.2	9.7	2	3.9	3.3	8.4	8.7	7.9	7.9	7	8.3	225.006249999999	2020_NW
1989-030-0059	2020	NW	T36	20-5167	2021-08-16	2.6	1	2	1.4	1.6	5.6	4.6	4	2	6.6	3	6	5	4.5	5	4.4	4.8	225.006249999999	2020_NW
1989-030-0059	2020	NW	T09	20-5167	2021-08-02	2.3	2.3	3.6	0.3	0.3	9.9	7.5	10	2.6	4.7	3.6	9.2	9.4	7.7	7.7	5.3	8.45	225.006249999999	2020_NW
1989-030-0059	2020	NW	T39	20-5167	2021-08-16	5.8	4.1	5.2	7.3	0.2	6.2	5.4	5.5	0.4	5.5	5.6	4.9	3.9	3.9	4	3.3	4.45	225.006249999999	2020_NW
1989-030-0059	2020	NW	T31	20-5167	2021-08-02	7.1	6.1	6.1	0.5	6.2	3.6	2	1.9	4.1	8	8	3.9	3.5	2.1	3.3	3.4	3.3	225.006249999999	2020_NW
1989-030-0059	2020	NW	T11	20-5167	2021-08-16	6.2	5.8	4.8	6.5	1	8.1	5.4	5.4	1.6	8.3	6.7	7.8	5.3	5.7	5.3	4.9	5.4	225.006249999999	2020_NW
1989-030-0059	2020	NW	T36	20-5167	2021-08-02	2.5	0.6	1	1.5	1.1	5	3	3.6	2.6	7	3	6	5	4	5.5	5	5	225.006249999999	2020_NW
1989-030-0059	2020	NW	T04	20-5167	2021-08-16	8	5.5	8.1	3.4	0	7.1	8	7.5	1.4	8	3	6	5.5	5	5.5	6	6	225.006249999999	2020_NW
1989-030-0059	2020	NW	T15	20-5167	2021-08-02	6	6	5.9	2	1	5	4	4.1	3.1	3.9	3.9	3.1	4.1	4	4	3	4	225.006249999999	2020_NW
1989-030-0059	2020	NW	T04	20-5167	2021-08-02	6.6	1.6	6.7	3.5	0.2	7.5	7.5	7.6	1	9.5	3.5	5.5	7	4	5.5	6	6.5	225.006249999999	2020_NW
1989-030-0059	2020	NW	T55	20-5167	2021-08-16	6	2	5.5	3	0	6.5	8	8.5	1.5	3	2.5	8.5	8.5	7.4	8	8	8	225.006249999999	2020_NW
1989-030-0059	2020	NW	T02	20-5167	2021-08-02	4.8	1.5	1	0.4	0.4	8	5	5	1.5	8	8	8	6	5.4	5.4	5.4	5.4	225.006249999999	2020_NW
1989-030-0059	2020	NW	T13	20-5167	2021-08-16	4	2.6	1.5	3.6	0	7.6	5	5	4.6	3.9	2.9	7.6	5.7	4.6	5	5	5	225.006249999999	2020_NW
1989-030-0059	2020	NW	T44	20-5167	2021-08-02	4	1	0	1	0.1	8	5.4	6	6	4.7	0	8	5	5	5	5	5.2	225.006249999999	2020_NW
1989-030-0059	2020	NW	T15	20-5167	2021-08-16	6	4	6.1	4	2	5	6	5	3	2	3	3.1	3	2.1	2	3	3.05	225.006249999999	2020_NW
1989-030-0059	2020	NW	T37	20-5167	2021-08-16	7.5	7.6	6.9	0.6	3.6	3.5	8.5	3.5	0.6	7.5	9.5	6.1	6.1	4	3	3	3.5	225.006249999999	2020_NW
1989-030-0059	2020	NW	T55	20-5167	2021-08-02	6	2	3	2	0.4	2.2	8	3.5	1	5.5	3.6	3	3.5	3.5	3	2.1	3.25	225.006249999999	2020_NW
1989-030-0059	2020	NW	T11	20-5167	2021-08-02	7.6	6.3	7.4	2.6	1.4	8.3	6.5	7.9	2.5	8.4	6.4	7.6	5.9	5.9	6	7	6.75	225.006249999999	2020_NW
1989-030-0059	2020	NW	T14	20-5167	2021-08-02	3.7	0.3	0.3	2.2	0.3	8	1.6	7.4	2.5	8.2	2.6	8.1	8.1	5.9	5.8	6	6.7	225.006249999999	2020_NW
1989-030-0059	2020	NW	T14	20-5167	2021-08-16	2.7	2.9	2.7	0.1	0.2	8.8	4.8	8.3	8.3	8.3	3.1	7.7	7.5	7.6	7.6	7	7.6	225.006249999999	2020_NW
1989-030-0059	2020	NW	T13	20-5167	2021-08-02	3.7	3	1	4.4	0.1	6.7	4.5	4.5	4.4	4.4	3	6.8	5	4	4.2	4.7	4.5	225.006249999999	2020_NW
1989-030-0059	2020	NW	T17	20-5167	2021-08-02	6.2	3	2.1	2	1	8.5	5	6	4.1	4	2.7	7.7	7	7	7.1	6	7	225.006249999999	2020_NW
1989-030-0059	2020	NW	T25	20-5167	2021-08-02	3	2.2	0.7	1.1	0	6.2	6.7	6.1	1	5.3	2.4	8.1	7.1	8	8	8.2	7.55	225.006249999999	2020_NW
1989-030-0059	2020	NW	T19	20-5167	2021-08-02	5	2	1	3	1	5	4.6	5	2	7.6	4	4.5	4	4	4.5	4.5	4.5	225.006249999999	2020_NW
1989-030-0059	2020	NW	T30	20-5167	2021-08-16	3	3	3	3	5	1	8.5	1	1.6	6	2	4.1	8	6.5	4	1	4	225.006249999999	2020_NW
1989-030-0059	2020	NW	T47	20-5167	2021-08-02	5.5	3.7	5.1	2.5	0	4.6	6.6	4.9	2.3	5.7	2.8	8.9	6.8	5.2	5.6	4.2	5.4	225.006249999999	2020_NW
1989-030-0059	2020	NW	T47	20-5167	2021-08-16	5	2.2	2.8	5.5	0	3.6	5.8	2.5	3.2	7.3	2.7	6.8	4.8	3.6	3.6	3	3.6	225.006249999999	2020_NW
1989-030-0059	2020	SB	T14	20-5011	2021-07-14	4.9	3.1	0.2	2.6	0.2	9.2	5.5	9.3	3.8	5	3.8	8.4	7.4	6	6.9	6.1	7.15	226.137931034482	2020_SB
1989-030-0059	2020	SB	T30	20-5011	2021-07-14	8.1	8.1	7.1	7.6	1.6	8.2	8.4	8.2	2.5	6.8	3	9	9	8	8.5	8	8.3	226.137931034482	2020_SB
1989-030-0059	2020	SB	T37	20-5011	2021-07-14	7	8.1	6	0.6	4	5.1	7	4.1	0.6	5	8.1	7.7	6.1	4	4	4	4.1	226.137931034482	2020_SB
1989-030-0059	2020	SB	T48	20-5011	2021-07-14	9.5	9.2	9.2	7.3	0.2	9.4	9.4	9.4	0.9	7.8	2.3	9.5	9.4	9.4	9.4	9.5	9.4	226.137931034482	2020_SB
1989-030-0059	2020	SB	T47	20-5011	2021-07-14	5.8	3.6	6	1.8	0	8.9	6.3	7.7	2.3	5.5	2.5	8.1	7.3	6.1	7.9	8	7.8	226.137931034482	2020_SB
1989-030-0059	2020	SB	T13	20-5011	2021-07-14	4.6	4	2	5	0	6	4.5	4.5	6	4	3.5	6.4	5	4.5	4.5	4.6	4.5	226.137931034482	2020_SB
1989-030-0059	2020	SB	T31	20-5011	2021-07-14	8	6.4	3	1	0.3	7.2	6.2	6.1	3.7	7.9	7.9	6	4.1	1.8	4.1	4.4	5.2	226.137931034482	2020_SB
1989-030-0059	2020	SB	T17	20-5011	2021-07-14	6.1	8.9	6	3.2	1.4	9	7.1	7.6	4	4.1	1.7	7.1	7.1	7	7	7.6	7.1	226.137931034482	2020_SB
1989-030-0059	2020	SB	T19	20-5011	2021-07-14	7.6	7	6	3.5	0.5	7	7.6	7	2	7	3.5	6.5	7	6	6.5	6.8	6.9	226.137931034482	2020_SB
1989-030-0059	2020	SB	T39	20-5011	2021-07-14	2.3	2.8	0.8	3.9	0.2	7.3	2.3	5	1.8	4	5.5	6.1	4.6	2.8	3.5	4	4.3	226.137931034482	2020_SB
1989-030-0059	2020	SB	T04	20-5011	2021-07-14	8.5	9	6.5	3.6	0.1	9	9	9	0.5	9	1.5	8	8	7	7.5	8	8	226.137931034482	2020_SB
1989-030-0059	2020	SB	T23	20-5011	2021-07-14	5.6	5.2	3	1.4	0.6	5.6	7.2	6.5	1.5	7.2	3.4	5.4	5.6	5.6	5.5	6.2	5.6	226.137931034482	2020_SB
1989-030-0059	2020	SB	T02	20-5011	2021-07-14	5.6	2	1.5	1.1	0.6	8	5.6	5	1.2	7.7	8	8	6.1	5.1	5	5.1	5.1	226.137931034482	2020_SB
1989-030-0059	2020	SB	T15	20-5011	2021-07-14	4	5	5	2	1	6	6	4	3	3	6.1	3	3	2	5	4	4	226.137931034482	2020_SB
1989-030-0059	2020	SB	T36	20-5011	2021-07-14	4	3.6	5	2.4	0.6	7	7.1	7	2	7	3.5	7	7	6	6	7	7	226.137931034482	2020_SB
1989-030-0059	2020	SB	T44	20-5011	2021-07-14	6	6	3	0	0	9	9	9	5	6	1	9	7	7	7	7	8	226.137931034482	2020_SB
1989-030-0059	2021	NW	T17	21-5172	2022-05-16	6.4	2.6	2.7	3.9	2	8	6	6.6	3.5	5.4	1.7	7.1	6	6.4	6.6	7	6.6	235	2021_NW
1989-030-0059	2021	NW	T56	21-5172	2022-05-16	3.1	0	2	1	4.6	1.6	2.5	2	2.4	6.2	2.1	4	3	0.6	2.6	2	2.25	235	2021_NW
1989-030-0059	2021	NW	T39	21-5172	2022-05-16	5.5	3.1	7.6	2.6	0.2	8.9	6.8	6.8	0.4	5.4	0.1	7.8	3.8	3	3.1	3.1	5.3	235	2021_NW
1989-030-0059	2021	NW	T34	21-5172	2022-05-16	7	6	7.7	2.6	0.5	6.8	6.5	6.6	1	7.2	5.2	3.6	2.9	1	2.1	4	3.8	235	2021_NW
1989-030-0059	2021	NW	T47	21-5172	2022-05-16	4	2.9	1.4	4.6	0	2.6	4.7	3.7	3.6	5.4	2.4	7	8.3	5.9	7.6	6.3	6.1	235	2021_NW
1989-030-0059	2021	NW	T44	21-5172	2022-05-16	7	2	1	0	0	8.7	7.5	8	6	5	1	7	4	5	5	5.3	6.15	235	2021_NW
1989-030-0059	2021	NW	T15	21-5172	2022-05-16	5	3	3	2	1	3	3	3	3	4	4	3	3	2	3	3	3	235	2021_NW
1989-030-0059	2021	NW	T36	21-5172	2022-05-16	5.5	2.5	2	3	1	6	4	4.6	2	7.4	1.6	6.5	5	4.6	5.6	5.4	5.2	235	2021_NW
1989-030-0059	2021	NW	T55	21-5172	2022-05-16	4	2	3.1	4.1	0	4	4	4	4	7	2.5	4.1	3	2.5	2.6	3.5	3.75	235	2021_NW
1989-030-0059	2021	NW	T13	21-5172	2022-05-16	4.6	3.4	2	2	0	7.5	4.6	4.5	3.5	3	2.6	7.6	5.6	4.5	4.5	4.6	4.55	235	2021_NW
1989-030-0059	2021	NW	T11	21-5172	2022-05-16	4.5	3.3	4.8	6.8	1.4	8.1	4.5	6.5	0.9	9.3	7.4	7.8	4.6	3.3	5.6	6.3	5.95	235	2021_NW
1989-030-0059	2021	NW	T10	21-5172	2022-05-16	4	2.7	4	0.9	0.1	5.3	5.4	5.4	4	4	1	6	4	5	5	6.1	5.35	235	2021_NW
1989-030-0059	2021	NW	T45	21-5172	2022-05-16	3.4	3.6	2.7	4.9	2	5.6	5.2	5.4	2.5	6.7	3.4	6.5	5.2	5.4	5.2	4.9	5.3	235	2021_NW
1989-030-0059	2021	NW	T37	21-5172	2022-05-16	7.6	5.1	6.3	0.7	3.6	5.5	7.5	3.4	0.5	7.1	9.3	4.4	6.5	7	3.6	3.6	4	235	2021_NW
1989-030-0059	2021	NW	T02	21-5172	2022-05-16	5.4	1.5	1.8	1.6	0.7	8	5	5	2	8.4	8	8	5.5	4.8	5	5.2	5	235	2021_NW
1989-030-0059	2021	NW	T48	21-5172	2022-05-16	5	3.9	4.2	1.6	0.9	4.8	4.7	4.7	0.9	6.2	1.3	4.4	4.4	4.5	4.3	4.5	4.5	235	2021_NW
1989-030-0059	2021	NW	T14	21-5172	2022-05-16	5.2	0.2	0	0.3	2	8.1	3.1	8.3	7.4	4.3	4.1	8	8	5.7	6	6	7	235	2021_NW
1989-030-0059	2021	SB	T11	21-5016	2022-06-27	5.6	3.9	5.7	5.9	1.8	7.7	4.2	5.1	1	9.1	6.4	7.7	5.2	4.3	5.9	7	5.55	243	2021_SB
1989-030-0059	2021	SB	T11	21-5016	2022-05-09	7.1	5.4	5.7	6.5	1.6	8.4	6.5	6.9	1	9.3	7	9.1	6	6.5	7.4	7.1	7	243	2021_SB
1989-030-0059	2021	SB	T28	21-5016	2022-05-09	7.1	4.8	2	1.1	1	9.1	5	8.4	4	6.7	2.9	8.9	6	7	8	8.6	8.2	243	2021_SB
1989-030-0059	2021	SB	T39	21-5016	2022-06-27	3.4	4.1	4.5	0.3	0.1	8.5	4.4	4.8	1	6.2	1.1	8.6	7.6	7.7	7.7	6.7	7.65	243	2021_SB
1989-030-0059	2021	SB	T17	21-5016	2022-06-27	7.1	4.4	3.3	1.6	2.6	6.4	6.1	5	4	4.2	1.5	6.8	6.7	6.7	6.2	5.9	6.2	243	2021_SB
1989-030-0059	2021	SB	T39	21-5016	2022-05-09	3.2	1.4	2.7	3.8	0.4	4.2	4.2	4.2	1	4.9	0.6	7.6	6.3	6.3	6.2	6.3	6.2	243	2021_SB
1989-030-0059	2021	SB	T37	21-5016	2022-05-09	5	4	6	3	3	4	7	4	0.5	8	9	5	8.5	8.5	5	5.1	5	243	2021_SB
[truncated: 23,285 more rows]
