# Supplementary material for: A multivariate Bayesian modeling strategy coupled with QTL analysis reveals genetic loci linking important sensory wine quality attributes with their corresponding wine aroma compounds
Source: Front Plant Sci. 2026 Jun 26;17:1851889. doi: 10.3389/fpls.2026.1851889 (PMC13350352; doi:10.3389/fpls.2026.1851889)
Supplement: Supplementary file 4 [file DataSheet4.csv]

genotype	year	location	environment	cis_rose_oxide	trans_linalool_oxide_furanoid	cis_Linalool_oxid_furanoid	nerol_oxide	linalool	alpha_terpineol	citronellol	nerol	beta_damascenone	geraniol	DOY_veraison
1989-030-0003	2018	NW	2018_NW	0	1.91895858226358	0.956358174295289	0.651644292510495	15.5610890047741	34.379805362552	1.86164609952765	1.20158727496815	1.71784137728744	4.25894630478603	202.086956521736
1989-030-0003	2018	SB	2018_SB	0	0.847501495688974	0.218058624618229	0.761140210586206	7.75491735060285	14.8002989450244	2.37435078525206	0.674894519246598	1.4148738543818	2.86698043163291	199.526315789473
1989-030-0003	2019	SB	2019_SB	0.019133856339598	5.31688783472343	3.05991540925996	2.94918251767539	14.5565891803412	36.4631675965575	2.01088051956566	1.39868189462649	0.403184792004774	11.0558316539133	218.599999999999
1989-030-0003	2020	NW	2020_NW	0.00765417930079904	2.33878738946515	0.650368212316684	0.396724178437497	6.58178959021556	12.2757813792742	1.13865475655181	0.354470598889707	0.842137079449577	1.81584426357867	213
1989-030-0003	2020	SB	2020_SB	0.0138399422331901	1.81561227646833	0.569350309406614	0.350183956532665	7.92653713460284	11.4298264688816	1.48990531260386	0.23907998352768	1.88701616635966	2.35216396763693	216
1989-030-0003	2021	NW	2021_NW	0.034019662815032	1.98270804994905	0.554398407612049	0.989122332151602	5.03811973936363	6.62837704335044	1.36715866953219	0.543055325846867	0.179249915493086	1.89228442129321	238
1989-030-0003	2016	SB	2016_SB	0.0546691961122042	14.8489429788951	6.82130531038023	1.4364144040277	18.154650291149	11.9690305576083	1.67753018671445	1.50935694903338	0.598735771411749	3.17505512194007	228
1989-030-0003	2017	SB	2017_SB	0.12529746310209	1.57334761737815	1.26281538329764	1.21853088463677	16.5821574546673	6.65969171043528	1.81916689420555	1.45249694337508	0.480396146674393	4.56387753489463	213
1989-030-0022	2018	NW	2018_NW	0.0208517041258545	5.18255534648581	3.94894221300475	3.48693900934164	14.1353068272301	40.4112119205868	1.25129509445777	1.25222335238273	1.17753948536824	3.04695623711352	205.484536082477
1989-030-0022	2018	SB	2018_SB	0.637221179883415	12.7542328648528	7.21254320874824	8.16306362822145	73.39917236104	154.63948939841	5.1566195889266	2.96885339079251	1.91847382388836	11.1310797765406	214.300000000003
1989-030-0022	2019	SB	2019_SB	0.183046391476353	30.0374651457373	8.37562321686548	12.0607611418611	33.2500050497124	100.383453349166	1.91288891426745	0.760413335409534	0.280199004867858	15.1426796097991	228.96402877698
1989-030-0022	2020	NW	2020_NW	0.0682725097325071	8.90479909890891	3.1326596543088	4.19126303462823	31.900447340823	59.9685185914106	0.907846824784545	0.850538301226075	1.21350181753112	4.7804988335704	223
1989-030-0022	2020	SB	2020_SB	0.184012178315792	15.9119982727145	4.67909618975393	8.84874656638008	42.412778494607	94.7622493175908	2.27966009833185	2.0535511722831	0.222402384689439	6.7595804632427	226.010526315789
1989-030-0022	2021	NW	2021_NW	0.0470346011358475	4.57823948308572	0.8644214232589	2.11633170939059	3.38092166121669	6.69928665839743	0.917234973101014	0.296058267968983	0.127851587517111	0.979412603358836	239
1989-030-0022	2021	SB	2021_SB	0.087709209987896	12.8519875549936	2.34740391722586	3.43414226259214	17.9274873709734	13.8327920052325	1.39727215009285	1.28200418235991	0.20650492752554	3.9928338176619	242
1989-030-0022	2016	SB	2016_SB	0.117324711841577	9.68169767721611	3.67335215920008	3.10241770275606	9.21459656222176	7.01379066598083	2.00102481736215	1.30656656365797	0.444399269602744	2.72404892185009	246
1989-030-0022	2017	SB	2017_SB	0.307870379856431	12.7114803020701	4.97783056847316	5.32735348758694	23.7814098803798	8.54998436684043	2.24508854896015	1.60338777298147	0.704608580930602	4.61726764556065	226.689320388352
1989-030-0024	2018	NW	2018_NW	0.0332221068693617	1.96788476525143	1.89176276733666	0.974706623926926	7.82280810617275	19.6923615798968	1.47159810828019	1.21221700224701	0.783537718739481	2.40877198608362	211
1989-030-0024	2018	SB	2018_SB	0.00939633587623342	0.956414197871803	1.21357146533945	0.633650038595728	5.6062777213001	8.76502368232495	2.26279652247081	0.697292919129692	1.6916229034441	2.31198472343752	211.545454545456
1989-030-0024	2020	NW	2020_NW	0.0124805153831085	1.40301297054429	0.62460213075756	0.196513826653822	2.64215358940935	5.93421400427184	1.84590220962426	0.335314478505148	0.124292980933864	0.781390714500921	229
1989-030-0024	2020	SB	2020_SB	0.00646962886567575	1.20336799733094	0.468719793756006	0.0877510817246161	2.37000946075626	4.3838710343425	0.894663050137017	0.117910168086457	0.132033427877345	0.807600652968422	237.0989010989
1989-030-0024	2021	NW	2021_NW	0.024973769523613	0.809944231822697	0.381962699981538	0.454828892137656	2.21149786563661	2.7875228222175	1.32702259721792	0.537639035146229	0.168080304620098	1.35249334254617	247
1989-030-0024	2021	SB	2021_SB	0.0205766271431892	0.765946073442559	0.298402008372036	0.444294993063834	4.18429789933419	4.11850267242006	1.30611367459547	0.417162251063632	0.465956842703616	3.30632952506797	254
1989-030-0024	2017	SB	2017_SB	0.184522034719189	2.98065453964075	3.78402237681102	1.18621181346697	9.70195236256834	2.30398766498662	1.84809419777934	1.30655311192902	0.491226095403487	3.73838269480356	235.01063829787
1989-030-0029	2018	NW	2018_NW	0.0747127266869292	4.36758096002347	3.35103513914613	1.63236666393086	9.40865763491674	22.227353805386	1.99321819197783	1.57680822891376	1.95417953948976	2.77412482704061	194.419354838712
1989-030-0029	2018	SB	2018_SB	0.00366934549333391	3.06152304278215	1.37262467653999	1.09650276219188	15.5656343549867	29.761330003311	2.31487881621538	1.5442639233485	1.02155093507258	3.72308579443212	199.909090909088
1989-030-0029	2019	SB	2019_SB	0.0814516243966808	10.880848880673	4.49626909452227	4.53890151730803	26.4794922629874	74.1540564622849	2.37809623795925	1.38604449232628	0.380019829139346	10.9793635005819	218.36363636364
1989-030-0029	2020	NW	2020_NW	0.0382894660900077	4.60736769317132	1.93376488456322	0.843630971320163	9.02044184531144	19.8121285862212	1.72907078278665	0.897696011730129	0.56491225984284	2.10132997177935	212
1989-030-0029	2020	SB	2020_SB	0.0404528246915757	5.12522819143574	1.70724430034205	1.27473616098347	7.01586488518006	14.9536545356957	1.92448966295915	0.618338521253058	0.253947441813245	1.84040444736244	211.026315789473
1989-030-0029	2021	NW	2021_NW	0.0661091045877833	9.96114993854251	2.16475326700857	2.24181552483474	7.24315337884197	13.6101282925112	1.37267332433585	0.504556698963956	0.77367846946625	2.29406609767786	223
1989-030-0029	2021	SB	2021_SB	0.0525828574676735	13.85476994101	4.14717300920449	2.61788005483009	12.0180681144605	23.5826480636362	1.46518861847449	0.860930636762408	0.205017481914873	2.95704881710853	223
1989-030-0029	2016	SB	2016_SB	0.0469181118377403	8.45942816949434	3.67971245133927	1.39737495862602	3.74596234585619	2.82965348822275	1.57741611760123	1.30938036232012	0.541443067841772	1.74536575061293	223
1989-030-0029	2017	SB	2017_SB	0.17315590512837	6.21519415225558	4.31369959734616	2.01753758215382	15.673910396698	7.44673468249554	2.14756801530495	1.6937272245508	0.506009157292112	3.94260720818591	208.516129032258
1989-030-0047	2018	NW	2018_NW	0.0751792973991032	1.12448987055366	1.04101225688926	0.800609827418764	6.503171745053	10.8246704093452	2.80265110192919	0.917396519834883	2.54201923119582	2.91589307815841	207
1989-030-0047	2018	SB	2018_SB	0	3.05072665043772	1.49987604242156	1.36110980809469	11.0684292657651	24.3141967535465	2.11092282086998	0.973600110409548	1.60020221576339	2.84518084771178	206.294117647056
1989-030-0047	2019	NW	2019_NW	0.00888987105205166	3.50976191365618	2.54890805311122	1.43359425639252	10.0032828082859	24.2054619491016	1.94886418850996	0.736032815833809	1.27892307059879	9.37645069419607	220
1989-030-0047	2019	SB	2019_SB	0	2.80875767993764	2.289128359766	1.6616607677946	9.72770315922294	25.4087556095516	1.70597468543685	1.61145658645719	0.948716490924931	11.0532626867112	214.599999999999
1989-030-0047	2020	NW	2020_NW	0.00723070306144643	1.40930342981005	0.66804767386534	0.156982191485526	4.22850945633713	7.30309241580732	1.33839840427963	0.341107947226299	0.682654708403765	1.51475218079842	219
1989-030-0047	2020	SB	2020_SB	0.0171131827436378	2.74999575390674	1.07312257426046	0.722171767085127	7.53919704666786	13.2809798612838	1.60394189966462	0.322980089205371	0.981601821555827	2.33271933717491	221.12676056338
1989-030-0047	2016	SB	2016_SB	0.569895396966276	41.9214521878108	24.3341293993767	11.9305892906682	122.713688760514	85.1635299305316	3.14780249214104	4.714760676074	0.705494342819007	16.5529460593487	238
1989-030-0047	2017	SB	2017_SB	0.186113669331692	4.11938515759025	3.33441882638972	2.65364345374703	54.6996614061826	23.4717068087061	4.058254194367	3.38169094992327	1.76511241710696	9.25937360609465	221.478723404252
1989-030-0049	2018	NW	2018_NW	0.114010748103639	9.08760341285324	6.46174061274357	2.09408829518389	39.7692281874614	84.3735053975625	2.15980606976716	2.40432814827324	1.43000785637447	7.36927300170327	189.271186440681
1989-030-0049	2018	SB	2018_SB	0.0588317331504832	10.4858069539392	5.99386520476385	4.02007630426456	61.3616824200076	122.491170819792	2.61703884401773	3.40096716526459	0.55731657870122	10.0149385034843	189.271186440681
1989-030-0049	2020	NW	2020_NW	0.026185872667755	7.36683999407805	3.03816011797154	1.64824167391355	33.7118092106738	53.7371602052402	1.59122281010112	1.32475476871267	1.26923466962363	5.92110938091812	196.4375
1989-030-0049	2020	SB	2020_SB	0.0487496343223859	20.9930061194311	10.9926363579657	3.66408204227892	120.168464376687	207.189387159942	2.86888451273552	5.43302551415102	0.205184860772276	19.0546954755171	200.805555555555
1989-030-0049	2021	NW	2021_NW	0.114611460773558	32.6597340905884	8.76609287979515	7.33701511453978	82.4432538851183	132.918012705609	1.69886254729639	3.3294452272174	0.369743609095543	11.9265329364177	216
1989-030-0049	2021	SB	2021_SB	0.116412524508125	39.2833369519763	12.6642468422637	9.86372048950128	100.569875133033	165.626837616941	3.34442702148695	5.23322201294796	0.218595873090108	18.227927310501	214
1989-030-0049	2016	SB	2016_SB	0.165863974687326	35.6023154525063	23.1495150722476	7.11381972380991	158.712620071643	97.0525913738376	4.60004538798783	5.36027839317431	1.04813915983536	22.5710546170653	217
1989-030-0049	2017	SB	2017_SB	0.297547119049931	31.2394087745106	17.460357670492	9.76589315158115	195.703880184933	92.9862473641434	3.87461279146396	7.26398256981546	0.673053641484334	22.5517815319092	200.090909090912
1989-030-0051	2018	NW	2018_NW	0.06887357929345	20.8204427960522	15.6610395038633	2.55336895617568	40.8771184350201	114.899783301597	1.1813556164728	2.50810882362565	0.788049107457558	6.93537862259134	189.271186440681
1989-030-0051	2018	SB	2018_SB	0.163449692296452	20.4840154483191	13.7630110986348	6.69802943688278	147.286057938921	252.215694853573	2.73722622207198	6.27492845998568	1.25912651364529	24.2575972712386	191.714285714283
1989-030-0051	2020	NW	2020_NW	0.0432554176662901	7.40226481371143	2.62303822049246	3.29645163179066	16.9011404175222	38.1546475206756	1.14012701325622	1.07504218439888	0.353699131872453	3.09687367279324	198.875
1989-030-0051	2020	SB	2020_SB	0.277509214114017	36.1589696095339	13.1166513204102	11.0745645759087	198.522863113005	264.500353496843	3.32453593386687	7.49437885090761	1.70471678320469	27.7748395310726	203.006172839505
1989-030-0051	2021	NW	2021_NW	0.188044505229919	43.0597350229748	8.65364186236176	11.1201500651641	46.2473527569266	72.6829264050624	1.24501319848772	1.95979873265997	0.287515681814959	6.83535903052766	222
1989-030-0051	2021	SB	2021_SB	0.495367660656071	73.5606082061776	20.1651950832866	12.8521898031339	153.749543002151	115.431551597404	2.04546525225779	4.10752818364923	0.517530333102869	14.5042315066953	218
1989-030-0051	2016	SB	2016_SB	0.0363352356428653	2.03938499517516	2.32487266536574	0.724281474086192	2.32464922480054	1.18628520703196	1.60069853818141	0.938141142238575	0.6967815172902	1.62179212785464	217
1989-030-0051	2017	SB	2017_SB	0.857770251914546	57.3638770128582	27.3365503885915	20.2617840507754	178.531561086862	85.3363570773663	4.24353451795365	7.35340514024711	1.01437835270589	20.6278535871153	201.333333333336
1989-030-0052	2018	NW	2018_NW	0.0280901944454381	2.20721058363412	1.70674290673005	1.18104632367941	4.07184278765614	13.1755911830612	1.22247878102991	1.98432178744368	0.770214933771809	1.46767939582041	192.434782608696
1989-030-0052	2018	SB	2018_SB	0.0613054437593964	5.78949750163912	3.63524549961411	2.72342646979956	8.68211237502771	24.2797102681553	1.44614306085332	2.4477233020163	0.877442373629624	2.46821235646153	198
1989-030-0052	2020	NW	2020_NW	0.0578489064540769	5.7187833916129	2.70797911658425	2.21888225116829	8.67157716682662	21.5811400254466	1.50298377461936	1.34618914651318	1.20130723784786	1.77821980251651	214
1989-030-0052	2020	SB	2020_SB	0.13201504843247	8.98913598327478	2.7729211176907	5.57622115557291	11.1940226307518	30.0088210849863	1.39297120098761	1.58908745664035	0.134634743599514	2.01838699837842	210.875
1989-030-0052	2021	NW	2021_NW	0.068550379638752	6.63184161367603	1.56551019225152	2.34343167816941	4.51517637185631	6.80552225560218	1.37036500664449	0.981271253951475	0.160538244733086	1.17039667906701	226
1989-030-0052	2021	SB	2021_SB	0.0564830968779426	4.16974644142343	1.04850629104019	1.55660846674505	7.63055081867051	12.9536353586575	1.22563629100505	0.725526340466148	0.735929608459089	1.8607544897418	230
1989-030-0052	2016	SB	2016_SB	0.261889372943308	17.277909841101	8.47974808634605	6.67861784900618	14.9583908116541	16.216048822179	1.70013428154317	2.7664726860605	0.671110838135781	2.85750898008353	231
1989-030-0052	2017	SB	2017_SB	0.217703921871857	6.03397445158267	3.16704232497989	3.55116867654096	13.2118477455826	8.0652512522433	2.66445719242756	2.21244338716159	0.62100494476887	2.82345804371905	214.428571428572
1989-030-0054	2018	NW	2018_NW	NA	NA	NA	1.58671264981894	NA	NA	NA	NA	NA	1.00550486873968	189.071090047393
1989-030-0054	2018	SB	2018_SB	0.0435455468248404	31.2060894117669	25.0388957268244	4.53805944922404	238.045948928533	550.060396838783	2.26251099608471	10.5101531368475	1.78407138376074	40.0508892904949	192
1989-030-0054	2020	SB	2020_SB	0.0590061960524444	65.4268527289388	42.9253272017989	4.94762979437289	302.137029888566	640.690992329187	1.93064120221063	9.24416660069637	0.216300671898987	40.0523860423437	205.863636363636
1989-030-0054	2016	SB	2016_SB	0.280179949834458	54.0666541116715	51.3842452034138	6.63015004078702	302.454175320673	262.358645832744	4.28965728661758	8.96723819039334	0.796972339020386	40.9498362536937	222
1989-030-0054	2017	SB	2017_SB	0.361560127046781	44.9449071573408	40.4475470571261	8.69881843233496	471.197967227875	234.339364744055	5.59151608864619	15.4633310312209	1.33763849218404	52.1606538567575	205.37837837838
1989-030-0057	2018	NW	2018_NW	0.0175240519424742	1.85146034959998	2.06319305316106	0.834341070148457	3.63219389480216	10.3864431479359	1.26555313762736	1.8178866063061	0.959475345145242	1.23686762233318	189.675675675673
1989-030-0057	2018	SB	2018_SB	0.00213067755132009	3.57023531796428	1.5666748519365	1.6820913313276	6.35212968336354	16.4005654963381	2.25979019177453	1.63043124665774	1.70651410036955	1.73060018873205	195.913043478264
1989-030-0057	2020	NW	2020_NW	0.00550329645716557	1.83909476674678	0.564593435776582	0.476106070432897	1.7133430657376	5.97947544228948	0.933045099099234	0.76230248071361	0.0625280893750485	0.553501227303416	209.935483870966
1989-030-0057	2020	SB	2020_SB	0.018488074354094	3.03736085459435	1.0010539293393	0.889975675313648	7.33018730750263	17.2455634616504	1.61162937155277	0.697845657192237	0.386665754325956	1.52556545559183	207.053763440861
1989-030-0057	2021	SB	2021_SB	0.060114521204816	6.30711389935102	1.63099277242884	1.72453180033914	16.5500202667122	15.9094419956777	1.6975761404897	1.19471878719839	2.86787583919358	3.10679695877306	225
1989-030-0057	2016	SB	2016_SB	0.0868669187201751	11.2941458191016	5.64291951101502	2.18915716213213	26.5091471251803	23.11931126159	1.72929544435836	2.15513192793803	0.818669490774154	4.816378309029	223
1989-030-0057	2017	SB	2017_SB	0.139705006054225	0.742582314834594	0.632282113220385	0.578481441408492	8.05941003831897	2.701977216883	2.81735858653968	1.54890257194233	0.589618397630845	3.82272423508981	205.838709677417
1989-030-0059	2018	NW	2018_NW	0.0429483755814534	2.92528825227612	2.6839891088112	1.59420776307474	6.4865014914768	16.8265366230258	1.39308447151133	1.35215747098267	1.041327264405	1.97928195523243	213
1989-030-0059	2018	SB	2018_SB	0.0151971706143881	4.55537194331718	2.38802811347754	2.00725807994713	9.57775788947644	21.6211450825108	2.09873284822612	1.29139460258859	0.845470234340869	2.65597713944126	210.5
1989-030-0059	2020	NW	2020_NW	0.0379413812650529	10.0464579324235	3.19921172330951	2.74160802303897	11.057027339424	33.3013807078818	1.341678173353	0.789215006552358	0.242262099378242	1.76448044966807	225.006249999999
1989-030-0059	2020	SB	2020_SB	0.03853802513615	7.15061609498295	1.90300120111019	1.78280323310617	7.2015244423345	16.5818090159901	1.82506914596839	0.464769977569647	0.108521903741125	1.78004287707495	226.137931034482
1989-030-0059	2021	NW	2021_NW	0.0325689598019637	1.94225104234648	0.76546064106764	0.738588692838677	4.39671731852429	8.33562785173628	1.16903652464662	0.563475701233181	0.158264961991063	1.33032284776006	235
1989-030-0059	2021	SB	2021_SB	0.0600368947921832	3.35766234687808	2.46882823343163	0.945318503588958	6.66559575535224	8.10539464715958	1.4314937252421	0.410080938545039	0.915229669048754	2.32144678216229	243
1989-030-0059	2016	SB	2016_SB	0.0887333755069235	7.35029815766196	6.25509160375849	1.77126714125243	8.35339697071171	6.14054535392153	1.40786837302336	1.49996994713273	0.630054750204032	2.2698208411751	246
1989-030-0059	2017	SB	2017_SB	0.181401303907531	6.19562293257245	2.80265103118596	2.15210591887246	11.9558428177825	4.75069227377941	2.08737804922096	1.6070465473886	0.457341097374103	3.83189652617566	230
1989-030-0063	2018	NW	2018_NW	0.283768461024756	67.7644644231142	31.7856189204492	24.8548784664248	48.6835399609083	129.027749284055	2.12814963266508	2.67065038538901	0.921427255150039	9.75717040605324	194.610169491527
1989-030-0063	2018	SB	2018_SB	0.302477564332008	55.1295497989218	27.4415661552816	21.2631369684075	38.4261800255735	96.3493037588679	1.55021627105863	1.90748240420333	1.63208542230696	7.0515162885	191
1989-030-0063	2019	NW	2019_NW	0.432280884473965	128.713372581163	40.4939909170783	37.4274410169133	59.1560013381354	207.421477696994	2.7227185379571	2.01511837957904	0.463326085103799	17.0092117622107	205
1989-030-0063	2019	SB	2019_SB	0.668063307603153	102.918529421876	31.9306846547639	35.8203819593818	53.0096492467017	157.513825049452	2.48195345879222	2.64214180509665	0.410538414587709	8.02594235111648	219.190476190473
1989-030-0063	2020	NW	2020_NW	0.16292173336002	48.3164133482975	12.9745618799107	16.9592316454773	27.1677250243426	68.069163626143	1.3591490573919	1.13404966346586	0.141174681538579	4.30727911145982	199
1989-030-0063	2020	SB	2020_SB	0.370640141605207	62.9247845525618	21.5066491341799	24.413123389595	42.8533305329362	96.9070798571732	2.41537572347691	1.82132957196358	0.128676954269363	6.91875416268072	207.03125
1989-030-0063	2021	NW	2021_NW	0.264439904222653	57.6547180545255	10.782908054201	17.9487396094026	15.2734014168436	36.0054378039697	1.49136797028181	0.759144241582815	0.247830463052796	2.61431225227766	222
1989-030-0063	2021	SB	2021_SB	0.538480548706009	85.4634851614133	17.7771588817133	29.4073930665916	26.7467141884875	56.9399261689774	2.09900744749184	1.54263752293546	0.57223768636575	5.85511288435627	219
1989-030-0063	2016	SB	2016_SB	0.661060515641317	45.0299258497884	20.0605365285229	18.5308358071058	28.1841533687214	24.4284263586881	2.75349840987355	1.75753394347861	0.847709802823067	4.42338663100687	218
1989-030-0063	2017	SB	2017_SB	0.51937096929927	37.2262239242525	14.548280487017	21.2149777374708	42.3297058186399	22.896013307731	3.07474000907491	2.62374638911011	0.910775670918366	7.25889970071199	220.447552447549
1989-030-0066	2018	NW	2018_NW	0.0630744818548267	1.30945412673894	1.17797017317926	0.943299422956885	8.8324971527514	20.3121375953476	2.41962143960654	1.26911304527406	1.5734456839217	3.25015500328909	208
1989-030-0066	2018	SB	2018_SB	0	1.47881155760517	0.480994709263166	0.913978074368447	11.5080928018586	29.0494778288665	2.16349732625378	1.32957192791	0.694067209164739	3.08716396562685	212.25
1989-030-0066	2019	NW	2019_NW	0.109497087544395	2.55220232721223	2.8823276483064	1.827395039773	20.9248055535244	61.0793662912668	4.16989749621917	1.56598763903232	0.473620533619783	11.6319432440667	222
1989-030-0066	2019	SB	2019_SB	0.0187624807962543	4.10640497738643	2.24832145004291	1.97200056995037	13.0093128689369	37.4912291125404	1.38451626479843	1.12398428264571	0.248406560310368	8.73978590802144	224.459016393441
1989-030-0066	2020	NW	2020_NW	0.0202908364005112	2.02535442709326	0.583864434567178	0.654906537745235	6.69156914673627	13.5231051493282	1.52593322805872	0.30299455522557	0.209989449459794	1.45927276370405	222.5
1989-030-0066	2020	SB	2020_SB	0.0170408619259344	2.14167126959134	0.76807152237995	0.709233267179853	9.25400018653145	16.1747844835095	1.33877835600983	0.527972132792554	0.205386606866567	1.83008845694556	220.076923076922
1989-030-0066	2021	NW	2021_NW	0.027172806036352	0.777804779457307	0.331908459862655	0.580442304233701	3.8553067536546	5.37955584340179	1.63802014354438	0.571395102363655	0.141328462064079	1.45111934100756	233
1989-030-0066	2016	SB	2016_SB	0.0457344662746837	5.89114091782605	2.50489958763088	1.12645100016853	6.57177157981788	3.84399667969548	1.82220357222697	0.939129083871731	0.568755217663734	1.93307477102398	239
1989-030-0066	2017	SB	2017_SB	0.150148073364728	0.96133505022603	0.991911161621261	1.17541363301264	13.0368746691378	5.3078678250364	2.07378187510814	1.40800444088997	0.524790119458119	3.7893457249751	221.688888888886
1989-030-0070	2018	NW	2018_NW	0	1.08133355680652	0.523787242765482	0.552237867584825	5.05185241503063	10.9138567691311	1.94205717069636	1.14653375632438	0.780395139231919	1.77872586361726	198.1640625
1989-030-0070	2020	SB	2020_SB	0.0242760061640991	3.10316831149357	1.01806294897602	0.330831243983065	4.40820769598931	9.27742304184588	1.80599810490529	0.681593277368853	0.290890970035724	1.12237820277329	219.223333333332
1989-030-0070	2021	NW	2021_NW	0.0219918385874544	0.4349083853434	0.268807968352709	0.426766694526107	1.85589005560368	4.0952190971364	1.0333554013281	0.345553263759957	0.141028777323409	0.739210038003668	230
1989-030-0070	2021	SB	2021_SB	0.056730449948853	1.51624365207623	0.571650225620282	0.74557284110199	4.47650704644668	4.42596750800992	1.26447796146996	0.603761270862889	0.27871569756382	1.802752253792	243
1989-030-0070	2016	SB	2016_SB	0.0473008031027101	6.11778975115855	3.74422319993311	0.738605232407155	2.04574466445714	1.67662108901883	1.65355640143634	1.18022926760578	0.448946839931979	1.15493915539551	239
1989-030-0070	2017	SB	2017_SB	0.149128091570285	0.835294310256198	0.851786216611548	0.687273513597035	5.38941777000876	2.02069457856096	2.41259779396107	1.26160718317155	0.414537154055923	2.67968751706126	221.678160919539
1989-030-0072	2018	NW	2018_NW	0.00662708143246218	2.29159266970944	1.22543782942971	0.875936094567932	8.66070462087793	23.4049596765439	1.60020928689253	2.07736192378674	0.871230869516889	2.66096209258987	206
1989-030-0072	2018	SB	2018_SB	0	2.86467610497899	1.81935791482004	1.0441458811405	8.76458988477326	24.4520485822839	2.26951808188116	1.50981679369154	0.502475079277743	2.4273218612419	204
1989-030-0072	2019	NW	2019_NW	0	6.01487462672688	2.83595031970787	1.4044126884676	7.97868213220311	30.9164841018035	0.938240742252844	1.54794349946139	0.294857057345984	3.16976208239267	219
1989-030-0072	2019	SB	2019_SB	0	6.93615048605567	2.6209306230892	0.982003000517916	12.0372632821282	34.5739762694955	1.20215161682227	1.4126283112157	0.325787058111307	3.25100718406407	222.808510638301
1989-030-0072	2020	NW	2020_NW	0.0145518290812956	2.78016680247317	1.00426246428904	0.434315737224374	10.6893394355301	22.8765692616254	0.999235456737591	0.7172040213537	0.330934108050426	2.23064258438721	222
1989-030-0072	2020	SB	2020_SB	0.0216208871318326	4.65113145952165	1.59741127676475	0.603338668579822	10.054156499117	18.8994965736213	1.40461731020768	0.614918400206962	1.32800247384008	1.80309027952289	219.223684210527
1989-030-0072	2021	NW	2021_NW	0.107312142227657	10.4848306921444	7.51249905404091	2.82346321382594	10.8532595087301	22.3334594680963	1.56145486749896	1.00268402492094	1.33600476588679	3.02421193662676	235
1989-030-0072	2016	SB	2016_SB	0.0416356503949868	6.52742187098743	3.68890694163595	1.03420857258678	12.4686257055576	10.7325970792479	1.8442778112848	1.45059857139519	0.462855078125763	2.23708801842214	238
1989-030-0072	2017	SB	2017_SB	0.157152906366005	7.85573535916451	4.49385621929001	1.551917801376	32.9394421625554	16.1527616723642	2.1386809169047	2.42043074827122	0.408320386649075	5.44224777864513	219.166666666664
1989-030-0076	2018	NW	2018_NW	0.0622203337583062	1.14927916627974	1.16212726120453	0.859303550125559	8.79546303938021	19.7424612208714	1.20455123586403	1.16950371210652	0.739917093384064	2.99913336513326	195.375
1989-030-0076	2018	SB	2018_SB	0.000459659735375508	1.67060170853772	0.766959247972486	0.946523283276182	7.75165696367633	16.2972683766012	2.22796866987764	0.826574498958937	0.673763971499013	2.64654724996527	201.5
1989-030-0076	2020	NW	2020_NW	0.00942381100099235	1.3236457780956	0.412749367156477	0.17105462083443	2.77364884153191	5.88180652178111	1.17332227858561	0.241571219800397	0.119602655437589	1.11679788877967	211
1989-030-0076	2020	SB	2020_SB	0.0166016100628877	1.83406691901722	0.675787097655294	0.320409690838955	5.57526908093366	8.68318534109633	1.74424769297002	0.205181404166018	0.206828447944714	1.71856762567567	215.759615384617
1989-030-0076	2021	SB	2021_SB	0.0405770361824467	1.86921961164072	0.465426712738646	0.892515589204046	2.48577518614183	3.21492880644652	1.2419862921855	0.282177581874235	0.229487659900735	1.13917339755847	233
1989-030-0076	2016	SB	2016_SB	0.0459277653542105	5.53006764420724	1.85929887420743	0.802255733848684	2.33062779720766	1.33370418298837	2.07368683142725	0.993790021539355	0.483152213253979	1.66626993305456	235
1989-030-0076	2017	SB	2017_SB	0.132830753695042	0.775616507355925	0.67471459529231	0.583244284986491	5.30395890334857	1.30344397260309	2.33657433999391	1.10411797920335	0.463286856295186	2.87895633991619	211.246575342462
1989-030-0081	2018	NW	2018_NW	0.00200701152513669	1.26330351276944	0.632877417897465	0.946533375114472	6.65056868231649	17.460894740937	1.87862262967211	1.80429974341981	0.63122412646489	2.27673304982145	191.216
1989-030-0081	2018	SB	2018_SB	0	1.50871752939375	0.929453955367482	0.910860359471591	7.53132933060432	19.0300089985517	2.16500223319096	1.28892887458493	0.890216954422148	3.49962559131218	192.853658536587
1989-030-0081	2019	NW	2019_NW	0.0428837338144364	7.12423234793633	2.36985500647294	1.4523587163319	6.03269974086885	15.7339464342289	1.95157524969282	1.14979925703007	0.558615587473039	2.95160343203122	207.805084745763
1989-030-0081	2019	SB	2019_SB	0.0228508839497897	5.44011390117492	2.90922450174073	1.67325250492546	7.46811854232177	20.867144040012	1.77425941088298	1.12562066563323	0.321296074583092	2.27723845859812	214.814814814818
1989-030-0081	2020	NW	2020_NW	0.0163658228691984	1.70366907087231	0.749317249278118	0.34648075508349	4.02509394155817	9.42229492041036	2.04241148679544	0.295748182169705	0.0997139930972775	1.04157349260802	206.454545454544
1989-030-0081	2020	SB	2020_SB	0.0325852292058854	3.15187789522497	1.13906889693313	0.920400198311906	7.34070744293671	11.9312668773208	1.41699064074089	0.31799215899883	0.521574048835651	2.13800350243468	209.855263157893
1989-030-0081	2021	SB	2021_SB	0.040895417989686	2.36189834651615	0.628754504941798	0.879750457258112	4.44177495418869	6.20336058689435	1.23240115910442	0.402836326835085	0.456098324627979	1.86973525016675	225
1989-030-0081	2016	SB	2016_SB	0.0541890404552913	6.7972238370385	3.74359324900682	1.49272104364641	5.54137065950321	4.56197500056871	1.77400965280209	1.15243691793906	0.495821054022322	1.74880353644611	223
1989-030-0081	2017	SB	2017_SB	0.171129015134898	2.96283751260308	2.05668086389717	1.90970848325797	17.5113977390027	8.11931309889389	2.37754772323356	1.78337024543045	0.722807680466953	4.63070237170829	207.290909090909
1989-030-0082	2018	NW	2018_NW	0.0822458760469049	26.3694937863097	12.310444501131	5.62689747638432	98.8629251125301	222.546393441992	3.51862058228087	5.44640229269787	1.71201417680575	17.5019566272736	204.5
1989-030-0082	2018	SB	2018_SB	0.151624427244261	39.7561335653504	23.9052422908358	10.437947249836	234.071494795189	422.800571020687	3.26147283729081	10.3055294230706	1.06320853099728	34.1571662312068	215.163636363635
1989-030-0082	2019	SB	2019_SB	0.392017918336236	110.043258494537	48.3797072298818	20.6832939950474	224.111379858537	549.742068198092	5.69765011512799	11.8481239732554	0.449427748667176	38.7925561550105	227.574468085106
1989-030-0082	2020	NW	2020_NW	0.108657467620749	36.0137712664225	9.90699694170229	7.21950100846534	109.261239583163	221.598772426566	2.55374185630718	4.15824954205091	0.373305128354238	16.4654672525323	224
1989-030-0082	2021	NW	2021_NW	0.0608911271675685	20.7930037757483	7.19014044428066	2.87280032065631	57.9040026081484	100.267300513422	2.48977665786302	2.99057136043258	0.116058434533701	8.48225459592525	240
1989-030-0082	2021	SB	2021_SB	0.065862631764277	20.4051899644318	9.99144439390354	2.81311972145435	86.7425772118503	102.220109375704	1.96382995193173	3.75003254499835	0.164185227424774	10.8775169849226	245
1989-030-0082	2016	SB	2016_SB	0.20560344401852	62.0695639967133	32.9685571020863	8.21149180672078	128.362563298794	79.1788507229282	3.23080478601577	4.84078962020643	0.569066406820651	14.5307557184213	252
1989-030-0082	2017	SB	2017_SB	0.245906732186577	36.0308515054687	26.6916599303226	7.28099771354931	176.88694641331	77.8943806476513	3.17982439605249	7.36286149274837	0.438616251499047	19.1558712493142	228.973913043475
1989-030-0095	2018	NW	2018_NW	0.0204938846023753	1.67624877125675	0.961266391642992	0.805299229264385	6.47673051090826	14.2864770239982	1.27933521963738	1.60359823426696	0.787710008105674	2.12658129343184	201.333333333336
1989-030-0095	2018	SB	2018_SB	0	1.13905141479734	0.677615138608668	0.633817531875302	5.44252487676505	11.3628065740096	2.50841461131865	1.64584970425519	0.816787741145613	2.11546966818215	197.454545454544
1989-030-0095	2020	NW	2020_NW	0.0164824378181888	2.77249041418519	1.04468681349752	0.574726743372873	2.52755434162015	7.75052752997007	1.65995015946525	0.457748106528949	0.0206192745250749	0.710190394600903	207.805084745763
1989-030-0095	2020	SB	2020_SB	0.0098562249425595	1.98374148521812	0.452390051903832	0.350627368324852	4.729833043569	9.42472101179496	1.19228810859493	0.849788151317046	0.162316286598643	1.72116497793129	213.944444444445
1989-030-0095	2021	NW	2021_NW	0.031080700437994	0.857739355232616	0.414205030266837	0.550819822488017	3.79323692381404	4.24806994826494	1.51752112107319	0.601091092773687	0.17083978397116	1.71699241862507	216
1989-030-0095	2021	SB	2021_SB	0.0236907972306634	0.739105072855826	0.481857972517249	0.358685312362243	3.73311751644089	3.54606096829035	1.06448588682807	0.374774925597172	0.303415172536391	2.02916562155551	229
1989-030-0095	2016	SB	2016_SB	0.0309203360212435	6.53214055837806	2.38980184736107	1.11892201457735	2.58841592055832	2.23934232465913	1.63599376736086	1.97806979761813	0.440948465410505	1.58120272287825	233
1989-030-0095	2017	SB	2017_SB	0.136275653198844	0.445564066809907	0.816478798837309	0.617440485431948	6.71079637814761	1.7863297541968	2.15143312013587	1.49096686570389	0.461727141537007	3.47465499893679	212.734042553195
1989-030-0098	2018	NW	2018_NW	0.0238747113973701	3.9011743295377	2.282880857598	1.8188991060495	12.6786234282473	36.7111856684936	1.59074716864714	1.92098627066292	0.435736920331642	2.80507330900594	192.319148936171
1989-030-0098	2018	SB	2018_SB	0.033371682615512	5.27380685149942	2.49002643860356	2.75925784222678	33.7693612108945	60.7645154139489	3.28295537444871	2.36637985151685	1.5333564702888	7.31988815040067	189.765957446805
1989-030-0098	2019	SB	2019_SB	0.0370968081935023	33.1025460211683	16.0831639179778	3.08013952495467	94.6000709893592	250.34330935229	2.13897464006445	4.28178869370294	0.351989056544114	16.6369003705113	210.933333333334
1989-030-0098	2020	NW	2020_NW	0.00938342938141593	2.11650134467826	1.06127058109705	0.391421771273984	7.42828320211691	12.1709641820692	1.22770472846632	0.435694282581317	0.510858347734884	2.24851621892451	196
1989-030-0098	2020	SB	2020_SB	0.0466057360667562	7.42605335965878	2.35376717090104	2.9319847340698	45.9361876610258	67.5421935267164	1.61930594692051	1.92853424150477	2.52617969031914	8.9546197646954	205.790322580644
1989-030-0098	2021	NW	2021_NW	0.071584844858339	8.370426630182	1.9398359907639	3.56937248932512	24.3217499135999	21.8192607522787	2.00932132458796	1.65526763973063	0.391673249051539	5.05835813469967	222
1989-030-0098	2021	SB	2021_SB	0.149539791032632	22.0324103709834	7.60443521036018	6.33698229208398	83.0249370833141	54.0351051331106	2.14218894895486	3.84390318020975	0.507989191610883	11.9114187220134	214
1989-030-0098	2016	SB	2016_SB	0.125386104556047	12.5388543777335	5.84543752607022	4.15548776481976	34.0856721320034	18.4778340423181	2.62229890218686	2.37564344271119	0.553742991098473	6.04014644943791	218
1989-030-0098	2017	SB	2017_SB	0.302881686223814	14.1370235701229	9.03740100846887	6.31543102658896	105.051091137811	39.9193775218339	3.3573188085479	4.83205918518712	1.06615924731913	13.9059488653018	201.23684210526
1989-030-0110	2018	NW	2018_NW	0.0578306666804438	4.13178765196335	3.31799137696474	1.3971246483441	16.5440850958186	31.0334648672219	1.88296380688416	1.26567315525659	1.12802134780323	4.17624436308962	201.333333333336
1989-030-0110	2018	SB	2018_SB	0.02315905976715	3.29659172916016	1.54434158947598	1.22250952142041	14.9229697340667	30.2958860101998	2.47628265132247	1.42200730333882	1.02519994414463	3.65834019236586	199.820512820515
1989-030-0110	2020	NW	2020_NW	0.0361404120829453	2.99794286379759	0.871888153011012	0.787271982146409	5.21121462394013	8.90804717241931	1.49355730201671	0.188167263874954	0.692609898595744	1.62006293048262	210
1989-030-0110	2020	SB	2020_SB	0.0323047683173426	3.61426846496707	0.894143682486349	2.48632004524252	10.504951803994	19.7871055101727	1.68664295979577	0.660893972775523	0.437859273343081	2.6901906696798	212.18604651163
1989-030-0110	2016	SB	2016_SB	0.0799801513111263	13.9182666530165	6.25739343554739	4.18245158707646	10.0361044720476	7.45922105241287	1.9343636997946	1.41611967484692	0.682741733911394	2.31153906591693	224
1989-030-0110	2017	SB	2017_SB	0.222857860627433	8.52947566037307	3.05362965146562	5.7831897767207	29.3562592057103	13.5620096026613	2.74150122935275	2.02747302028295	0.876928355786879	6.06703700118914	210.823529411762
1989-030-0112	2018	NW	2018_NW	0.0213486491749266	0.968798221513505	1.37517801331807	0.861970077856264	5.36450041201154	14.6883368744158	1.3894500637959	1.7829204992569	0.78528354353891	2.08400390833574	204
1989-030-0112	2018	SB	2018_SB	0.0290641113319951	2.22279882866394	0.977905078263274	1.4387780903095	7.01941268817719	19.2731956210011	1.57899668308733	1.54004737097555	0.46461810710791	2.28067852398935	197.298245614038
1989-030-0112	2019	SB	2019_SB	0.0712503869656078	9.14982746450308	3.52053165140863	2.72569678746509	11.6069301262544	45.4825557447584	1.71243434685172	2.11518914313033	0.471023554411628	2.6742804533043	223.86363636364
1989-030-0112	2020	NW	2020_NW	0.0323116733649412	3.03349563987531	1.26345368084232	0.6430893494375	7.85439306752084	20.9356873282921	1.84703533764351	0.789463889559759	0.194779762236145	1.64395276173693	220.5
1989-030-0112	2020	SB	2020_SB	0.0844242955589248	5.89160665430637	2.28479400130069	2.73579842777362	25.2407394183629	57.6888551272405	1.76475854948586	1.47171939094836	1.7740148552569	4.17566852523106	216.105263157893
1989-030-0112	2021	NW	2021_NW	0.0324486088465857	2.38743156508087	0.883034899649262	0.729413560062766	9.25125911642541	17.2996557351119	0.922702034508072	0.645233215497085	0.351656989002991	2.0318727870284	228
1989-030-0112	2017	SB	2017_SB	0.231183956789789	5.47638069149055	3.2566774519278	2.43584568158277	16.8172004960908	8.88948776055297	3.24729220659606	1.8909273186147	0.626962924942416	3.97348994320281	219.0206185567
1989-030-0129	2018	NW	2018_NW	0.0163778876402398	3.5896087185468	1.98074138188138	2.30216221575157	7.73794727047388	24.7064451158068	1.47740035808058	1.98520118689047	1.06706048939331	2.41927020137246	190.411347517729
1989-030-0129	2018	SB	2018_SB	0.0478238933200415	4.38193005692744	2.36370510961049	2.90677810298614	6.09415338588235	16.0158688311672	1.82237657059449	1.46381597562346	1.14720291171488	1.4388941351446	189.115384615383
1989-030-0129	2019	SB	2019_SB	0.0820269005670262	13.5170001457611	6.64346820436238	4.33701140273875	9.59984185030626	26.096269181835	1.22155210442322	1.06468596114817	0.535475649480075	3.37381599868004	212.174107142855
1989-030-0129	2020	NW	2020_NW	0.0641729315618502	5.03120175910213	1.64796091601867	2.58126490559665	5.67136010694476	12.8308784132594	1.58389307225123	0.37905836875388	0.38048822510083	1.51501583707259	212
1989-030-0129	2020	SB	2020_SB	0.0877919966604648	4.83109416798095	1.72233428401403	3.72732341500208	4.2659878049845	13.9548592834361	1.12225199434137	0.463174153827716	0.500338231965956	0.987842067768093	209.216417910447
1989-030-0129	2021	NW	2021_NW	0.080455628333242	3.29869763324856	0.724996628902778	2.74240640636727	4.32129868161088	6.46633490456769	1.27399863685468	0.529532282409543	0.204392751325477	1.57401909141292	222
1989-030-0129	2021	SB	2021_SB	0.092372042870879	4.37257030249685	0.972842136174148	2.61568696946394	5.32298691447763	5.66398746160454	1.42684460694153	0.792843273700718	0.38669493835211	2.28241795069229	223
1989-030-0129	2016	SB	2016_SB	0.119428871646535	8.50530517633836	2.58566946980786	3.46709390702039	6.00250236911378	4.98076233091944	1.68632555563344	0.974642697761021	0.488227767943482	1.65544373095284	223
1989-030-0129	2017	SB	2017_SB	0.256062444040631	6.24283645066726	3.67363037556655	5.13416706552818	28.1474465540187	16.2015037453061	2.46370838067513	2.12546995493318	0.632162817398428	5.21110423277896	205.504424778759
1989-030-0132	2018	NW	2018_NW	0.047174610789365	2.36904873242641	2.13069768523793	1.04258578247795	4.24610630034198	14.1705726956372	1.44554955293895	2.20826913276967	1.92916351186456	1.81093148968017	204
1989-030-0132	2018	SB	2018_SB	0	2.37284542981304	2.29745976634798	0.98746793364018	24.0498875455076	44.7681834594702	2.80944605735029	2.41825794897948	2.89825820145448	5.48301572094975	209.840909090912
1989-030-0132	2019	NW	2019_NW	0.0324015630130857	8.66399704253569	4.85475280408422	2.55760618458749	15.1138563920975	47.0486912057378	2.60867634700341	3.16114861243961	0.659958874006904	12.697130484435	222
1989-030-0132	2020	NW	2020_NW	0.0267984947374903	5.13432886260388	2.24100629153774	1.08446821172759	8.53254537497496	16.7956816437188	1.68471516532484	0.533638404929249	1.25250797333902	1.91834766799781	225
1989-030-0132	2020	SB	2020_SB	0.029734800677816	6.07462441164717	2.13618805271148	1.07915147158066	14.4216108003185	26.5535475738681	1.77320823532202	0.737735729176987	0.954882648036775	2.82575846970528	218.917241379309
1989-030-0132	2021	SB	2021_SB	0.0255008629509154	1.92061623293841	0.513132540841047	0.45347577710068	7.33116324306556	8.29374275351933	1.54796681652983	0.605687390419364	0.511662083595298	3.80119330558752	237
1989-030-0132	2016	SB	2016_SB	0.0576143753198463	6.73521145412759	2.64952860641337	1.16823354047379	13.8278819037735	7.89332245180627	1.64774723346322	1.52083190152135	0.494524022621234	2.85702354989203	245
1989-030-0132	2017	SB	2017_SB	0.148913786075179	3.47762515964927	2.33806604359854	0.924741748699356	14.4807661572045	4.25145608255499	2.36251996498452	1.71201923943354	0.527453146802448	4.95721940883312	223.093457943927
1989-030-0147	2018	NW	2018_NW	0.0743156775114405	2.62570591653662	2.48338233335471	2.54949545117042	9.65692823635419	25.7285446927834	1.82155459579479	1.46293760573425	0.307565324208709	2.53321989031563	193
1989-030-0147	2018	SB	2018_SB	0.0510923328327866	2.77949680318324	2.23848662353159	1.93269696406996	10.9589647938454	20.6106455104635	2.16550319211905	1.14469107332489	1.22631725743869	3.23764902857386	193.641025641024
1989-030-0147	2019	SB	2019_SB	0.00863292323762712	6.17098928855386	2.85787403327258	3.21288522289541	10.1471744163447	31.5409257694538	1.91633518772398	1.01292648318828	0.35405786556763	4.68211056738538	220.65891472868
1989-030-0147	2020	NW	2020_NW	0.0274441776409528	2.00056801697359	0.891264624871856	0.851825567173406	5.77217191871877	12.2402373732166	2.05530982823432	0.263958555822347	0.432573312843645	1.36709467795376	211.2131147541
1989-030-0147	2020	SB	2020_SB	0.0260466485495511	2.58256443439964	1.15044400405463	1.71120111088045	6.47152535586046	14.0012414900895	1.44775998856878	0.908716226623493	0.243698147178826	1.47779663942216	211.166666666668
1989-030-0147	2021	NW	2021_NW	0.034909400147911	1.67731968055714	0.672712477653704	1.036652445488	5.0669708492407	5.58574689093582	1.2053454959132	0.623287089991285	0.426951331223594	2.02569144618569	224
1989-030-0147	2016	SB	2016_SB	0.129024766981155	8.50136698747816	4.97778781411702	1.5051031514371	9.33981417691473	4.49669793713375	1.9693115247399	1.27057702591678	0.690917436064925	2.91878143732433	223
1989-030-0147	2017	SB	2017_SB	0.154386864613949	1.13932745498014	1.22740752455815	0.981906124094015	6.75913470784373	2.69305687213826	2.60770752340155	1.25521971327708	0.439843484669399	2.52445995604385	210.629629629628
1989-030-0152	2018	NW	2018_NW	0.0327374732805387	6.97646149912791	4.52988771176956	1.91815479421516	45.2510314776368	140.129531380378	2.01207426097458	3.19619167803478	0.482583990266704	9.80525400172546	198.157894736843
1989-030-0152	2018	SB	2018_SB	0.0687037924504159	15.4903744846908	8.02969427080335	2.77486469834058	100.188060698636	204.914028489046	3.2061987552395	4.74425147561025	0.930171793710586	17.1276453387575	201.071428571428
1989-030-0152	2019	NW	2019_NW	0.0824692350949142	19.6284357339957	8.71212075106767	2.78048705041517	67.8806809964098	177.183297520855	2.57469767263742	2.44367586709106	0.388519571103646	23.0904827902044	214.864864864867
1989-030-0152	2020	NW	2020_NW	0.0571608086040425	12.6174101198794	4.33762765759106	1.7443441403077	69.5439378095635	157.907621138527	2.54947446905426	2.91153211664975	0.126645505585257	10.7320033913786	208
1989-030-0152	2020	SB	2020_SB	0.0767913361927142	24.8349877477022	10.3159855865421	3.25305315613508	166.792130425427	271.225194208469	2.72602757467052	5.77594720353231	0.298142757239184	22.1989496152978	212.057971014492
1989-030-0152	2021	NW	2021_NW	0.070551425759988	17.2670172262367	8.34611307307923	2.21005110758355	140.545834465724	108.645041443423	2.16855557350518	5.52352585111556	1.09994951956668	20.2289249639659	228
1989-030-0152	2021	SB	2021_SB	0.0167441625479838	20.8071368779104	18.8449169952442	0.754309137845876	197.425782424115	194.5335984009	3.24400731668952	8.56372290967519	0.556773869181407	30.3462730120822	230
1989-030-0152	2016	SB	2016_SB	0.202650483084936	27.8445980916056	20.1294645309728	2.77407434195311	95.9039898772129	70.5955138831431	2.64651789246348	3.88278576418027	0.455189668815858	11.1801213154757	231
1989-030-0152	2017	SB	2017_SB	0.246296330571831	26.3113323774194	28.361373043144	3.30007154106826	232.847956857595	90.7532238264949	5.66279497477039	8.6841102992321	0.61132679028652	23.4628594768893	212.397058823532
1989-030-0164	2018	NW	2018_NW	0.0401260142536005	2.24647739980366	1.95436134385281	1.21623296688638	8.54152650596089	21.6306130981641	1.09351655254974	1.23421813687792	0.564560243604484	2.28932664086316	203.84210526316
1989-030-0164	2018	SB	2018_SB	0.0890940474659138	8.90670905993599	3.45031978520996	4.65256399516727	11.8274198691607	26.9991434092228	2.35850595226513	1.31151535930978	0.508075181684071	3.2387954301733	207.79069767442
1989-030-0164	2019	NW	2019_NW	0.0372434047776148	5.90369686160303	2.87605879962363	2.1092495902316	9.33746349483478	22.231255785107	2.57675392170261	0.807269328049255	0.469376787225356	9.07261044564077	216.877192982458
1989-030-0164	2019	SB	2019_SB	0.123637144224025	19.8032633372713	3.3128171457075	3.85736688123483	13.4377572376536	32.0021683323535	1.69700896484145	0.915567936642006	0.331336640223057	5.91757228755752	215.911764705881
1989-030-0164	2020	NW	2020_NW	0.0256545415970587	4.17429725981325	0.991216280884931	1.65019448162914	4.55168600804558	10.3626096217744	1.78618397436362	0.75621146976776	0.0654837361026657	1.68710177885447	213
1989-030-0164	2020	SB	2020_SB	0.0483351993388478	7.73750317074661	1.80459291967678	3.26773052944232	9.52313259801162	18.4400006076906	1.59244569888412	0.47803014135419	0.122491719712896	2.05915514441407	220.157894736843
1989-030-0164	2021	NW	2021_NW	0.0400631314587144	5.35001195857506	1.50821737600039	1.27203844672996	10.8557738143847	14.8699252774297	1.29963019551843	0.724195116883209	0.141280243479861	2.22742634042516	233
1989-030-0164	2016	SB	2016_SB	0.0798694143122587	13.3325879504552	4.71874228094714	2.13629542876248	3.34031242197958	2.19242373195895	1.80664916882188	1.09472692183278	0.407568843028332	1.85418700836192	240
1989-030-0164	2017	SB	2017_SB	0.200623701995589	5.53014509067694	1.74544220045224	1.5242395865361	11.3709317589937	3.63350391533631	2.6807674764571	1.52990993439709	0.572390950204697	5.16543450475937	218.605000000003
1989-030-0165	2018	SB	2018_SB	0	32.1077623244169	14.1865076219406	1.49944666668095	29.3919519030845	56.6944281854934	2.57379118093971	2.24222988718266	2.21078268549807	6.40080808419255	193
1989-030-0165	2019	NW	2019_NW	0	79.9829869059353	22.5615974474311	3.841655028965	38.8643173263822	166.339020775654	2.25562685078352	2.49217872839586	0.319342680005704	14.1168754553171	212
1989-030-0165	2019	SB	2019_SB	0.0484372033685552	57.1090188180077	16.5161904932985	3.21628358714553	19.3739997493487	56.7127468108888	2.85147210559964	1.59958003436695	0.556199523045876	8.97218133048214	215.137404580149
1989-030-0165	2020	NW	2020_NW	0.0120505082282456	16.5918310479367	4.41063684161368	0.547015629085711	10.3236466671851	19.7157348766281	1.54219465844578	0.493579100966829	0.30552766163062	2.48864033989947	214
1989-030-0165	2020	SB	2020_SB	0.0210017277730389	30.261194657016	8.50312686753234	1.41126441426703	12.1166507662293	28.9154748329539	1.13028552863297	0.93204518657892	0.163055587848485	2.71583610779425	210.200000000001
1989-030-0165	2021	NW	2021_NW	0.0497441856865795	6.82117990798293	1.66574968983077	0.902385490197937	5.68618906713187	9.47883524305404	1.22501833652336	0.534460983256913	0.414278907098652	1.83928251539446	222
1989-030-0165	2021	SB	2021_SB	0.037585049523994	6.64889354780314	1.52577262320265	1.18980056672025	5.63699955999008	8.43613643909437	1.1302457469377	0.478354450764801	0.25607966921025	2.03422188234251	220
1989-030-0165	2016	SB	2016_SB	0.0622530031160172	28.6637670274058	12.9550210366448	1.55787451257099	20.7804283264467	11.9404473786602	1.68376391783649	1.70977928063678	0.75875866153056	4.85347807079399	223
1989-030-0165	2017	SB	2017_SB	0.159084280266377	11.3163430101664	5.09453146476077	1.5619336475525	24.673195677416	8.74694502303389	2.4630192022393	1.81922127056352	1.43276119011645	6.04782385324803	206.714285714283
1989-030-0166	2018	NW	2018_NW	0.0582353996976833	3.41575230363086	2.5480074197969	2.53649779362031	22.0630641036339	69.7519574916275	1.88312152311091	1.96320155404552	0.673806824563561	4.51520955436062	190.411347517729
1989-030-0166	2018	SB	2018_SB	0.175634212859446	5.89688306576982	2.87762558122473	9.96386382036073	66.9679344634373	129.447264351051	3.31408845895828	3.52288123987115	2.11249668160912	11.7665114878162	189.675675675673
1989-030-0166	2019	NW	2019_NW	0.0443719289661602	16.0312645564862	5.59586813279146	7.26374789875153	24.4337103487886	99.4949394131934	1.57491762314757	3.19586676885459	0.463975910985039	5.30418127076988	204.629629629628
1989-030-0166	2019	SB	2019_SB	0.187160011924221	19.4228765532717	6.00382706280823	12.4923322789887	69.6713574367724	203.907907111315	2.76902705184525	4.10720538523319	0.497581334666071	12.7144557658873	213.068702290075
1989-030-0166	2020	NW	2020_NW	0.0825734144732108	5.56467107837866	1.77134573157681	5.59590256241659	32.7417520903161	82.2080640574937	2.13779152567531	1.82977520327047	0.345289336738396	5.89699392172503	207
1989-030-0166	2020	SB	2020_SB	0.119788418208987	6.55705836330553	1.96860443548095	7.98027102159447	55.4204481214401	107.201207900271	2.41144815280891	2.87750352610647	0.711663715512622	9.62906000958639	209.935483870966
1989-030-0166	2021	NW	2021_NW	0.095483248317482	6.35556515134362	1.36180672974946	4.79850898594409	23.0177893282761	26.7876636935409	1.64005755616754	1.54303636507556	1.0073582971523	4.68730237062081	224
1989-030-0166	2021	SB	2021_SB	0.100346662538231	5.51686091157906	1.08195883964017	3.87596751875883	36.5415540916689	29.372939605946	1.88844752697671	2.24647100458905	1.24530337559638	7.35547824014488	230
1989-030-0166	2016	SB	2016_SB	0.0936029413841979	12.4293884040795	6.06346715669858	3.43339580654033	30.4425388177969	20.2954174593172	1.9361664893582	2.05904430078764	0.838045531646245	4.82987994349528	223
1989-030-0166	2017	SB	2017_SB	0.254467682277635	6.92318121320322	2.37702923043824	5.56557124034202	57.856596138653	31.2926546919921	2.97128246384191	3.50405018067834	0.984772193400261	9.35433831519415	205.484536082477
1989-030-0168	2018	NW	2018_NW	0.00445316921733311	6.95376860468354	3.34736388772406	1.51356741602389	22.9294472432364	49.3061599525549	1.99196877582139	2.63408662371607	1.22137051055699	4.95017205632598	209
1989-030-0168	2018	SB	2018_SB	0	5.38801470946091	2.14872858282015	1.01218963864872	26.7907454708655	45.4678550913043	3.53487824064229	1.77807876936351	1.48212741549544	4.77706418348909	211
1989-030-0168	2019	NW	2019_NW	0	11.1981208624574	3.37016118978529	1.54533696023494	6.17295844215812	30.2807247934513	1.98888096355746	2.40204079475069	0.26070403413957	2.20464832780804	223
1989-030-0168	2020	NW	2020_NW	0.00905531890130596	4.52723814277837	1.54857230821652	0.4854680573156	15.1763857465228	27.7817446101165	1.33003805163948	0.823580072910157	0.453646225775774	3.19226027951915	228
1989-030-0168	2020	SB	2020_SB	0.0183064427223215	4.69190761203594	1.42607419359698	0.486413429591179	18.6002461815229	28.0598038080705	1.43174319254779	0.808072993661894	0.883224527300053	3.47238532820791	227.145161290322
1989-030-0168	2017	SB	2017_SB	0.135002216573141	7.96658096421454	5.20537271175002	0.974428176665997	36.4603685162028	14.2310297033532	2.52996411821022	2.54261729832917	0.389032043447846	5.73211628761567	226.45945945946
1989-030-0181	2018	SB	2018_SB	0.00777517518164564	0.841392280424456	0.336919974503683	0.636238988509583	5.42895585607584	14.0861952538154	2.22146739820879	1.41721084866422	0.535663227199685	1.98309867213457	190.411347517729
1989-030-0181	2019	NW	2019_NW	0.0836350587734152	11.8260673237081	5.53844001367369	1.23706479770856	5.05430566717328	14.7431008536526	2.00526856309137	2.52221836637049	2.29781890084088	1.61910178800323	211
1989-030-0181	2019	SB	2019_SB	0.0141508336949606	7.03834194027811	3.88710572081995	1.82777862719445	7.16019822659848	22.7961791490879	3.20784837237453	2.22514536727865	0.707240001787966	9.90692162188783	211.035714285717
1989-030-0181	2020	NW	2020_NW	0.029540214980241	3.03181319046766	1.27206871394291	0.344480005833864	4.00282260135144	11.1992785868025	1.6451913287551	0.628698102547711	0.195144063849221	1.16141415322512	205.341463414632
1989-030-0181	2020	SB	2020_SB	0.0139406856150743	1.9833626600351	0.766341193826759	0.248992163415157	5.02413777684766	10.741316804316	1.31562976782405	0.26889444970494	0.119610027024708	1.15141706636449	203.837837837837
1989-030-0181	2021	SB	2021_SB	0.02856736019178	1.44184232972167	0.456545195862921	0.665566014877398	5.01216770136092	5.84732382609517	1.3539032340962	0.534181224240973	0.25128458251244	1.57594978950792	219
1989-030-0181	2016	SB	2016_SB	0.0374102983423703	4.26013214046526	2.75573977805897	0.786676011021531	4.0259644926321	2.67426713065973	2.05325290858356	1.18377614883794	0.928184705092187	1.5712494404392	218
1989-030-0181	2017	SB	2017_SB	0.23608173233107	9.65075075800223	3.59226639756596	4.6620145882275	25.7924279657184	9.62164017061193	2.21370783997643	1.98032877097987	0.43443545579962	5.29731490247246	204.85263157895
1989-030-0182	2018	NW	2018_NW	0.0622572349383927	16.8484205185298	9.35872278913631	4.5694361579855	25.6500625871195	52.9752357836904	1.66376813481876	2.66966192864648	1.08405845515215	5.68509087360269	200
1989-030-0182	2018	SB	2018_SB	0.14425807464276	26.8022661154784	11.8857305202753	7.17458235579986	22.770632945667	62.8883406761033	1.82225748714199	2.11840707170587	0.841872080440632	5.3148942881724	195.599999999999
1989-030-0182	2020	NW	2020_NW	0.0627719820850481	12.7125921498479	3.16174105154442	2.75748286391504	8.72840556241213	15.9901048548326	2.32698833261346	1.00371035672007	0.22685146179862	2.51919110437418	211
1989-030-0182	2020	SB	2020_SB	0.131815885453101	27.7074524003543	6.8726577838569	7.01709121683811	12.5107829909745	26.9307959129476	1.15398796514231	0.723438711349705	0.299062173707287	2.5109968139559	209.209677419356
1989-030-0182	2021	NW	2021_NW	0.121080001782174	14.1560577882028	2.53682163538379	2.69378969035695	10.7818539069292	12.7185308417621	1.97391806988812	0.844381096553575	1.35779094958838	3.53195811625534	230
1989-030-0182	2021	SB	2021_SB	0.103108227414393	16.8024707618023	3.38007520431193	2.96312969164183	20.0703829471627	15.1241966314634	1.58253755661111	1.10252493087949	0.421049437625245	4.15286976690495	229
1989-030-0182	2016	SB	2016_SB	0.178071296065642	31.4651770712737	10.9039869406258	4.65960357894769	15.3050068146024	10.2505722322094	2.25715648484191	1.68302994216564	0.620857464270894	3.00998696026402	223
1989-030-0182	2017	SB	2017_SB	0.341166807480302	16.126681457135	6.80553844192803	3.93884384413901	15.8962416735858	6.74193844706017	3.30524009625144	1.87925364685988	1.39370460795132	3.49479832700019	209.358288770054
1989-030-0185	2018	SB	2018_SB	0.0966913782409176	9.58146253539095	5.59933924183646	4.56637835161395	13.5448905913423	43.4167181485274	1.31129162999597	2.08614623032818	0.737434530412335	3.02642268498533	199.818181818184
1989-030-0185	2019	NW	2019_NW	0.098951729791039	17.7718514797139	9.35356515396735	4.85759347319096	24.0254124093969	60.6214361762519	2.10123772753538	1.83685308291382	0.334309973972492	5.2119188289177	219.983783783784
1989-030-0185	2020	NW	2020_NW	0.0822316150081579	15.1479450303328	4.1642081395299	4.3179016264918	20.9112754545994	39.3707572954534	1.17267718858166	1.05392722903843	0.502468552945988	3.87563227001259	222
1989-030-0185	2020	SB	2020_SB	0.0877449357360899	32.4185018367042	14.5273239450254	8.0024468230493	112.806182717467	245.552613699136	2.47581417072435	5.10959817969653	0.122257026081442	17.7230055075563	217.9375
1989-030-0185	2021	NW	2021_NW	0.0434475167037056	5.11539777834866	1.03888659830015	1.70553475868899	5.54039790210959	8.7223821494985	1.64166756460966	0.693475182565646	0.103263359809988	1.71325892391684	233
1989-030-0185	2021	SB	2021_SB	0.0879601133291925	8.66462706929499	1.87611963579921	2.62107067513225	11.7428931384223	13.8789248306021	1.46949310564	0.886564839880539	0.269934949303293	3.71613564981234	234
1989-030-0185	2016	SB	2016_SB	0.126857575693136	11.2711808038004	5.9374816932295	3.70376280036089	26.7423017251161	17.1036318401096	1.99806962981659	1.99191329970292	0.706902594867115	4.75986912290871	234
1989-030-0185	2017	SB	2017_SB	0.131094933665737	1.05521969442514	0.926061122701952	0.703125079419957	4.77820815222388	1.89122574039137	2.59548748188059	1.20485014329841	0.700260773498235	1.85265812083697	214.987951807227
1989-030-0194	2018	NW	2018_NW	0	12.8762026264875	9.13385597272766	0.82620491040829	151.197082591127	330.708780348969	3.75843773343966	6.57724411546665	1.13870822526433	25.1613979590512	212
1989-030-0194	2018	SB	2018_SB	0	7.5951819112918	4.11234524230801	0.717449937206676	82.194006526068	171.488129438307	3.61193101431238	4.09001636935799	0.656237829818646	13.9454560429685	209.269230769234
1989-030-0194	2020	NW	2020_NW	0.0198036040476845	8.36143685192311	2.82612349501256	0.268599904013943	54.8527566293787	122.097463448624	3.31235524816175	2.44649100425664	0.409655683234069	9.37183590164961	219
1989-030-0194	2020	SB	2020_SB	0.0544521735216986	14.2920262247809	8.36270799606946	1.50439572687136	68.9871990442252	122.415096969268	2.23414784333371	2.92689663221253	0.237750858174326	10.7662947901684	224.052631578947
1989-030-0194	2021	SB	2021_SB	0.0237549813773753	3.98846602332639	1.39545558224764	0.476512154066837	19.0498521807997	24.4531575990217	2.03400010071738	1.31798035414096	0.249430544043908	4.70514239732955	240
1989-030-0194	2016	SB	2016_SB	0.0369638919934062	11.9931038673633	6.44508464974964	0.955586238795299	42.1702586790323	23.8460733106187	2.03585714314495	2.00768989397394	0.506184674080554	6.15006968783317	242
1989-030-0194	2017	SB	2017_SB	0.122756792606689	4.37965884353795	2.72559304195491	0.562285116485525	41.7229778857837	15.9084195911051	2.75199250479627	3.07461124624943	0.463943929797008	8.6973410332	232.7027027027
1989-030-0198	2018	NW	2018_NW	0.0859177168922599	2.97650902264252	3.28672354051625	1.36068658800033	9.39579017274173	20.2946638737128	2.15943778760975	1.04069064168362	1.08115601954729	2.69036885846611	199.409090909088
1989-030-0198	2018	SB	2018_SB	0.0341744814482582	2.06314599431076	1.40789193249901	1.11903994605609	7.68686886292583	17.3223478960829	2.58647566676443	0.770473987291401	0.770118775226706	2.53057060585718	196.083333333336
1989-030-0198	2019	SB	2019_SB	0.0182695737648023	5.81891881744695	3.36045597534538	1.84368840515456	9.88285784419237	31.6768448871491	2.09657886853591	0.974066090628259	0.796640062001375	2.81778109133869	217.406779661018
1989-030-0198	2020	NW	2020_NW	0.0196725774135278	1.56977623425706	0.561363536558337	0.282257939882093	5.0232051122186	8.51385130010572	1.61351212056974	1.43630836566297	1.78785243989861	1.59695339106946	208
1989-030-0198	2020	SB	2020_SB	0.0414737755328894	5.18517418960722	1.51566922256476	1.25990679503768	8.93143832688785	14.7536499532312	1.60909688155477	0.280710176023493	1.57200237296092	2.08133915572892	224.972222222223
1989-030-0198	2021	SB	2021_SB	0.0495810896572757	9.76649247742235	2.60336533882434	1.81308160627015	9.87309194105164	15.4129528451594	1.01937355003921	0.520215274545414	0.431454537760607	2.11973466431172	233
1989-030-0198	2016	SB	2016_SB	0.0590190140984576	9.33263943826418	4.88063938866689	1.80429187147346	11.055466883707	8.66800378136201	1.98309291067721	1.12385722699009	0.662939739772773	2.45992854988584	230
1989-030-0198	2017	SB	2017_SB	0.140684243878654	2.51411635636902	1.8525023437666	1.23734750299511	11.1882353448051	4.8895782400231	2.48534111512601	1.08941652050076	0.78725079965351	3.02583151047037	211.815950920245
1989-030-0201	2018	SB	2018_SB	0.0770645366250902	71.5966332742424	46.2419260785669	2.5748500180421	182.209856179575	489.035102470878	2.46652108526861	8.58558791030945	0.744926753746721	29.5332070509509	199.409090909088
1989-030-0201	2019	SB	2019_SB	0.0435480658504859	100.932292077512	49.9304574812177	4.75537702508272	131.419428942096	523.068931870881	2.57215289914504	6.85225191067681	0.468780582578747	22.1405058531996	216
1989-030-0201	2020	NW	2020_NW	0.0488150927075952	73.5770789589387	26.2204840313427	3.81031428781325	94.2204454302411	235.648829222211	1.41937378588659	3.92867635011445	0.214308916132241	12.6182051256307	214.300000000003
1989-030-0201	2020	SB	2020_SB	0.13726457292657	138.390436530509	63.8149864418497	12.0516594801748	191.972943097389	444.806538763054	1.94931836055616	6.24681631118199	0.896754913810643	24.9750842669734	211.892857142859
1989-030-0201	2021	NW	2021_NW	0.0612825866004937	45.931226833917	14.4266390614555	4.03347061392389	44.4775138552417	123.682075165046	1.49254010778066	2.31794602214628	0.15743849614256	7.85913326163229	226
1989-030-0201	2017	SB	2017_SB	0.27601437491542	60.0490518655693	28.9530673299751	8.00043011477487	147.853635036233	83.1998116110769	2.35817846592832	5.67633465164259	1.24467203644434	18.3519559548369	212.756302521011
1989-030-0205	2018	NW	2018_NW	0.0275947513322355	12.3301777526976	6.29262927881536	2.22723363745868	23.4422923552676	71.7693375593056	1.47039288829105	2.03677475502365	0.632803799821229	4.77892176702986	207
1989-030-0205	2018	SB	2018_SB	0.03051073581999	10.8889518442141	4.7108256030641	3.00627255969935	9.97682531357978	27.9652967541522	2.14379453690011	1.43503601738345	0.38091607850216	2.18804650851263	211
1989-030-0205	2020	NW	2020_NW	0.0205519025406049	9.83710095719031	2.56513104695751	1.44751533551003	6.92849398325663	16.8540516279503	1.29317610089654	0.61907600649303	0.357918108119346	1.44311288110405	220
1989-030-0205	2021	SB	2021_SB	0.0360622063212453	2.51588356011649	0.587106434676421	0.699129161330569	1.85394744446808	2.56996979275429	1.125728958535	0.444761040426863	0.181417108730702	1.44346729080274	247
1989-030-0205	2016	SB	2016_SB	0.0577941370811848	8.95192601348089	6.00245658404803	1.30414446906944	5.13371526179941	3.40447563587994	1.86882287228582	1.22405475786551	0.461041752774175	2.30398983638471	246
1989-030-0205	2017	SB	2017_SB	0.14420230040325	4.93259085189863	2.34847435940137	1.28811474034007	8.1297990107598	2.24105168017276	2.12990947438633	1.28656054660062	0.380873453352294	3.3469377576966	229.142857142855
1989-030-0209	2018	NW	2018_NW	0.0328775645627393	2.13294335286747	1.82626039535061	0.92476636511638	9.72104831164091	18.0643895957378	2.12341367683608	0.899324327584798	2.98471039833581	4.06289120051721	186.36363636364
1989-030-0209	2018	SB	2018_SB	0.0118291598762711	4.2905243466958	1.57519465577009	0.926415355199723	20.256348134957	30.7027710412873	2.94875253066373	1.12817439745602	3.29260486986354	6.04483948787862	191.111111111109
1989-030-0209	2019	SB	2019_SB	0.0443013775426428	18.9691769984204	5.2705542496961	1.90054025377894	56.4184059254175	117.474920776203	2.01310704507838	2.35306698084182	0.674042491027709	8.60806991736872	210.846153846156
1989-030-0209	2020	NW	2020_NW	0.0141446004828207	3.50597042658599	1.25065741523691	0.487893901661913	8.18967294951202	11.6444723969361	1.9043379653342	NA	2.23360655604832	2.67037586145722	192
1989-030-0209	2020	SB	2020_SB	0.045347308490476	8.85936581212435	2.85834499734739	0.907230716326136	44.8609412630907	61.5714771282707	1.87001862415909	1.76174231540639	3.0494546615353	8.64973063999626	204.045454545456
1989-030-0209	2021	SB	2021_SB	0.0292577513536099	7.35608097343226	2.39711447130018	0.890141424490051	43.9050375582241	48.5610665186597	1.77357083214733	1.89709782658268	1.16886724277638	9.2604843768589	218
1989-030-0209	2016	SB	2016_SB	0.0792069813106389	8.98758087757213	3.44318003413843	1.0690783965962	45.8827668465532	23.2233540278074	2.373564616088	2.49338791232893	0.564244809099479	4.68408766156634	219
1989-030-0209	2017	SB	2017_SB	0.2296625665476	11.2151866827741	5.33505807096661	2.16363849896228	86.9946740042076	32.3847959572394	2.88699302282848	4.88308388689106	1.29733723874751	16.7039009218524	205.341463414632
1989-030-0212	2018	NW	2018_NW	0.0177397572028006	1.06286877895729	1.34110581653909	0.837845177937786	3.93213224988145	13.172681084263	0.915323055044091	1.48936444939959	0.93296779630792	1.62411959316339	192.708333333336
1989-030-0212	2018	SB	2018_SB	0	0.695035440061993	0.233699029337564	0.697227619607903	3.4601519173243	10.8661163420483	2.53929108383256	1.07870463164941	1.3699793623585	1.59279029380482	194.419354838712
1989-030-0212	2019	NW	2019_NW	0.0295235631772952	8.56662665623921	3.69113061888852	2.48659235339908	8.65023835838348	35.3805181493124	1.27712863059452	2.32387759449815	0.28711224765116	2.18850877390765	216
1989-030-0212	2019	SB	2019_SB	0.0257096422988085	4.36179185742771	3.57990734399374	1.70789810403939	5.59624752560156	28.4062799439768	1.93169711603026	2.8659823439576	0.375438378218493	13.1195741342685	214.092783505155
1989-030-0212	2020	NW	2020_NW	0.0425456278630166	7.52920471420391	3.04869399014654	1.86648290061914	8.48622871867371	17.7581297038215	1.50929179612931	0.471863107007492	1.2488030764557	1.86257150899784	209.269230769234
1989-030-0212	2020	SB	2020_SB	0.0252329842523112	3.31841127752398	1.21562697597083	0.720656690840929	6.75426475772892	16.691343642166	1.31557434260418	0.412103559300898	0.500874081748364	1.43550822159467	206.985436893203
1989-030-0212	2021	NW	2021_NW	0.0247538464296792	0.739816094153517	0.33651078492573	0.44310089696648	1.6410249808088	5.7032396615681	0.830148811268667	0.362615505315256	0.144635223360573	0.565722106144671	223
1989-030-0212	2021	SB	2021_SB	0.0415956097440174	1.61900498298299	0.643719201181848	0.607426911257152	3.67179774686841	5.30581784359644	1.19490300012677	0.360603774087123	0.721517835175124	1.50463146789693	221
1989-030-0212	2016	SB	2016_SB	0.050967902903186	2.7563836576305	1.97298603113201	0.795290007657737	4.89582415815993	3.72256659828932	1.61918545548986	1.20481136584154	0.655420646953046	2.2995735792507	223
1989-030-0212	2017	SB	2017_SB	0.152216689839796	1.38689295427361	1.24661403927103	0.834658174759688	7.96566557358804	3.54281168197682	2.64367772828509	1.37429185182283	0.529568355147794	3.02556786695705	206.454545454544
1989-030-0213	2018	NW	2018_NW	0.0225258214160893	2.71207196859209	2.39029569926249	1.39767740936056	9.0043582460117	29.5202722895193	0.907662075189084	1.2035043553562	0.568201642501313	2.37920139506354	196
1989-030-0213	2018	SB	2018_SB	0	1.94434920693428	0.384205133340138	1.65976649371713	9.39254088833951	25.1870225920855	1.78372622556667	0.941578873573096	0.547228093880486	2.39238090529555	197.548387096773
1989-030-0213	2019	SB	2019_SB	0.0316524476296807	6.93476245817929	4.52955836034725	3.24680353781023	15.5806339771646	55.4740586300445	1.46605310129367	2.18035041740349	0.51447842772735	12.8966339866048	214.317073170729
1989-030-0213	2020	NW	2020_NW	0.030435592595818	4.61343083683871	1.73935875468317	1.20729008360723	6.01976113041492	15.5739438792229	1.25312159279175	0.423498355710246	0.445240023314246	1.21380022070916	206
1989-030-0213	2020	SB	2020_SB	0.0298889942064997	3.61486513747401	1.09067276653822	1.65219345402585	8.93946269603505	20.5714876519766	1.61924237667651	0.631632133066588	0.20378516601652	2.3901978605443	214.194915254237
1989-030-0213	2016	SB	2016_SB	0.0612635695056191	14.1761253926952	5.8876342569467	1.49137696891453	7.75553539861551	6.7114275739003	1.7288755945349	1.34439358265951	0.66487811829269	2.2026842340259	227
1989-030-0213	2017	SB	2017_SB	0.171186472840132	2.7695046742568	2.35600987299404	1.50928842945959	12.950579117695	6.04511530638055	1.9255477413173	1.49013832722154	0.469251817857461	3.21786889104638	208.094339622643
1989-030-0223	2018	NW	2018_NW	0.0608651541655694	8.57056407790927	5.66687629733398	4.79036495863014	32.9208260522274	98.579817585034	1.4824605413647	3.47377708679682	0.868836465389799	6.55241057278422	193.641025641024
1989-030-0223	2018	SB	2018_SB	0.0750215225725888	9.34908705621954	5.60261674779301	5.9115904535784	49.435885765039	102.999476462279	1.9163255619963	2.97264468676307	2.54824848613462	8.70925998891535	194.354166666664
1989-030-0223	2020	NW	2020_NW	0.0850402957886588	10.5764155588912	3.88765976412566	4.47957585890976	22.8931927976068	61.9283929183295	1.51830472431514	1.01101291606751	0.18285143969123	3.35889481841308	209.855263157893
1989-030-0223	2020	SB	2020_SB	0.061927221869905	10.7692051659476	3.38979457150222	7.03418676107569	53.7115760608987	108.766176884181	1.65056677140359	2.42891920568827	3.03103845800542	9.08532907900829	209.105263157893
1989-030-0223	2021	NW	2021_NW	0.0602211443971014	10.2938135354099	2.46654424074101	4.23397162895412	24.8626618543798	44.8775261717035	1.54785041836152	1.27422546258886	0.696841290676205	4.19674927426663	224
1989-030-0223	2016	SB	2016_SB	0.0968529057287183	10.4841303877446	4.86931188531718	4.49186918252547	36.6172049960554	28.7254207315077	1.92667556626132	2.40197196344502	0.611072199795586	6.52029134434705	223
1989-030-0223	2017	SB	2017_SB	0.222061494522462	10.4170512535968	4.97704306628264	6.98481567815978	61.1395512314405	30.4131670049566	2.27830357082364	3.61296588204072	0.665850008843856	10.4399380457497	205.642857142855
1989-030-0225	2018	NW	2018_NW	0.0225850485260238	0.618942713406006	0.93784987969794	0.904918124820226	4.60599405193209	12.5436034340478	1.41894319875993	1.40289229998688	0.873626382530038	1.50061398186497	206.294117647056
1989-030-0225	2018	SB	2018_SB	0	1.40698491887044	0.726716788029135	1.02821968795372	3.6921219586174	10.7059264891342	1.55640241038601	1.77278583307632	0.478151174557199	1.24025063628093	214.290322580644
1989-030-0225	2019	SB	2019_SB	0	4.29200880381662	2.26946570531727	2.33785914857519	7.85400255122849	25.6331999012946	1.15022319638697	1.92177817612477	0.307152507047149	7.35341588082314	227.91851851852
1989-030-0225	2020	NW	2020_NW	0.0110637581318756	1.87633207298496	0.715005645915736	0.250730615229026	4.15042586810419	8.6296393012367	0.830800210474719	0.312064051290273	0.513451005982135	0.917081977570833	221.12676056338
1989-030-0225	2020	SB	2020_SB	0.017663265176669	2.53006359424369	0.759276378235634	0.723710745553936	4.10259383740536	10.0347907456672	1.22996660128282	0.701038525650007	0.34686694075126	1.10543196458629	218.198275862069
1989-030-0225	2021	SB	2021_SB	0.0226079314109	1.39067793790705	0.547638050959138	0.671791644139398	5.12103265308534	6.57751443996155	0.907469852570917	0.406987524638804	0.376444121983098	2.14100429903037	242
1989-030-0225	2016	SB	2016_SB	0.0940728760768033	10.6364004951085	4.58448022126832	1.51491939685751	4.63471411123258	2.85996816943345	2.52190751049778	1.16659880859975	0.475028085785649	2.30409789844326	242
1989-030-0225	2017	SB	2017_SB	0.146509993618889	1.36099123456446	0.975115157951116	1.3495435082189	8.02698169736161	2.76877477911483	1.64413529149716	1.51946756742228	0.482941664382912	2.56321709173347	232.123348017623
1989-030-0226	2018	NW	2018_NW	0	1.68397949214783	1.01741163117653	1.1557030295947	6.79292819692018	19.0164636196638	1.18016799519885	2.56811609661503	0.971714706921351	2.12519635130857	197.454545454544
1989-030-0226	2018	SB	2018_SB	0.0277584679784539	2.25991426841031	2.23429346345082	1.26003836109115	7.49896886460424	26.8950682448704	1.24007334427735	1.32322893508344	0.561418473532686	1.90767261412814	197.871794871797
1989-030-0226	2020	NW	2020_NW	0.0202770177988702	1.59186497659368	0.540103042340421	0.42146610417399	1.87110242777405	6.1786646832957	0.816470006822301	1.02602193983088	0.0546257282639001	0.558854465765899	216
1989-030-0226	2020	SB	2020_SB	0.03479709374759	4.93319779635216	1.65143910030467	1.69622559814864	10.2322994180566	23.6112547556174	1.11328447631195	0.524337089032611	0.265340526260056	1.79507939010427	219.913793103449
1989-030-0226	2016	SB	2016_SB	0.0576525738605749	11.1130344620669	5.96738860668346	1.1456939163624	3.71724574481316	3.55673905007667	1.36099079839066	2.16976289618595	0.50678364870487	1.24194126941513	237
1989-030-0226	2017	SB	2017_SB	0.140734822027314	1.57692653421788	1.15643984905033	0.833694350271014	8.38914174128577	3.06199166166029	1.91224427282532	1.44171644627867	0.996888882464223	2.64395351323975	214.272727272728
1989-030-0237	2018	NW	2018_NW	0	2.10433997310928	2.55070484315845	1.05913825106614	12.8356743139054	27.1309817800871	1.72706363199782	1.08591172053243	1.05969656131414	3.85633454478103	205
1989-030-0237	2018	SB	2018_SB	0	3.21849344019547	2.27881722653602	1.38198707373536	16.9633676831112	39.6140879012849	2.27390874300431	1.02069910108323	0.485811228654551	3.09642587750227	205.3125
1989-030-0237	2019	NW	2019_NW	0.00662707353870462	9.97210116826887	4.14922673354869	1.77806274847065	22.4307927346659	63.3844109476918	1.66159583021932	1.1581632848477	0.386802368049624	5.76710102294189	222
1989-030-0237	2019	SB	2019_SB	0.0258060777183698	15.4851537769596	9.05917205232783	2.49393314244966	44.7462051598331	94.5431697139616	1.57562426744648	1.47437312519689	0.530040684693017	15.7474902957331	229.191919191922
1989-030-0237	2020	NW	2020_NW	0.00487886686422803	1.45924815317433	0.687661596608267	0.17472231435689	5.35510485826922	10.4183902764628	0.692800963870282	0.849452047119419	0.239275703392652	1.25270371708249	218
1989-030-0237	2020	SB	2020_SB	0.0161289272365409	3.97681162025389	2.94730926209533	0.704040962016635	35.892841354211	53.8922077297658	2.03287662490297	1.383448309031	0.375753726141231	6.98014855163066	225
1989-030-0237	2021	NW	2021_NW	0.0215632164545354	1.25813448317439	0.539212829788459	0.551594306504406	3.81535333919577	7.59013300077814	1.27546641904686	0.355818244973885	0.101452341490056	1.26044318768134	239
1989-030-0237	2016	SB	2016_SB	0.0584001400259547	12.9622865791367	7.05132109867837	1.44531481981063	34.8851615418542	21.5674531456791	1.68015951674049	1.7939045257481	0.436182777053748	5.02255266205205	246
1989-030-0237	2017	SB	2017_SB	0.167224400801979	8.73731589810978	7.91800134062845	1.63618662660906	114.374144594348	34.3057279356016	2.40109386819304	4.35029484878386	0.45614642117997	12.5748697309868	228.771653543306
1989-030-0241	2018	SB	2018_SB	0.0657746309328917	6.40499746495441	4.45287784754523	2.28883041741859	25.8561137184782	58.6023554063826	1.87239545560336	2.14849971868719	0.791163852922844	5.54639689603655	191.542056074766
1989-030-0241	2019	SB	2019_SB	0.282013710201934	46.173673885078	17.6650725226152	10.99831955493	79.8222248942851	221.218395998677	3.40341875335426	3.74959135444102	0.623698903066613	19.2930342995019	204.5
1989-030-0241	2021	SB	2021_SB	0.0749426145176896	9.96584005848816	2.40842703655211	3.65642898651804	5.11233536056255	13.7962841537899	0.846355877657551	0.668174389662598	0.0921932189775268	1.24040166632421	223
1989-030-0247	2018	NW	2018_NW	0.0668441131217563	11.4931447204851	9.75664293784427	7.37948965400738	24.5748508128961	57.0390531655463	1.83821752147061	1.73618565057324	1.02027974290883	5.48603184155092	207
1989-030-0247	2018	SB	2018_SB	0.0936113867345434	7.09486998749785	3.28512658108172	4.10304646894123	20.4691920371544	46.4606402537149	2.30910738577167	1.45146973034178	1.00361107804521	4.23462552113964	203
1989-030-0247	2019	SB	2019_SB	0.151696661567255	34.0959342850571	10.7145420516199	10.702586767929	14.6940233312242	55.6464047724742	1.39023698462737	1.6941267772294	0.673045426131795	5.26896002580173	224.388349514564
1989-030-0247	2020	NW	2020_NW	0.0131796111394407	6.83712183255875	2.08371983113784	1.18074583249611	39.2698347665381	79.5742560519514	0.978112756873517	1.57592291491012	0.217567828188208	5.75757153005939	219
1989-030-0247	2020	SB	2020_SB	0.0402347323757926	11.5237460030772	3.46573903332217	3.22091171048352	16.4288763891616	35.1528053819817	1.10423412656349	0.645915608982219	0.260293328676652	2.57705272816173	219.192592592593
1989-030-0247	2016	SB	2016_SB	0.0520175707108864	7.30545732603949	3.33975404842157	1.62351659232047	3.76003047646462	3.34558957386504	1.63054798887759	1.07352274220747	0.438302318469111	1.75040243075227	243
1989-030-0247	2017	SB	2017_SB	0.156689037381338	4.76190918559881	1.70797937721334	2.08264464489065	6.876296603515	2.63157103478928	2.33484354639317	1.32932438347202	0.442795141745725	3.05091651016035	218.415841584159
1989-030-0251	2018	NW	2018_NW	0	5.53691069215845	2.80386850119422	1.24045256222981	9.49447746557108	27.6359844770243	1.75092189794342	1.84343236353066	0.726173884592412	2.45817871509501	192.319148936171
1989-030-0251	2018	SB	2018_SB	0	6.25146966996607	2.87345137869225	1.62173151677791	12.6906602254183	29.793876397587	1.81303807756218	1.54879510790982	0.901223665503689	3.44494745996839	190.184210526313
1989-030-0251	2019	SB	2019_SB	0.0161342384088042	24.6827592754255	9.18360829200469	5.1143540571088	34.2943194467694	82.2967770146602	1.9364934924689	2.0112358460729	0.531964534874164	8.42330808140801	204.663120567377
1989-030-0251	2020	NW	2020_NW	0.0103344815313558	4.98028830196607	1.38572664581396	0.8955542465454	5.71446266538942	16.6331878707812	0.854871985426366	0.776548066378335	0.158405164740279	1.30385925560343	200.400000000001
1989-030-0251	2020	SB	2020_SB	0.038334630712935	6.92780605822046	2.15236567143286	1.23716983632921	9.88435532530852	17.7888862147493	1.18512940161884	0.39205075266598	0.293755839055812	2.39872991667346	200.156976744187
1989-030-0251	2021	NW	2021_NW	0.0437836304886868	7.76731468594052	1.92829628579841	2.13596733683517	3.32908156094504	10.413473951101	1.19734965282107	0.304355743660348	0.141743098505951	0.829790412842231	222
1989-030-0251	2016	SB	2016_SB	0.0555885268565422	13.4895979736662	4.34420256084526	2.02788522088582	7.73020259182082	5.7457623624695	1.99220175643895	1.33476038025058	0.94628944264263	2.00097892660566	215
1989-030-0251	2017	SB	2017_SB	0.161914409515136	8.95177089172245	3.84447544070389	2.67485554366145	23.756368916234	10.6775575565777	2.66221320425446	1.84359093359314	1.18178274338412	4.63045796699524	200.793103448275
1989-030-0257	2018	NW	2018_NW	0	2.52141111218777	2.07250977733755	0.477306745555488	11.2028874069362	21.1958040620379	1.83259123200295	1.16205098341402	1.60778412367267	3.38673397902289	205
1989-030-0257	2018	SB	2018_SB	0.0281623569576615	1.60380616046752	1.55152037265996	0.868061059052056	8.35763728648427	15.5739204217119	2.46494911550604	0.902213389859415	1.19102275614794	2.676965577189	200.571428571428
1989-030-0257	2019	SB	2019_SB	0.00302887958442431	14.6711382847878	6.22095588732942	2.04779748565962	10.7672861704761	30.5186556512301	1.89475122059119	1.67041898536863	0.294898035806735	2.1797652927461	224.521739130432
1989-030-0257	2020	NW	2020_NW	0.0199135756093565	2.10670959876433	0.916844698648864	0.285148295890344	4.91742255723539	8.07127094646313	1.04539686304827	0.352390099219108	0.746873761564723	1.93527188583039	219.0206185567
1989-030-0257	2020	SB	2020_SB	0.00739045612466063	2.51143034427729	1.39846035779222	0.274980787228847	4.3947006500253	11.4785831037217	0.959409381902375	1.0562259978304	0.157749211268873	1.12995553713585	219.226744186046
1989-030-0257	2021	NW	2021_NW	0.020430831819268	0.844501299265831	0.628701952715907	0.391411073784338	3.15259983282775	4.01657888534062	1.13958563328206	0.400696017651491	0.143192902984062	1.40361247481553	235
1989-030-0257	2016	SB	2016_SB	0.0451701337689786	6.2243198003906	4.38751844617462	0.952974086912868	11.6026500328912	5.99438499704421	2.21936324298948	1.32271010787608	0.639154009548873	2.83809642623812	243
1989-030-0257	2017	SB	2017_SB	0.127348145714215	1.31741561470817	2.02318123172811	0.609238185188845	9.02092578669778	3.20628723668086	2.18656956674618	1.45500516396707	0.498837161530067	3.56195036634419	224.0625
1989-030-0263	2018	NW	2018_NW	0.103591616017041	8.07726763930886	7.15553007003357	4.54337503121466	95.320258281483	309.018286925786	4.98903764963074	5.58796958597012	1.15713507287352	17.4695287215734	209
1989-030-0263	2018	SB	2018_SB	0.0523199795760916	6.28246860443808	4.13010877889413	5.37717923288939	73.4364660462402	210.651003565438	2.99316244067802	4.87053976263736	0.476771408051293	11.2638309579062	206.625
1989-030-0263	2019	NW	2019_NW	0	30.6688861205615	21.1214740477828	4.73412929005705	33.1936841876958	125.544843160007	0.970724051924625	3.37768047328291	0.507386153238716	8.27703962786709	229.5
1989-030-0263	2019	SB	2019_SB	0.0465323119894388	18.0501158316446	9.84964889192296	8.13784914033515	101.955209214625	325.715071834785	1.99926086617345	5.82664352287899	0.305093019218171	24.5688114603867	233.027777777781
1989-030-0263	2020	NW	2020_NW	0.0231135483192929	8.92890304373692	4.53118146992124	2.38834567945935	94.1654983768613	206.121935295421	1.28146841801651	3.58728547962967	0.636482751926279	13.7645573002931	223
1989-030-0263	2020	SB	2020_SB	0.0286660203045064	6.42175693398847	3.35539754150465	1.65057845978308	76.9600267539645	134.267778906304	1.95992874510643	2.97545505740081	0.592612471959116	12.2231485528393	231.242424242424
1989-030-0263	2021	SB	2021_SB	0.0346223950839981	6.03202112629874	2.22707084971582	2.24669627672048	40.9343529988485	60.1008412792573	1.4570454459706	2.23227875075846	0.202345983384649	9.08801732799481	246
1989-030-0263	2016	SB	2016_SB	0.101278075532133	8.31763421602444	5.52777873590901	2.61820683237532	29.2036099897506	26.0947926057562	2.15054753452437	2.27914435660138	0.445008696332185	5.0229551016424	251
1989-030-0263	2017	SB	2017_SB	0.181309712320904	11.4052658761643	9.02286526738795	4.95821530547778	190.287400900201	72.3599559192283	2.31152270884184	7.5317139258574	0.561701451733563	21.128274246162	227.725806451614
1989-030-0266	2018	NW	2018_NW	0.00131197106387302	9.30259566312478	5.30736498019524	1.29807167142585	28.708360469002	95.5254932974041	2.75556758092499	1.89819212474519	3.50299157858658	5.50638081796814	191.070351758797
1989-030-0266	2018	SB	2018_SB	0.0298262060283608	3.95136370029168	2.903154622545	0.877001532871752	7.89297722579913	21.3490364086899	1.4504460928874	0.88837045186822	0.476593137987043	2.18544448713008	189.765957446805
1989-030-0266	2019	SB	2019_SB	0.0077896108825259	28.1480278061481	11.5461576884203	2.50054982597414	28.0654057934368	103.550697597712	2.00549772626061	1.69873703145479	0.320135742463924	8.4413402709627	208.171428571426
1989-030-0266	2020	NW	2020_NW	0.0142027305312828	7.18599629181949	2.34728331682106	0.569274789449774	9.56942096111461	23.3015140681184	2.2585189187619	0.39124640794951	0.29854292395857	2.17241434105084	198.875
1989-030-0266	2020	SB	2020_SB	0.0168775994950726	8.16513032850042	3.14380376071852	0.720452370988228	19.94970557085	42.4078212865232	1.2928541871745	0.715232781983488	0.264933617342235	3.78398365964636	202.081521739132
1989-030-0266	2021	NW	2021_NW	0.0329231954210361	3.09329783039883	1.13849621447934	0.990949034225875	4.96860611534423	10.9251434300255	1.14815946999058	0.321437312782604	0.346610216373336	1.30114921385655	222
1989-030-0266	2016	SB	2016_SB	0.0298841678042697	13.5633289869256	7.01131344342388	1.30409057034721	6.88712231583147	4.93424272920448	1.1519622106703	0.908014591323387	0.742098124586242	1.77934408800127	218
1989-030-0266	2017	SB	2017_SB	0.151119543099771	4.53403520938708	2.82958125496612	1.38074080804139	15.716288267762	7.72569221204578	2.73073654363795	1.36503157095874	0.753921783083397	4.03783349854489	202.73333333333
1989-030-0273	2018	NW	2018_NW	0.00802452761090851	3.02968999417489	2.88243890476555	2.00295359935773	8.68258027242049	29.1718336927252	1.68442891515214	1.06066916945581	1.71099746139044	2.41620073538622	199.538461538461
1989-030-0273	2018	SB	2018_SB	0.0482534925509243	4.4050064706579	3.00317357205207	3.32753432588622	16.6365344912477	58.1266476076327	1.52713353266032	1.39548096069766	1.06751273542713	3.52333827189426	191.833333333336
1989-030-0273	2019	SB	2019_SB	0.223045641331867	28.9371147339901	11.5029890642481	14.729940625983	57.9969672955966	286.087456248692	2.52692310080063	2.9671465720848	1.25975083756514	17.8864903005257	210.869565217392
1989-030-0273	2020	NW	2020_NW	0.0340841212943552	6.04236831602173	2.23325629358001	3.25648455595273	7.96117358874447	29.8166639242154	1.06972419129886	0.410626934587512	0.193873633313827	1.56849541907345	204.768518518518
1989-030-0273	2020	SB	2020_SB	0.103325618928035	13.199986100415	4.30089844938816	6.62983516466988	33.7237141701722	95.8674363588347	1.21428663572685	1.16206704624707	0.778894799087242	4.86117858180249	205.961538461539
1989-030-0273	2021	NW	2021_NW	0.0795910837438014	11.9438860371799	3.49736073772418	5.84816592886224	18.2973500712157	48.6536697255624	0.869818083863248	0.838838724348723	0.261202980375	2.89286097618794	222
1989-030-0273	2021	SB	2021_SB	0.176167782030512	33.576272543386	10.7099446028093	17.6129507308554	64.0976017980686	119.849376254003	1.32621616267022	2.63340017594452	0.479284466359653	9.88612944403339	220
1989-030-0273	2016	SB	2016_SB	0.115714812180808	17.1661288568664	10.2262498364561	4.94598863589284	20.0480748195212	23.751951424469	1.11494709345819	1.36530352053664	0.874873554548852	3.1756322705174	224
1989-030-0273	2017	SB	2017_SB	0.23816304662624	8.55410691682154	5.19758367502327	7.93150725640358	61.5634594518787	44.7415407196378	2.30207034607721	2.94373095361049	1.02083999651224	9.42433734278789	207.18260869565
1989-030-0277	2018	NW	2018_NW	0.00485075136964617	1.86669951028804	1.34851681406302	1.63879985331102	11.655638604147	21.7842764496857	2.90707698583312	1.96631871025771	2.47415850930868	3.40497141311151	216
1989-030-0277	2018	SB	2018_SB	0.0147842437288149	1.48089669689253	0.988984692250594	0.986396732526075	9.24777640709236	16.2830107444877	2.22054555570802	1.13913685351283	1.1202875744739	3.25224373496818	221.13636363636
1989-030-0277	2020	NW	2020_NW	0.0269385395469456	1.29054251334063	0.414252927259975	0.297155136039906	3.43210773413233	6.39494669405048	1.64395304000164	1.32382529388266	0.676514207288068	1.20186050807145	232
1989-030-0277	2020	SB	2020_SB	0.0102564657899519	2.39034506864148	0.979290683340643	0.523086568562851	4.23112248639444	7.57130040615135	1.30967647785213	1.14939844899946	0.086880330174931	1.48184925933728	233.807692307691
1989-030-0277	2021	NW	2021_NW	0.0312395891921129	0.734390065371719	0.328001257632929	0.477875295329145	2.56442164984365	3.26946814980419	0.997594701836064	0.346556740275975	0.125897982002752	1.31408107581209	244
1989-030-0277	2016	SB	2016_SB	0.0619612185013665	8.55662230924101	4.75339231408903	1.06165322001866	6.94641600394871	3.16781990866605	1.75842605301994	1.21118066590098	0.692618325781986	3.23030979519363	253
1989-030-0277	2017	SB	2017_SB	0.125468378709191	1.13816331384895	1.163272429515	0.715367190141061	9.15448671085681	2.3062327737893	2.45752924760772	1.30374774498509	1.06725067941178	4.39897223839532	231.933333333334
1989-030-0279	2018	NW	2018_NW	0.0213733669657875	1.41680347653649	0.874056376787507	0.715161719934821	6.27249844518033	14.2273748603011	1.76632343174573	1.87748627719316	0.733496129083531	2.41292580593194	202
1989-030-0279	2018	SB	2018_SB	0	1.28446863466637	0.985966970531163	0.745883345667068	5.87419280217731	14.5187645703179	1.88463850261477	1.50928858849347	0.548258072410211	2.36325457537655	212.178571428572
1989-030-0279	2019	SB	2019_SB	0	8.6119711506315	3.7713323473052	1.71515207163305	8.44765490842333	35.2486520733573	1.45448948803751	1.62055838817621	0.302545935992903	2.39484717103723	229.351999999999
1989-030-0279	2020	NW	2020_NW	0.0091244233707621	1.29536642915979	0.401361596084418	NA	2.72816836803798	7.27926735295574	1.50127939729947	1.30870564262975	0.0614545342933451	0.754565950635518	222
1989-030-0279	2020	SB	2020_SB	0.0129611713369748	2.72822089213355	0.94692045156736	0.406810404422514	14.4982475903586	23.7253668120439	1.61676967000118	0.614370914945789	0.47953273838126	3.12992007988143	229.227272727272
1989-030-0279	2021	SB	2021_SB	0.029541385204989	1.15241357525839	0.540868053635607	0.50132825257695	3.9670286043474	3.46497879216707	1.43954580473401	0.569009489081829	0.196689156991343	2.40179856770595	240
1989-030-0279	2016	SB	2016_SB	0.0582869041186595	10.657114678952	5.51258796831185	1.21868005498781	4.71747986950887	4.23017625609076	2.15366652108037	1.41137299165311	0.463878762774228	1.65107105686026	250
1989-030-0279	2017	SB	2017_SB	0.137960499398553	2.33637650388753	2.09627588074365	0.939355579348785	15.1053866631752	6.74849953819471	3.17535369590629	1.6605430015351	0.407003380633497	3.44804378443364	224.819672131147
1989-030-0292	2018	NW	2018_NW	0.0452563011141399	2.26538908921347	2.36179930239227	1.1164478429514	16.147231783706	38.3280767071116	1.99642526079871	1.3297785467311	1.40014965996007	4.4803775563021	197.293577981654
1989-030-0292	2018	SB	2018_SB	0	2.99908767622248	1.69814991026473	1.31999168804608	11.2215907049265	26.9767923209742	2.02562300340569	0.818241706182994	0.657079399902732	2.56343819718219	200.428571428572
1989-030-0292	2019	NW	2019_NW	0	3.12123728227827	1.86749336529604	1.07205837171815	3.68019766308868	13.7099415931646	1.38451270741235	0.569241267799388	0.316260009124591	5.58208768891589	222
1989-030-0292	2020	NW	2020_NW	0.0266855255707535	5.92568905054939	2.03228704071051	1.1681990770966	1.35381695222507	5.54227059556088	0.874391163775301	0.62502178214062	0.0810459477890661	0.377247805969816	213.1875
1989-030-0292	2021	SB	2021_SB	0.0210343456661755	1.52335016793415	0.447069528192663	0.496030848882153	2.2219997617507	2.88347764009451	1.18491315801652	0.42753026069016	0.237681180869417	1.70401507106597	233
1989-030-0292	2016	SB	2016_SB	0.0415986040130442	8.05366995477111	3.75184818831549	1.6181416612888	17.4536836972716	9.40496839413647	1.66932982700843	1.25117632986437	0.825938061551068	3.12295441833792	230
1989-030-0292	2017	SB	2017_SB	0.156338795368458	3.86205543981416	2.60150243421885	1.22424904624097	14.276685488243	4.54567999734912	1.929568767933	1.2735532846146	0.839324833705462	4.1567163712912	212.321428571428
1989-030-0294	2018	NW	2018_NW	0.0312077231258566	0.875878121557014	1.10365253237989	0.869092995075284	8.55547176956252	17.2532064999179	1.28006075270522	1.18535217898767	0.566922355924098	3.02711370166339	198.027027027027
1989-030-0294	2018	SB	2018_SB	0.0137414137531054	2.20500823414166	1.3610539360725	1.35734876887855	8.91935128985043	17.7312032015378	2.27478445998195	0.999499813958484	1.52111179883664	2.99733691998452	196.629629629628
1989-030-0294	2020	NW	2020_NW	0.0380022923365495	5.06541145058833	1.81998911885452	0.917978676599288	11.2308307269444	22.5537062938665	1.49256858358757	0.525783294408444	0.946130748808009	2.35400862579773	205.5
1989-030-0294	2020	SB	2020_SB	0.0587937412789071	2.99217870652733	0.920636941734101	1.09298712495264	4.68764812748263	11.7083287279038	1.39552572528903	0.289685314317403	0.144310238282502	1.24817719144692	209.008771929824
1989-030-0294	2021	SB	2021_SB	0.246345201016436	7.1719978057003	1.57512708758825	4.69260078083308	20.022481310141	37.3546847085178	1.9567167410637	1.29073384872753	0.460905638422753	5.73276540169734	221
1989-030-0294	2016	SB	2016_SB	0.103467225139635	4.51210545455837	3.30246399579467	1.18900902397656	7.62014854986143	4.68930475993144	1.84254513208951	1.2142565203955	0.718704564915585	2.02405867799874	226
1989-030-0294	2017	NW	2017_NW	0.176291643360754	1.59562315459924	1.48670520145839	0.872768146793884	9.52421780417099	3.65159225566022	2.34847377937647	1.18642075460019	0.882055272887251	3.37708960828844	215
1989-030-0294	2017	SB	2017_SB	0.423118550784689	7.97056753256348	6.25419605299517	4.24891555745442	59.7130125545899	26.1237391022918	3.3737364899477	3.21776352342818	1.25559283560486	8.63193196258224	208.804878048781
1989-030-0297	2018	NW	2018_NW	0.0377085195019468	3.40258092750059	2.27547461772394	NA	10.4613879104667	31.7567722018103	1.94281697571776	1.40457119585855	0.431497713836746	2.96808163996961	202.63025210084
1989-030-0297	2018	SB	2018_SB	0	2.11116469930049	1.16984491942115	0.614595813407698	7.19327958927196	14.2558277684623	2.83875954372759	0.874551533877859	1.01717483587006	2.43144181222679	204.629629629628
1989-030-0297	2019	SB	2019_SB	0	2.15841852589664	2.72184435365132	1.00582621119995	8.1423612440992	14.4782001179769	1.68466415029155	0.860452279575264	0.618936892672326	13.0811562642113	226.956521739128
1989-030-0297	2020	NW	2020_NW	0.0081228034984277	2.21147505057078	0.816230677596503	0.312220078191867	10.5123375330309	19.7565845356005	1.28358646959022	0.433298970764282	1.02414607960227	2.9364253301776	224
1989-030-0297	2021	NW	2021_NW	0.023325212740799	1.24806051794326	0.350164318567247	0.393128557335578	3.3303648537281	3.4922453874295	1.49807125872891	0.582487893855757	0.201463154745059	2.07686476365852	240
1989-030-0297	2021	SB	2021_SB	0.0204620516170951	0.559997230183329	0.215996281935606	0.336031081909627	3.38794563931595	3.17427586320069	1.22414617814466	0.536666554423006	0.719007234086754	3.49030945644493	249
1989-030-0297	2016	SB	2016_SB	0.033099936792678	4.219281011099	1.2135743182325	0.828323245226001	3.8467249547849	2.1527713572597	1.30463837229699	0.820753401937065	0.433772221938844	1.89460475275536	244
1989-030-0297	2017	SB	2017_SB	0.119253941811868	2.38480616683132	1.55867856445265	0.637110911871867	12.0607602214635	3.36507743061835	1.57502135339508	1.33881243028129	0.538040180976359	3.85311866801704	224.952218430037
1989-030-0298	2018	NW	2018_NW	0.0840177911861249	10.6554551587341	10.6477685786332	1.79710305933161	87.8316706895898	170.518221456846	2.26242729686902	3.70692303073356	1.19920626600658	14.4459839505876	197.454545454544
1989-030-0298	2018	SB	2018_SB	0.0424156322649897	14.5926542613197	12.3501852340487	4.36159165209384	191.771397527739	413.990471609032	3.08309964365006	9.12871775772921	1.64102258447094	37.6671285405112	200.400000000001
1989-030-0298	2020	NW	2020_NW	0.0783174834461423	12.6500154627129	6.77021034387514	2.76939139207684	91.7146691248544	155.744529470148	3.50380116922989	3.30422150332422	0.879120606183847	13.2727782344909	209
1989-030-0298	2020	SB	2020_SB	0.0977288909750881	16.3977992334195	8.75894531938942	5.18262704969372	142.070438648048	302.120584232231	3.29863790194868	5.87205207863873	0.307789170110282	22.5792413585586	213.919354838708
1989-030-0298	2016	SB	2016_SB	0.132388407191182	20.5177475355677	13.3768196764152	3.12904111066881	70.9274244875375	48.8484516350893	3.23842967309431	3.18033860622818	0.499546295623142	8.49878774507362	233
1989-030-0298	2017	SB	2017_SB	0.276064894652429	9.06581763651157	9.9103963755234	2.45664981725698	81.0457095255215	31.0658172687603	5.99359062077257	4.12502818519475	0.929462651057543	11.7776999902453	213.666666666664
1989-030-0303	2018	NW	2018_NW	0	1.93901972150515	0.858976966471032	1.02432911475551	12.5265471616528	27.5849142096828	1.72666107122364	1.51799952488418	1.08880364421968	3.15174135196421	206.5
1989-030-0303	2018	SB	2018_SB	0	1.49322768681281	0.574080580277461	0.828552836353153	5.96761593450027	15.2139522778406	2.02933340035612	1.26228593871218	0.783103541027238	1.68111348101912	206.599999999999
1989-030-0303	2019	NW	2019_NW	0.0518692072357085	6.1965418769059	3.18301215836596	2.35922738508498	6.07061540520545	24.5327964211178	1.41959991918275	1.13464746281846	0.240100079072848	5.21066134886263	225
1989-030-0303	2019	SB	2019_SB	0.0214278378039109	8.05714555897908	3.31042158783779	1.46865550072242	8.0727017418912	25.3221916763378	1.36823848117738	1.06943537356087	0.318204625077218	2.35676400404922	226.219512195123
1989-030-0303	2020	NW	2020_NW	0.0137244011699244	2.57929466263179	1.07418778791991	0.504399967875693	9.03557134951956	16.1720322364544	1.10919467973787	0.376890777018496	0.364489926908899	2.01090862138644	223
1989-030-0303	2021	NW	2021_NW	0.0208237973280705	0.285293898904397	0.226160692451574	0.361345169081726	2.16350008753088	3.5706772461597	1.2384070214214	0.481660742657429	0.138711880660641	1.31729226292309	238
1989-030-0303	2021	SB	2021_SB	0.025128447628388	0.436512295191172	0.210606108129238	0.391366459724743	2.7588612680281	2.29347441529047	1.096649198003	0.623546095274165	0.158590852026358	1.95537310287046	239
1989-030-0303	2016	SB	2016_SB	0.0496611249134972	7.56148777910773	2.78936931097639	0.925774455864509	1.99663255892863	1.54062012248527	1.2187795000037	0.914249242947923	0.422632541751792	1.22075534791487	244
1989-030-0303	2017	SB	2017_SB	0.126072357086958	0.951617659370617	1.02763166011837	0.59795850643149	7.30950988068635	1.86702721011112	1.52924807147459	1.16146703170555	0.471665002332191	3.21167346924351	224.878787878784
1989-030-0304	2018	SB	2018_SB	0.00733403957607874	9.81197813466023	9.82664405839245	1.18105383760282	25.7656732121452	49.6127174673686	2.45392760497939	1.98450905903585	1.543631414859	5.79903337466723	198.875
1989-030-0304	2019	NW	2019_NW	0.0452902792104519	20.9091098408101	10.2361239719868	2.83697336587349	32.7596294216291	86.4242617527424	2.09745546540938	1.11330680343797	0.525104478930702	12.7482475343105	221
1989-030-0304	2020	SB	2020_SB	0.0161994584012544	17.6701543056116	8.34213886230948	1.06671617108151	51.9402221615063	100.809839375451	1.61494467622093	1.81938543640742	0.263566224961075	7.23708741899082	219.071428571428
1989-030-0304	2021	NW	2021_NW	0.023071119772244	3.98772607272547	1.41572153506932	0.516652099940326	8.10568659936641	10.1131402449946	1.2441501653647	0.76122759588863	0.220999866877892	2.04256554702594	231
1989-030-0304	2021	SB	2021_SB	0.0174039673081961	10.3590611578557	9.80913917239284	0.72185569280014	30.0234610747929	47.1600136212912	1.23833654162813	1.56128893718383	0.149178048724161	5.06948508592792	233
1989-030-0304	2016	SB	2016_SB	0.0813779560269581	19.3736280506686	12.520855165153	1.29382304129193	16.3811494134863	10.7392793867552	1.65473125193789	1.33178101844368	0.546889942849444	3.07603865534332	238
1989-030-0304	2017	SB	2017_SB	0.136788730482932	10.0204047369146	9.27191643246002	1.15132898031394	51.0692222867657	19.7034474113652	1.90652274365566	2.92200274117999	0.480786794458197	8.50165700594132	217.612903225803
1989-030-0309	2018	NW	2018_NW	0.128442035672008	2.84801275802269	2.02782410039962	1.40994566898234	6.96403317056154	15.6725704231342	1.30195879382883	0.929233038829302	0.64907024194577	2.27100412711754	213
1989-030-0309	2018	SB	2018_SB	0.0502201794754774	0.841771649992185	0.764461945891575	0.886359681769249	6.01229610339802	11.8847103804357	1.8962623542341	0.589984853986429	0.440991993244365	2.20008410038219	218.428571428572
1989-030-0309	2019	NW	2019_NW	0	6.83872861057295	2.62766843317995	1.13573356598319	13.1734516773612	44.675520154736	2.11143017608074	1.26668480180001	0.432351487544272	2.67326199646823	226
1989-030-0309	2019	SB	2019_SB	0.0393542174216582	4.83322167805168	2.42874245471532	1.95940427172291	5.82014651132567	18.8115563465321	2.31101844557948	0.674126459109436	0.335491309763845	7.65016117548011	231.314381270902
1989-030-0309	2020	NW	2020_NW	0.0155873273319143	1.11394543696507	0.246353792646818	0.293457543373662	4.39461115880896	5.42632595457618	1.5245007805433	0.230693649388925	2.69515281494998	2.45848286011603	219
1989-030-0309	2020	SB	2020_SB	0.00672622657644987	1.25205133209276	0.316034119005068	0.287292356975377	2.21018009500848	4.70917868869318	1.12504463086118	0.0827781144586251	0.0954087404112952	0.758197817303416	229.225490196077
1989-030-0309	2021	NW	2021_NW	0.021988799018367	0.612416611810005	0.325172888464361	0.494280984610622	2.05719997906212	3.61817155760906	1.01066077437073	0.302121117502388	0.0934500560113011	1.14905648310372	235
1989-030-0309	2021	SB	2021_SB	0.03035462941648	1.04783490565546	0.442277431840691	0.560571906199728	4.02697030365034	4.01431622601258	1.21944583798791	0.506460484862827	0.162455180647444	1.84799415931104	240
1989-030-0309	2016	SB	2016_SB	0.0436089825442166	10.2603741032743	4.44249177630631	1.01367598185594	5.11779251075926	3.71817917819989	1.72244550869969	0.989767513321982	0.445211858007444	1.57625761803287	248
1989-030-0309	2017	SB	2017_SB	0.153655625714164	2.49941275595334	2.65891462442464	0.952347836916524	6.5740980298754	1.67956084898312	2.11861120817017	1.03809659006271	0.582459455606147	3.07422266810313	226.029197080294
1989-030-0310	2018	NW	2018_NW	0.0532151200251944	4.15793989893726	3.18303159720992	1.41085361056431	8.54876175203051	15.8209237120066	1.76304005444577	1.27165947932235	0.851261733440938	2.39301164395998	207.290909090909
1989-030-0310	2018	SB	2018_SB	0	2.16662939596543	2.09507391660004	1.6403646541625	8.27558693379525	18.3283163857392	1.78424951780705	0.908412972017337	0.46464375118425	2.61292003640108	215.909090909088
1989-030-0310	2019	NW	2019_NW	0.0168358686518188	5.55206148724111	2.54424953111516	1.83744433959904	7.14059461223656	15.935153722798	2.25937802697777	0.549990936274484	0.30217116614377	7.08776923674672	233
1989-030-0310	2019	SB	2019_SB	0.0434900413500226	15.8064361496222	4.69551446569829	2.38806365784729	17.196536420335	35.4730540395656	2.37188529326155	1.49993319831948	0.60587570602843	3.6047602511404	227.452830188682
1989-030-0310	2020	NW	2020_NW	0.0905827860355873	9.93529070927444	2.87944043886242	3.52488354757607	9.97536007646281	26.2421780321907	1.67263580016433	0.524335037379926	0.118652139897988	1.68568964940895	225
1989-030-0310	2020	SB	2020_SB	0.0229747389588968	3.06288563833979	0.782548812467845	0.498656343719017	4.59900315512508	7.8836255280288	1.68233976519737	0.476595749748218	0.401656193081238	1.75517172250754	231.757462686568
1989-030-0310	2021	NW	2021_NW	0.0446528976378925	4.58018387633076	0.724664386035312	0.858317238712072	5.62238098852599	4.76079803742534	1.13386681794489	0.400618881566565	0.430067296462025	2.78427532307812	233
1989-030-0310	2021	SB	2021_SB	0.055132361109584	7.99100034828855	1.02419642914845	1.26335380536683	3.44308791402168	3.28554973726938	1.3400978120793	0.700856943076109	0.138059964349513	2.42252233782995	245
1989-030-0310	2016	SB	2016_SB	0.057428906147137	10.483139477493	5.54676708139497	1.38010625953574	8.55083340126863	5.36749076014065	1.77750886415578	1.33593312768792	0.484158947233254	2.45773819705053	246
1989-030-0310	2017	SB	2017_SB	0.200731543138267	5.8952027780826	2.83339804385945	1.55212132311183	15.9021410392237	5.0105317496746	2.2445715023419	1.47261114116824	0.684613031718038	4.73518220463767	225
1989-030-0315	2018	NW	2018_NW	0.0662877947963697	2.05040886906347	2.1664981004565	0.957544627535244	6.72314910084025	15.5356892379418	1.01966577768548	1.41801996124453	0.595541615833508	2.04497799509355	208.307692307695
1989-030-0315	2018	SB	2018_SB	0	1.94447185682775	0.544481326560967	1.14986213233013	16.8636912026428	29.1994866789041	3.27571944999076	1.74725919467958	1.31571678386056	4.54483997304672	207.03125
1989-030-0315	2019	NW	2019_NW	0	6.70509299831782	2.39593594043914	1.2000700484161	6.22641759528164	20.2939323063027	1.65112891179278	1.76761417142494	0.294751115492351	2.54494677660842	226
1989-030-0315	2019	SB	2019_SB	0	1.8181991527975	1.55908892614144	1.12690209329149	7.38237873298962	16.4963046888812	2.75606473700983	1.00295314967633	0.578653464114519	6.5469757545495	224.956521739128
1989-030-0315	2020	NW	2020_NW	0.0128185584973924	1.56444930602674	0.705726844335375	0.189947724081291	5.54251045259436	8.22566605982935	1.3635443727372	0.478322132340083	1.17036454099552	1.82404054860269	220
1989-030-0315	2021	NW	2021_NW	0.030574942601471	0.928948930445778	0.340904653632773	0.542258796886248	4.39954313299821	4.01428172649142	1.76121972972571	0.533442808289395	0.364387656551974	2.22350787039702	235
1989-030-0315	2021	SB	2021_SB	0.0224698533245478	0.618526917849384	0.329374923774628	0.426152215298209	2.62578348595334	3.30551325248853	1.24515765016193	0.411939565405748	0.30789817855871	1.71924884021472	242
1989-030-0315	2016	SB	2016_SB	0.0386090869808541	12.1669047864828	5.74984091220118	1.05848447770942	3.06040283826011	2.51144451449597	1.69623819618733	1.33323156923307	0.476232942962896	1.26980289163463	244
1989-030-0315	2017	SB	2017_SB	0.128751926573771	1.6037841591705	1.28110073133799	0.760338742352715	11.9109408130074	3.82577768497061	2.64235391747847	1.42397792004142	0.410346516952898	3.73719284069919	219.91525423729
1989-030-0318	2018	NW	2018_NW	0	1.77342688638835	1.32188323747399	NA	6.2050106289842	20.9129228325797	1.37605588910772	1.01904784172199	0.343007158248398	1.8598320691197	199.409090909088
1989-030-0318	2018	SB	2018_SB	0	1.21216453806956	0.598141147144016	1.10769805561033	6.0458289063502	13.8846034059478	1.72650085263743	0.692919999436622	0.466809002806376	2.24354786018052	195.375
1989-030-0318	2020	NW	2020_NW	0.0161073829747057	1.20646458998512	0.459247172325322	0.279782193899391	5.7346795804082	8.82191741756401	1.11528234519519	0.129567872459508	1.01020480170508	1.84038287285593	210.214285714283
1989-030-0318	2020	SB	2020_SB	0.0173602838864292	1.63668989569464	0.588750967761012	0.585813445895475	4.8729675336317	8.61592757991946	1.00189745041328	0.160629257528157	0.309877112454705	1.52076783001654	217.100775193798
1989-030-0318	2021	NW	2021_NW	0.0303655281814179	1.14375042302273	0.538100151467232	0.864231615576176	3.07009297404756	5.77439928081346	1.02211673958096	0.322509314474166	0.125613784499889	1.11862930409117	226
1989-030-0318	2016	SB	2016_SB	0.0813894280589045	2.931274227334	2.60138623032243	1.28017307199999	8.94467975572725	5.04958870871571	2.1323467108105	1.11371560769072	0.772025196505662	2.38101899886732	228
1989-030-0318	2017	SB	2017_SB	0.169228127026188	0.794303687371124	0.887784305028689	0.85450273534682	8.67096086574375	2.16082201619765	3.19760715432371	1.40875802507776	0.552901610440664	5.11912277184521	207
1989-030-0324	2018	NW	2018_NW	0.0346944121550199	4.57942000923891	4.69581426858757	1.87321662280394	10.4476737578675	27.2659199967055	1.52211378670721	1.08186928852441	0.610092180959308	2.74275408082264	214
1989-030-0324	2018	SB	2018_SB	0	2.85290406532581	1.60052525356679	1.46393740222481	15.7089915300023	37.4903309587043	1.54108023808809	1.05071666909675	0.545796101485773	2.80933002015275	212.928571428572
1989-030-0324	2019	NW	2019_NW	0.0571433776327635	9.87179126554368	5.32291419432285	2.82417033126994	18.116620479841	62.243197893059	1.50815366690395	0.401345362769813	0.313567900633338	9.8600773806276	225
1989-030-0324	2019	SB	2019_SB	0.0909455571520386	32.2749185407047	12.1146508778378	6.99922085922489	68.0996620872909	228.247407072275	1.86943497005152	3.01655097026498	0.475115943077955	16.2363331255251	228.416666666664
1989-030-0324	2020	NW	2020_NW	0.0183941320849643	4.12704774832693	1.76981085379411	0.863346133433629	12.1072477895329	19.4973916960835	1.68962141418603	0.437635997314326	0.759202491048661	2.72714415992241	224
1989-030-0324	2020	SB	2020_SB	0.0199245040094574	4.39690081101821	1.91427931649184	1.09314128822478	13.7330970053165	28.2983566175837	1.3287803961873	1.09606008270537	0.188205463639327	2.46330042738486	225.939999999999
1989-030-0324	2021	SB	2021_SB	0.0249517624478796	3.41022256269877	1.16166880834164	0.908177258144825	8.44372625002106	9.04161139479648	1.09019910302418	0.479049080827389	0.450147722174227	2.88252092887467	250
1989-030-0324	2016	SB	2016_SB	0.0499867698896831	15.6244263578672	8.06061895616329	1.58819889285705	8.9199591093362	5.19853506713204	1.42591803659579	0.976377956924157	0.472552420784279	1.82069394279612	250
1989-030-0324	2017	SB	2017_SB	0.130397787090949	2.67475855928518	1.66957037820186	1.23413750740195	9.13322581069803	2.84840823094603	1.62009446173609	1.08253998396294	0.416035926312108	2.90532565948449	230.92682926829
1989-030-0328	2018	NW	2018_NW	0	0.690106961731057	0.206763208080001	0.606072333656509	6.48990108194119	14.9410890408173	2.17869507216458	1.37847542926497	0.816565443366611	2.4591203005422	210
1989-030-0328	2018	SB	2018_SB	0.00435168853355416	1.35311899377214	1.20525137229427	0.758758654131887	19.8551688464509	34.3829110450869	2.61303137676526	1.30064168746667	1.03665145173892	4.26293269193019	210.583333333336
1989-030-0328	2020	NW	2020_NW	0.00798393861026291	1.49282971265201	0.581574880798405	0.250575790671212	8.83377368806073	16.2654573382806	1.35272535390132	0.425616715535137	0.313605134920617	2.11703180170929	228
1989-030-0328	2020	SB	2020_SB	0.0122015242927399	2.42354417994702	0.848768708377778	0.3100788850912	15.5201598972789	21.4327641115945	1.43887751809894	0.506781940734355	0.455310434067142	3.33448298549401	232.862903225807
1989-030-0328	2016	SB	2016_SB	0.0831753497802072	7.80747239539476	5.48946014611725	0.900988380577497	6.65960904186617	3.5128813997254	1.9489062777752	1.08904698132405	0.551126859906658	2.24840504801149	250
1989-030-0328	2017	SB	2017_SB	0.117866830831184	0.899814015892086	0.929960381834734	0.616486746302933	11.3732868345772	3.79656719558718	1.90356247123188	1.5212847452494	0.415223663026564	4.15174270615333	236.051282051281
1989-030-0329	2018	NW	2018_NW	0.0392165687770617	6.69366245254018	4.21019935415327	1.87755635256312	28.5821720830158	65.9724677874757	2.60185428912699	2.13199434888872	0.805388021568028	5.57029947233466	211
1989-030-0329	2018	SB	2018_SB	0	6.37647340950029	3.50571122986124	2.16219261704529	40.4934535091668	110.277736087418	1.88688357405895	2.37156284669167	0.445480379350007	6.97447796768058	218.599999999999
1989-030-0329	2019	SB	2019_SB	0.0179708123697788	20.2536311865667	8.92112389313939	4.5138924611575	53.9788452124562	163.517194255383	1.41106008544399	2.9638787115882	0.241981496257346	8.17313356754517	230.910891089108
1989-030-0329	2020	SB	2020_SB	0.0198517886778417	6.58764411498579	2.0915175587114	1.4804205279019	35.0956262138839	68.7274914168517	1.66473553555152	1.73074466554509	0.157533565222969	5.7421011467405	232.189999999999
1989-030-0329	2021	NW	2021_NW	0.0304750438833875	6.54314387653195	2.28500040687762	1.33915527341716	32.2973364088241	47.4581559755565	1.42421948812319	1.58666729100283	0.237052007050474	4.79953409682882	236
1989-030-0329	2021	SB	2021_SB	0.0307274612844096	6.17104654828338	2.08855881561928	1.21566444960812	33.9184133871584	37.1990968650659	0.99105057939455	1.66013129287019	0.286959064403707	5.8990211867641	246
1989-030-0329	2016	SB	2016_SB	0.0812309669889913	16.7251093069336	9.20970022771149	2.16595209184348	36.8560709897368	20.6721847842026	1.67816607924449	2.01704982916713	0.593901867323819	5.77598617803025	251
1989-030-0329	2017	SB	2017_SB	0.143367081028566	6.60952347844623	3.94526259986898	1.80458584056838	45.5352251299211	15.8475141826801	1.75534471327045	2.84560361164205	0.369786074173681	7.11425376395164	237.936000000002
1989-030-0330	2018	NW	2018_NW	0.239805535345739	20.2010202169702	10.43164604926	4.80578498939883	75.942168567963	94.4200207386539	2.62376648261758	2.65644815335339	3.66361461888076	10.3779614317987	193.142857142855
1989-030-0330	2018	SB	2018_SB	0.19517882508078	17.6438596300133	7.96796211850507	5.63521505760177	45.3831945039774	99.5007043825956	2.79183738587687	2.47589713843148	0.997301323751392	8.4900425260923	199.979591836738
1989-030-0330	2019	SB	2019_SB	0.381660427236398	34.220962267665	11.5619446662256	6.45529578697276	58.0071670149013	138.444925902273	2.17605079796227	2.92887758674372	0.83104214374494	12.6335050326037	217.823899371069
1989-030-0330	2020	NW	2020_NW	0.0517890228312419	6.92936622779366	2.05174857434957	2.28847118450087	12.2866328293886	20.3369133491009	1.50796132654422	0.355014205147495	0.683848188095529	2.27592757585722	210.200000000001
1989-030-0330	2020	SB	2020_SB	0.241281084984857	21.2600405996084	6.42982908852891	4.86327339022561	27.6813795655862	57.7080886229791	2.00677119317229	1.07628402990405	0.147136941165245	4.51535701296494	210.204081632652
1989-030-0330	2021	NW	2021_NW	0.145671760669353	17.8551657767768	3.89293415213156	3.97826080028262	21.8663685739239	20.7473024260919	1.3711521587421	1.02461652250417	1.01758200031198	3.53306154492465	224
1989-030-0330	2021	SB	2021_SB	0.154731447826411	15.0750594375243	3.54090857073946	3.54100322007237	21.5317362731719	24.7977485891091	1.3087313150776	0.941601964862905	1.39392606385005	4.50159135207299	222
1989-030-0330	2016	SB	2016_SB	0.19221280592893	26.9352054618916	9.59161025881831	3.30758521195475	21.8493982577743	15.0170428499853	1.78135909199529	1.46046975075839	0.857072696190682	3.37079050724726	225
1989-030-0330	2017	SB	2017_SB	0.351637321367551	13.9471844032745	5.02875672955589	3.72624187724291	26.6118653205265	9.74990672305984	2.56969030604232	1.61623687093162	0.991296041621257	4.59780396612249	212.069444444445
1989-030-0336	2018	NW	2018_NW	0.0156899095220711	2.15669885951132	1.01553625648714	1.51288395827227	3.40671379447086	11.0921315187964	1.51227798010395	1.00366598347302	0.46441379165751	1.24512040258373	194.647058823532
1989-030-0336	2018	SB	2018_SB	0	0.850441869187249	0.481711092250878	0.981408779350451	4.82476236174854	13.2045441830905	1.62224303733189	1.12661507032901	0.846435522578412	1.9687855802548	193.451612903227
1989-030-0336	2019	NW	2019_NW	0.0363994220352179	10.5321382202074	4.00781237040748	2.93359593929991	6.84465354291469	33.6813191177572	1.10240028004437	1.5057814542	0.38466648143841	6.72252439893592	207
1989-030-0336	2019	SB	2019_SB	0.0776359426501378	13.5560702692025	7.43810153907928	4.47584968522006	11.7880579957775	47.3550991731539	1.67441685470873	2.05434342494665	0.702719771380009	15.5747358897012	216.247422680412
1989-030-0336	2020	NW	2020_NW	0.0269446539987628	4.59186498846432	1.5056393931585	1.13196791589132	8.51778453832988	24.6566481075933	1.02906417742472	0.697623820662798	0.33084760138672	1.63030638580943	210
1989-030-0336	2020	SB	2020_SB	0.0320715076667325	3.73894441646097	1.45286100822422	1.186878355214	6.03110170250879	13.4799752223948	1.58699406930242	0.393777780485342	0.661608111719069	1.49664857339493	207.027777777777
1989-030-0336	2021	SB	2021_SB	0.0426562701300257	3.58379103167327	1.21272869865611	1.79585314124607	7.6589711247445	14.9137083337451	1.03251759527173	0.501502399821969	0.401654152131265	1.76870252581149	223
1989-030-0336	2016	SB	2016_SB	0.045717892854306	8.79877666943874	4.38352377591699	1.32936709053848	13.0247418920693	11.0793169322453	1.93883136198283	1.51835775014268	0.716348555096957	3.34860822860176	223
1989-030-0336	2017	SB	2017_SB	0.161732781228914	1.27174800883876	1.22642161337196	1.38094622605531	5.77797947325324	2.65471851308905	2.15068335215219	1.32319068733396	0.497798979397477	2.41980550341836	207.338461538464
1989-030-0337	2018	NW	2018_NW	0.053145727073657	7.82805798072237	4.29696922160768	2.2093012333805	4.87897013564702	15.6797011617703	1.36301157888176	1.29954435417922	0.817968327577002	1.82774320100399	207
1989-030-0337	2020	NW	2020_NW	0.0272691500831515	5.89048586658282	2.03981042875173	1.2214164319017	1.32488691826798	5.51036389503849	0.909602841110904	1.14664721147894	0.0653015158328546	0.391614524443948	227.493421052633
1989-030-0337	2020	SB	2020_SB	0.0930709486807887	15.0478173266791	5.33709842085963	3.55437127654574	6.42750953054509	19.3507028333558	1.20061045664116	0.45266981495448	0.445617564231225	1.21594698885539	213.935828877005
1989-030-0337	2021	SB	2021_SB	0.054244118145349	9.56129145997644	2.01028717616449	2.16947389312306	9.11079623294353	13.0141679510438	1.10313461588673	0.902988150177774	0.191070417940905	1.97018409450441	239
1989-030-0337	2017	SB	2017_SB	0.180935759993186	6.16404475562311	3.19269485302928	1.74974323096287	12.6216144382077	4.24833847926734	2.29247556561128	1.41022380507849	0.517506391194076	3.26385122550309	230.949999999997
1989-030-0337	2021	NW	2021_NW	0.0384214267859847	6.05712829806273	1.29554628005335	1.55191929704708	2.72376339722105	5.50307922448654	0.823546202094103	0.533593081527191	0.287636391612612	0.796279621433711	238
1989-030-0342	2018	SB	2018_SB	0.0192635612497493	3.61204292963432	2.08356910946362	1.96450773628546	15.0425181882856	36.4516831501574	2.28696196133835	1.50100937068463	2.12151250990945	3.23824562551874	197.293577981654
1989-030-0342	2020	NW	2020_NW	0.014283835608261	1.62890637721034	0.647936162866981	0.38095923025222	4.48559863346448	8.3630284542005	1.33287113398587	0.272789962680137	1.52089882070675	1.36568804110308	214
1989-030-0342	2020	SB	2020_SB	0.0677691928502363	5.7030908105402	2.09492154228708	2.35911640800855	13.9047539759371	33.5638884472887	1.21753773641293	0.60822957566052	0.833785150396811	2.11131648938513	212.915094339623
1989-030-0342	2021	NW	2021_NW	0.0425574086127817	1.37211593214044	0.372805985900814	0.755104618091826	2.5139252655617	5.23166930051094	0.912873656910689	0.368541662667164	0.117755871026975	0.925294912274135	226
1989-030-0342	2021	SB	2021_SB	0.0345878208748857	2.08527515091263	0.862455358169549	0.698853495073658	5.73059463852975	8.91415586589134	1.29726187290316	0.446205613383302	0.329523258036053	2.24533604923062	230
1989-030-0342	2016	SB	2016_SB	0.0684421473394652	9.8473872663529	4.74670769227591	1.37154788519012	3.35356346861522	3.59814168793401	1.48127661956139	0.95000242986416	0.439035190128862	1.24732002453859	235
1989-030-0342	2017	SB	2017_SB	0.160085993028095	2.12249839611109	1.45640120655394	1.06571971395988	8.23890045720276	3.61352153177423	1.72284948050945	1.15574548537628	0.418221629572819	2.93081071897554	217.82608695652
1989-030-0349	2018	SB	2018_SB	0.0635976331189145	33.2416867385499	26.968268880242	7.31593149726662	250.448597315751	544.855102667136	2.46039880233134	10.6382258561104	1.48725817567669	41.99773682551	192.319148936171
1989-030-0349	2020	NW	2020_NW	0.0350306694316264	13.7877962168741	5.53078052272055	2.34034088798047	41.7321235193245	67.4881388920072	1.14018626093912	2.08188501607592	0.700630213449095	7.58406890803806	196.4375
1989-030-0349	2020	SB	2020_SB	0.0577023811205817	2.87573963318686	1.28796693630222	0.681853442381803	6.91616900149264	17.6457627416577	0.648488242808049	0.50625340518415	0.442989397071994	1.48012632763631	198.157894736843
1989-030-0349	2017	SB	2017_SB	0.338541147435336	35.1455624734623	14.673454540291	11.0377850743759	44.5929665466041	24.5981341350667	3.12722444530841	2.80879897171361	1.12043126853419	7.6703989714287	196.4375
1989-030-0354	2018	NW	2018_NW	0	0.815810407958001	0.208367382101401	0.623774504211486	6.85541315922738	11.8185333337224	2.17284038120841	1.46114357015989	2.83081253376852	4.04044713213563	192.708333333336
1989-030-0354	2018	SB	2018_SB	0	0.719782573590986	0.457765554544398	0.726772700573551	5.58466471279618	14.4078165624715	2.06786461357144	1.65402026375742	1.07565281899423	2.40506308405406	194.511627906977
1989-030-0354	2019	SB	2019_SB	0	3.89715900384533	1.73214770933038	1.15849172235528	9.06272519526077	27.0058758051149	1.69774080734948	1.4725100646217	0.567874327742026	5.98775906694597	212.679012345681
1989-030-0354	2020	NW	2020_NW	0.0109110790780866	0.982318437669648	0.331668334134172	NA	3.71560465891777	6.91728115543817	1.49025318218447	1.28736480101354	0.753699666615605	1.45027261115449	208.5
1989-030-0354	2020	SB	2020_SB	0.00673430167664748	1.32210090377269	0.391315045549466	0.253494604080317	3.28181708904643	6.10922609838504	1.43133915085182	0.444966981172319	0.461350988913142	1.10712996788802	212.21052631579
1989-030-0354	2016	SB	2016_SB	0.07262831456783	5.09904768732491	2.97866411923926	1.11060363649308	3.36591411019683	2.67370075474131	1.41789277816437	1.94382848668789	0.713611615158636	1.34227402807232	224
1989-030-0354	2017	SB	2017_SB	0.127805027695235	0.870679716921943	0.759416288393648	0.597086836169073	9.75505089939363	3.16594010622867	2.81651097472093	1.71196850735883	0.660316022940539	4.42429129927584	208.106382978724
1989-030-0358	2018	NW	2018_NW	0.0267162299941492	10.2719170943271	7.24178846680106	2.98228976864756	101.364339944485	201.657410121376	2.51765267887201	5.04866576172606	1.23625316829707	17.1411226099321	189.071090047393
1989-030-0358	2018	SB	2018_SB	0.111028481184901	12.7935020911428	11.723988208541	5.47155542047231	128.07138247701	209.780159455353	4.57465455793692	6.11817886061686	2.05829344225164	21.4144506582063	191.216
1989-030-0358	2019	SB	2019_SB	0.264671352067668	46.1205288945522	32.0830916954409	11.9432402245636	122.258473182112	317.133631081261	3.39285376011573	5.31851555047716	0.395541783341728	29.6703055145409	212.047272727272
1989-030-0358	2020	NW	2020_NW	0.0591495201844102	6.83654531084138	2.96091496246952	1.52775926116647	59.4189686034462	76.9102238061749	2.21668129279346	2.48260441398113	3.11189901108452	11.1468569256157	214.204545454544
1989-030-0358	2020	SB	2020_SB	0.13044016952224	18.059804140048	9.32095924271216	5.1250193753789	114.798644639593	193.158730794706	3.1437842634012	4.69141828270046	2.5796392016992	19.0731911632027	205.78947368421
1989-030-0358	2016	SB	2016_SB	0.247136294817658	30.6695028949811	19.4752309413796	6.18832501952737	94.3997319855264	58.2464082853959	2.39661978373847	3.93932686784973	0.777402525253585	11.8136040207678	218
1989-030-0358	2017	SB	2017_SB	0.71752852240509	45.5382505689845	34.2080115512729	10.0602521417962	186.083296524015	78.1824416636442	3.59696601076186	7.44647485012922	0.955712514000734	23.4832609524206	205.911111111112
1989-030-0359	2018	SB	2018_SB	0.0681599846231776	7.7247509314189	4.71299430787843	3.01096118734305	22.0694391207524	61.4342580743857	1.86168981947397	1.62692490724733	0.480002394184115	5.06115826257347	209.375
1989-030-0359	2019	NW	2019_NW	0.0457759021464847	17.5090652812169	7.10777584580435	3.74194701469445	32.614157452266	81.2163902620656	2.15908124406539	1.39676292042897	0.437544700279684	13.5721464345452	224
1989-030-0359	2020	NW	2020_NW	0.0237619773819895	4.35490909411642	1.78126549708496	1.06006266893104	12.7285540314531	23.6355184572341	1.0596353135892	0.430291085272983	0.300461925854618	2.57214720385653	220
1989-030-0359	2020	SB	2020_SB	0.0258080056858966	5.4252784838098	1.75599923765938	1.27076281494182	16.9210356519771	30.179856506267	1.27870822151977	0.705675644168962	0.213414134886802	2.98246610598833	227.975609756097
1989-030-0359	2021	NW	2021_NW	0.0284404584016699	3.32737196480458	0.878409042230472	0.887789579993827	6.77397810325967	13.6591014241103	1.28117380418399	0.526815337555333	0.105927494945951	1.97347467776555	242
1989-030-0359	2021	SB	2021_SB	0.0239738553168547	1.95880330140027	0.6081018543796	0.649277098969129	6.16564212570036	7.31304268584552	0.883312180171077	0.403945139710186	0.320760050058901	2.07863579567167	240
1989-030-0359	2016	SB	2016_SB	0.0526356564423092	14.9254499053089	8.76967127349651	1.62754396410376	17.7584614966431	9.08847002352357	1.61535135897333	1.4905656700765	0.597823545093723	3.16016378374879	246
1989-030-0359	2017	SB	2017_SB	0.131916481517043	2.1909398108287	1.3104199226195	0.715466163481205	6.42345583783046	1.81288228810914	2.66769534646866	0.988362711448552	0.639882270987989	2.63089418109302	223.831168831166
1989-030-0361	2018	NW	2018_NW	0	2.23428081421734	0.846230360256083	0.870844180509461	10.6146136270613	23.8042674767088	1.89932890744826	1.83160931177266	1.85769949929908	3.38782200693304	210.869565217392
1989-030-0361	2018	SB	2018_SB	0.0052311635995478	2.03272169303288	1.48890839937355	0.899749761295041	11.4839022027795	28.5269617279375	1.98536016807047	1.4417367523806	0.967460962023847	3.84162373720109	216.400000000001
1989-030-0361	2020	NW	2020_NW	0.00933081529759	1.56811246309544	0.545767676861843	0.145435854731557	2.54042261149799	5.89809806148306	1.46568688634326	0.299073783899343	0.087838677919395	0.776186496801762	223
1989-030-0361	2021	NW	2021_NW	0.032953317939384	1.45233869740103	0.498550836845193	0.769700081797424	4.13751506169244	5.91420965664738	1.27752754556033	0.656608452508362	0.129821643035504	1.50587651581967	238
1989-030-0361	2016	SB	2016_SB	0.0400597495935744	11.8829147643943	4.60652837403222	0.98759170923409	5.38063857119516	4.66007776770741	1.77974551283714	1.17753260645589	0.442442397051823	1.46657217575109	251
1989-030-0361	2017	SB	2017_SB	0.133168997695991	3.26061424286043	1.82622078485656	0.91109887253994	19.775829514245	8.05073636142567	1.82976428179147	1.71944326583998	0.586043017102443	4.96280788886931	229.666666666664
1989-030-0370	2018	NW	2018_NW	0.0232232839088629	2.47074334780824	1.97807035674601	1.46461564140222	19.6145859789864	47.6631053952241	1.70218783471938	1.87787510247898	1.2405614437913	4.10356688134477	217
1989-030-0370	2018	SB	2018_SB	0.0159419635539032	1.44702877076069	1.28455504020237	1.06438660341424	14.7503929789596	27.011716423568	2.07841383714192	1.46377566083566	1.11731519388687	3.90294516608556	220.666666666664
1989-030-0370	2019	NW	2019_NW	0.0343852797348116	13.2326115794751	4.36445682425564	2.77995456282749	13.0517184207094	43.1260682153184	2.56370147694578	1.27298305306132	0.328227634299632	11.0832747946252	225
1989-030-0370	2019	SB	2019_SB	0	5.86803475496832	2.16532028251044	1.53067446412317	15.2222573597694	29.9923213611529	2.09910025609352	1.27151060219794	0.477065999024131	5.25840238439695	230.676470588238
1989-030-0370	2020	NW	2020_NW	0.0079013502767334	2.16581061602398	0.626455802651884	0.378779959562051	7.45248333570232	14.3006848741947	1.07290510618489	0.85462624632728	0.186949721603841	1.50304535727612	225.5
1989-030-0370	2017	SB	2017_SB	0.155854953885375	2.88645502932237	1.43162148704346	0.913515424029262	12.7948111705147	3.71363271066291	2.14180741616633	1.58207037563731	0.461101839815041	5.56346750581758	227.816326530614
1989-030-0371	2018	NW	2018_NW	0	9.14510786445484	5.37663405270997	1.00367880164003	18.2344349879533	47.9224664926605	1.55954938992528	2.17831997561586	0.935875827845172	4.79618527856382	200
1989-030-0371	2018	SB	2018_SB	0	4.86928560497787	2.30867839818485	0.739761473686717	9.6336009588247	18.9967954765931	2.15865055865103	1.26271861978898	1.18247691414255	3.5673403723548	204.705882352944
1989-030-0371	2019	SB	2019_SB	0	10.8894735599837	4.59501473742368	1.30890235688901	14.103872948251	31.2025029549338	1.93321405319138	1.26173580505574	0.3477299299076	4.58323135729827	216.875
1989-030-0371	2020	SB	2020_SB	0.025744764158783	6.7937702465259	2.482263434451	0.435589427146988	8.94080609204226	15.4821993399666	2.27646522346837	0.53072575330162	0.370103524553684	3.19359286058393	217.815789473683
1989-030-0371	2017	SB	2017_SB	0.131314044245675	2.98157894700496	1.96444347222124	0.606800038067846	9.4533135075213	2.37413366812446	2.67773409288578	1.31607827986452	1.18443285648019	4.81792687055543	209.797814207654
1989-030-0372	2018	NW	2018_NW	0.0545760006552117	3.35301040222948	2.40937246468254	1.59651524006578	13.821872654762	29.4890109437397	2.51106467654695	1.34625664587909	1.28354940324343	4.17849340043858	206.294117647056
1989-030-0372	2018	SB	2018_SB	0.00469194300935618	1.3297751789517	1.15226460201617	1.0014806644473	9.56056335672511	19.7613029645766	2.15053893952318	1.41929558902952	1.03309129257568	2.94408963245342	207.150000000001
1989-030-0372	2019	SB	2019_SB	0.0280410623442163	4.11999518969032	2.48980913754962	2.13293168746628	10.6317760431915	29.5028435291008	2.05831800793381	0.942695264247222	0.437320816867927	5.54549172282405	226.280303030304
1989-030-0372	2020	NW	2020_NW	0.0283962936314976	1.98068403441585	0.667222859312591	0.394647903811664	6.00709434609108	9.1673941247687	1.87746804048949	0.185855414970179	0.660087669150708	2.12443814371695	224.303370786518
1989-030-0372	2020	SB	2020_SB	0.0189450831923812	4.20217654184222	1.76234595933407	0.999597676183282	11.439080211155	23.8655342296913	1.27863818260129	1.17677122854005	0.207923187221103	2.16788790205389	221.933333333334
1989-030-0372	2021	NW	2021_NW	0.0244741847336102	0.740425143815571	0.334372467360375	0.462370726434575	3.40810983927623	4.49952195044534	1.65173432615362	0.307924818978331	0.215857933428828	1.70088128108855	235
1989-030-0372	2021	SB	2021_SB	0.031169620527292	0.808753495357738	0.393105358467703	0.461155860559838	4.0863801500068	3.22976732796893	2.24392356053122	0.677139691983097	0.28142683479905	2.46475069485376	240
1989-030-0372	2016	SB	2016_SB	0.0530879259738208	5.63226835334188	4.48043186939348	1.10430575181383	5.56305886921836	3.7315636835929	2.3914738402312	0.973525516246847	0.444678210177401	1.98100929904838	246
1989-030-0372	2017	SB	2017_SB	0.154919691737042	3.5422358237102	2.37072727592166	1.33211582975684	15.2240300940158	5.00732454786063	3.51518125448362	1.46061510725762	0.505062564934599	4.14914093677143	228.3986013986
1989-030-0378	2018	NW	2018_NW	0	1.31927335759721	1.88183342547959	0.729903557754169	7.98928495110444	15.2957386540723	1.74508704052534	0.537271111886311	1.5985229595971	2.53142926070502	192.085365853658
1989-030-0378	2018	SB	2018_SB	NA	NA	NA	NA	9.216648310006	19.8565612372457	NA	NA	1.41261318502171	NA	192.878787878784
1989-030-0378	2019	NW	2019_NW	0.0296905711322942	12.958375481746	4.80797049089996	2.29545032245644	27.3844320201945	54.2426388407441	2.14451443757316	0.548537860632497	0.511545024363834	5.603291111165	204
1989-030-0378	2020	NW	2020_NW	0.0175844435574405	4.04046381372873	1.32736348077441	0.781122911620234	13.456472694583	27.9148735951502	1.1003285654121	0.531670049098421	0.791891980775947	2.84378003791049	206
1989-030-0378	2020	SB	2020_SB	0.0249149114478091	4.51870744768828	1.44036339979722	0.936554263887207	23.2915506889848	33.0718588634448	1.73730578446009	0.933439049977503	1.35545440030042	5.39561041990041	206.8046875
1989-030-0378	2021	SB	2021_SB	0.0743833029611743	10.2662926739798	3.09806661467072	3.10182783615862	59.9744730018213	78.0542820077888	2.14389475683508	3.11023817792515	1.21645061772016	13.2200494060427	220
1989-030-0378	2016	SB	2016_SB	0.0500974225887485	9.90044147794248	5.54595039473194	1.73029635567759	17.8422339033914	12.5904964557425	1.77043031626707	1.33656866181295	0.681502684360118	3.622071578957	223
1989-030-0378	2017	SB	2017_SB	0.172528955794334	3.21184684932675	1.77382934924121	1.63019924967512	13.5923456284805	5.97647181076403	2.36598689215296	1.48467328013646	0.509507230749029	3.68142648326646	205.711111111108
1989-030-0380	2018	NW	2018_NW	0.108278250460981	1.52362520481618	1.40352981508203	1.41088654367257	10.6941062620519	32.1490943787129	1.99945803735672	2.65846524169782	1.5437787308952	3.0494115470613	199.828571428574
1989-030-0380	2018	SB	2018_SB	0.0731372088860156	1.82151914758884	0.676246596495018	1.14833330591989	4.73518378662686	17.239456267001	2.01614460643289	2.38041654901748	1.27865427142401	1.87528988282223	196.32512315271
1989-030-0380	2020	NW	2020_NW	0.0525266330359417	4.02729433099197	1.38176286114913	0.716801691599525	4.47900329547227	15.8056468818783	1.04465239339692	0.536418099288352	0.656728335455995	0.935444396171938	221
1989-030-0380	2020	SB	2020_SB	0.0557464144819787	3.07651450124486	0.795622847179712	0.528103143355638	4.79079589400035	13.0772782134949	1.46120015010848	0.74319055643111	0.433429116716805	1.31711764588208	218.136363636364
1989-030-0380	2021	NW	2021_NW	0.0459236307594968	1.87114994144453	0.593448947520195	0.771925434214991	3.81780877437882	7.74140339782417	0.848161000220089	0.405056755151201	0.270510983879576	1.31830280374989	240
1989-030-0380	2021	SB	2021_SB	0.061774247415617	2.59507834085318	0.689253638805943	0.754281473437397	3.13678682272541	4.76516586548839	1.23640882351402	0.620008347106584	0.618213712306016	1.35595452935667	244
1989-030-0380	2016	SB	2016_SB	0.103773630614273	7.56973125955654	4.00312945039464	1.59780358606545	8.89818113988122	8.57194860533156	1.59758096752667	2.39593695440365	0.601756082840724	1.90808509421378	240
1989-030-0380	2017	SB	2017_SB	0.221722917700134	3.92302238296637	2.81284112606397	1.38504266001022	12.9614201161787	6.76779931334515	2.11432089837644	2.04503644692211	0.663899557887165	3.73177515581338	220.151515151512
1989-030-0380	2020	NW	2020_NW	0.0281019254809391	8.24019194062979	2.73334976327237	0.778493328265148	7.97093112991539	25.357464133	2.47185754260441	0.696235586071712	0.03662483733	1.83798366831229	221
1989-030-0382	2018	NW	2018_NW	0.0311007657352109	4.27342231552645	3.41544118513998	1.92263765519258	6.58220235221431	15.1076260391019	1.72693984553396	1.17989900500615	0.650574164380337	2.09505911913232	191.216
1989-030-0382	2018	SB	2018_SB	0.0134068296843512	3.38042663862582	1.93308911309789	2.40095634443118	7.7892574932022	21.5824757581871	2.52061265417092	1.31719602358287	0.677914509481395	2.89985470777223	193.142857142855
1989-030-0382	2019	NW	2019_NW	0.0560031054350528	5.07728240175274	2.83765221262522	3.12323486524033	12.6568287633194	35.2256512327977	3.13096511293825	1.0924289919384	0.855854474150229	11.1358383790375	212.053763440861
1989-030-0382	2020	NW	2020_NW	0.0104685801908648	2.33739738489637	0.816518915805342	0.760469352782112	6.79696183747049	15.5680455311676	0.674238207526949	0.352119409731293	0.115672227357157	1.43822997804778	205.504424778759
1989-030-0382	2020	SB	2020_SB	0.058536962681635	4.4162045459054	1.33032929644388	3.20689210663924	12.3397455886812	20.9307716196696	1.9576471417208	0.631181184068775	1.15957249990187	3.35273976322196	207.778260869567
1989-030-0382	2021	NW	2021_NW	0.074768015162593	3.90300412716027	1.3691479527001	3.00349144703623	6.26613278169265	8.29947967038663	1.57723844137689	1.03416942930165	0.173603498617236	2.09771172796011	223
1989-030-0382	2021	SB	2021_SB	0.0693753638855977	5.86291111799983	1.77963829825796	3.50446018707201	10.7862433169012	15.60656907888	1.2732604495676	0.81731744250529	0.711260919577001	4.11982511715965	223
1989-030-0382	2016	SB	2016_SB	0.228410686891289	3.75481334104321	2.06359251695131	4.2201547986824	18.9808381038121	11.4759036059101	3.34229981480103	1.77704608389456	0.719214347219477	5.77073248530976	224
1989-030-0382	2017	SB	2017_SB	0.283248325101476	6.40044303534261	3.17081137756483	4.61884205259431	24.6010249320879	12.0336931531093	3.78822411806579	2.21843318277563	0.724830324525996	6.25064638620225	207.415999999997
1989-030-0384	2018	NW	2018_NW	0.261585048620079	34.7135765198319	14.355697046818	10.4444231697368	19.0105396151631	50.0126119063678	1.58353035151075	2.47121599085339	1.00318622821366	3.67956564915033	197.293577981654
1989-030-0384	2018	SB	2018_SB	0.182956225706111	26.5664566975862	12.4993149803503	8.692480718007	10.583573157682	27.9778491672727	1.50539950904643	2.22761285242408	2.04859831271293	2.89158397122437	197.131147540982
1989-030-0384	2020	NW	2020_NW	0.144178273968094	25.5411419399985	6.60118297167224	6.23807955055625	9.67033131874483	23.6540154320531	0.978341383775892	0.893981365756187	0.947791527928778	1.75992736447125	210.5
1989-030-0384	2020	SB	2020_SB	0.205419418643548	29.1872046988402	7.9577119750681	7.72908265509665	10.5534453695398	27.8136897030539	1.69691502578575	0.882970275910375	0.177239055360229	2.11575497984143	216
1989-030-0384	2021	NW	2021_NW	0.127028327735829	19.0076206623316	4.75154568230322	4.18360911656066	13.3453205852701	22.7805640807692	1.21787272935726	0.843193432308331	0.324650305940915	2.26001187234961	232
1989-030-0384	2021	SB	2021_SB	0.0813595854999322	12.7394788063564	2.9128161708478	2.66842649984924	4.18645720149947	7.28530875674442	0.853730149544379	0.482747689999821	0.304479983762143	1.40665551858317	234
1989-030-0384	2016	SB	2016_SB	0.167832615888221	21.3077457455133	8.89682029824762	4.20242268274047	5.99140007599599	5.75029340216733	1.6303757170295	1.4828555855865	0.502294056984288	1.98661057270622	231
1989-030-0384	2017	SB	2017_SB	0.241244632418549	13.1885202884514	5.72715555639853	3.87060696296653	22.1132222929159	9.93723078533435	1.88395451017932	2.10584686143358	0.844452148159305	5.50342677528709	212.273972602743
1989-030-0392	2018	NW	2018_NW	0.137130821996083	7.65693872600355	5.24193619869293	2.34729382280088	66.3481612329287	113.999915992962	2.22535079371106	3.65581869414082	0.928570432407715	11.3387072636028	196
1989-030-0392	2018	SB	2018_SB	0.0284592489279873	12.1083510096472	6.23212441445259	3.90948389402432	106.330986970124	220.283156878702	3.2005912764043	5.63698930818735	0.555473581501509	17.5153452930345	200
1989-030-0392	2019	SB	2019_SB	0.0867192225629782	36.2219178728563	15.5959395710844	7.26034415862486	154.885728020656	371.05177229497	3.43510668262754	9.86298957225807	0.907905404848218	29.0920440849927	213.666666666664
1989-030-0392	2020	NW	2020_NW	0.0387562110656241	11.3591705280579	3.59889439431495	2.80816938623185	53.4886818984082	130.869186136338	1.62096444502052	2.53107533784502	0.389175722681389	9.12270047340847	215.113207547169
1989-030-0392	2020	SB	2020_SB	0.10410208769658	29.82561724719	11.1492453712861	7.14567476192349	63.3994711180514	214.497577471132	1.56324959969893	3.17137167310282	0.036643774253721	8.51479227091864	206.915094339623
1989-030-0392	2021	NW	2021_NW	0.098936934472752	18.5525032504954	6.62651881246443	4.09232938947402	79.2578413430245	84.4826549705684	2.25342732365072	4.2702089141767	0.286165895791858	12.4139028398057	226
1989-030-0392	2021	SB	2021_SB	0.0563212039996063	13.8123836015354	7.13246152236123	2.65722747874351	70.2662877592364	103.115970585773	1.52104200819926	2.67313400848602	0.48185397464899	10.8197931824491	225
1989-030-0392	2016	SB	2016_SB	0.10972110245607	22.5673755524113	14.1140841357642	3.19081194509492	76.0518698812691	60.8626162779635	2.83781772825095	3.85148599111362	0.584960979125742	10.3394843368581	228
1989-030-0392	2017	SB	2017_SB	0.175473684746923	13.0907773024542	6.50360333203917	3.36221237548732	104.103548654709	53.0122801105775	2.44514059006986	5.75295059014901	0.495200527341238	15.53074132306	212.053763440861
1989-030-0401	2018	NW	2018_NW	0.0265409695545271	1.29008773948618	1.11866257047729	0.931172302540159	6.94682518228714	11.9333940972008	1.68672520500227	0.96481484195662	0.828843972499315	2.68203026775249	207.470588235294
1989-030-0401	2018	SB	2018_SB	0	0.903939044256573	0.383895874698467	0.578648888694303	5.17144640260628	11.331118662621	2.0463479010498	1.01434435279074	0.575868424258353	2.47071869210394	201.199999999997
1989-030-0401	2019	NW	2019_NW	0.0302710196892879	6.87082693200065	3.62715433312669	1.92096960474614	23.8380598507573	53.9384254223153	3.11813335490995	2.01670185599412	0.541942889805282	14.547531742198	221
1989-030-0401	2020	NW	2020_NW	0.0216038272083383	2.45467502529016	1.1984658478742	0.419939810709155	4.98100200649617	10.4490430798442	1.93647349082515	0.349387800510572	0.115667269060026	1.49935063845151	220
1989-030-0401	2020	SB	2020_SB	0.0381066863910409	4.52397647517182	1.90769796350394	1.28527420086924	7.83437016317809	14.4530483497554	1.62111168349731	0.501747774913585	0.138962657125877	2.19444786482094	216.809523809523
1989-030-0401	2021	NW	2021_NW	0.0269642157788	0.453115885746328	0.236689668961397	0.396217079939892	2.45808105797099	2.30303138537716	1.59754582561272	0.660971414146082	0.252073404851047	2.43425779785294	235
1989-030-0401	2017	SB	2017_SB	0.134257375866446	0.883958415032183	0.900720484364552	0.492749943628239	5.93887730963504	1.29614846438538	1.9608084251502	1.46707495107219	0.450521481238008	4.89981705564422	223.366197183095
1989-030-0405	2018	SB	2018_SB	0.0256012505605091	3.76168940708898	2.15719128291314	2.18242599254043	20.4468658202581	44.3112778251096	2.23493923109969	1.90001537671375	2.08286941417547	5.17607967808796	192.434782608696
1989-030-0405	2019	SB	2019_SB	0.0129559221692347	7.82999671062795	3.5120802885942	3.33146843294448	17.0499463514939	63.9412474475815	1.28259042177714	2.39674911496877	0.421284086756606	6.42805911412994	213.530120481926
1989-030-0405	2020	NW	2020_NW	0.0183339851154524	2.80669730216463	1.14168095226039	0.770707533710307	14.2718115464983	16.656914534622	1.72964780802614	0.5680509959724	3.17152657391985	4.51476123180785	214.194915254237
1989-030-0405	2020	SB	2020_SB	0.0427068346911247	8.52093060161357	2.58549853840587	3.86507114057596	22.4206675093087	55.9113935567837	1.08351886960972	1.24816939013611	0.216409911833333	3.6497677571411	202.150000000001
1989-030-0405	2021	NW	2021_NW	0.061712591742009	11.4993304347654	2.75950772432139	4.17206782504927	16.8787757298512	24.0541958488353	1.50801147636188	1.35117258595643	0.277524501437636	3.25090879226885	222
1989-030-0405	2016	SB	2016_SB	0.133753769021229	7.87324314857108	6.51241835933527	3.50763836728234	36.1143316787332	20.2584093254725	2.40715724317253	2.33395732006843	1.09139126325806	6.52905430060922	250
1989-030-0405	2017	SB	2017_SB	0.271630092610949	16.267610836218	6.5712308837526	7.48197361288698	81.456415203922	41.5610419972666	2.67366057794525	4.08575052413949	1.2052861310917	11.9335099062534	204.862745098042
1989-030-0412	2018	NW	2018_NW	0.00347795362378558	1.05945566476893	0.772454475114617	0.727748179894648	8.54348088743515	21.2791163551944	1.93638784523623	1.52564466584162	0.507047201852592	2.63187871119118	210
1989-030-0412	2018	SB	2018_SB	0.0184755182345371	1.39478159028812	1.10852679889571	1.05127801258672	13.5232454988448	27.5535526097476	2.22911223180661	1.39831566986426	0.830770499411701	3.39360775588358	210.214285714283
1989-030-0412	2019	NW	2019_NW	0	9.17333063392189	2.94949630669811	1.64442028601647	17.73749917007	45.7184389739452	1.90708409466396	2.18709395531694	0.447859441362459	3.70277166882965	227.452830188682
1989-030-0412	2019	SB	2019_SB	0	6.18309139127532	2.23775479630741	1.80909678151491	13.4607520388064	35.0954721819563	1.38458695995984	1.52997915225598	0.310250455514296	5.87712975032796	232.104166666664
1989-030-0412	2020	NW	2020_NW	0.00868984000690351	1.33735102806418	0.445198166077979	0.171151584250639	5.58739552844885	8.37832498293132	1.44342255694364	1.35292253765053	0.604278008058822	2.27629200692517	226.137931034482
1989-030-0412	2021	NW	2021_NW	0.0220277046898478	1.06276518107159	0.360178635179828	0.595538618097688	6.16749511180459	8.08286009073391	2.15693519924193	0.830709917513459	0.462084885675616	4.04061187564681	248
1989-030-0412	2021	SB	2021_SB	0.0183758761585459	1.11405151810934	0.296907865585661	0.441597350777257	6.47836547412314	7.14968563079744	1.455503137128	0.766700689773488	0.214496275678306	3.72146921050756	251
1989-030-0412	2016	SB	2016_SB	0.03559169240547	5.9882482848016	4.40363036845292	0.970099536432132	6.34581569101232	4.20128024289086	1.76154188176055	1.31937145957843	0.432388296463027	2.00050622784941	243
1989-030-0412	2017	SB	2017_SB	0.142968192622602	4.14053840861861	1.86888809198767	1.58167985631147	23.4062482768405	9.0860310306744	2.50747102178346	2.16512187903275	0.42458524385385	6.29870985739573	232.985915492958
1989-030-0424	2018	NW	2018_NW	0.080709129669782	5.61951812070706	3.9340517248839	4.38585879114839	43.5911756630012	68.7191142216555	3.21337086688365	2.30011872334887	0.895021568529968	8.53773352748253	205.833333333336
1989-030-0424	2018	SB	2018_SB	0	1.42200195982659	1.66052793759845	1.71087536912042	11.1030705146413	19.5759909790701	1.95374752195061	0.828762954842642	1.03584273297152	2.90482872054114	205.833333333336
1989-030-0424	2019	NW	2019_NW	0	3.88395836055904	1.79279363281367	2.57965758231985	12.027074670456	30.3412339961005	2.21785176057675	1.09859538753133	0.266463756642763	4.15365262984431	222
1989-030-0424	2020	SB	2020_SB	0.0298043811171664	3.97925012185342	1.24190288803279	2.624667600213	21.7402722728633	37.5827030783556	1.61725930163504	0.957559993147886	0.241493607752908	4.17277003342403	219.791970802919
1989-030-0424	2016	SB	2016_SB	0.0404608485471599	8.70499061335723	5.25171824508362	1.37750537633973	3.75355031379478	2.3129791380726	1.93941249292541	1.00558136341912	0.471495479080226	1.90129817400845	227
1989-030-0424	2017	SB	2017_SB	0.128335311350462	1.86499333154882	1.59902457694926	1.0679789048495	10.3973124252357	2.73005030061859	2.05066537878992	1.34212424502279	0.443440307198806	4.89969608983629	217.543103448275
1989-030-0426	2018	NW	2018_NW	0	2.85969479831949	1.77864460275817	0.869984101102539	6.15686027499918	15.2481248244894	1.70471569972019	1.14111514721741	0.746618315634109	2.07165433783611	199.538461538461
1989-030-0426	2018	SB	2018_SB	0.0224928963238249	1.67518870470312	1.25816489553996	0.931727742515973	5.22000952381042	11.5228086375852	1.75559275453376	0.83888152006625	0.978934512173633	2.20687488005096	199.538461538461
1989-030-0426	2019	NW	2019_NW	0.00424077301159476	3.50933717277769	3.29872222853737	1.96973532991534	6.54673875046741	18.6508968823953	1.5588661086695	0.630158263746061	0.481579019884907	10.1067856118682	219
1989-030-0426	2020	NW	2020_NW	0.0189011971078658	1.74019361815912	0.772746277914562	0.17573027489146	2.56027478699577	6.1348984121403	1.30052155040887	0.164682886591255	0.11928339848469	0.919925083069314	212
1989-030-0426	2020	SB	2020_SB	0.0466665301810894	6.00203333065736	3.64931316239352	1.35526849009207	8.76679693698922	17.1814459623336	1.76000751335339	0.447013387214945	0.27659683918504	2.07128356693589	211.85185185185
1989-030-0426	2021	SB	2021_SB	0.0373692159591124	6.70972540206311	1.9036565265129	1.78579263310259	12.1452472656974	25.9708578751182	1.34846918096589	0.740593934421757	0.219135740599855	3.17616583177995	225
1989-030-0426	2017	SB	2017_SB	0.135915826690967	1.79062500585674	1.31431014539871	0.76790521005571	5.66650804448918	2.01206330036051	2.03383533929999	1.03277402007547	0.559852728622466	2.16659712369277	205.085470085469
1989-030-0434	2018	NW	2018_NW	0.0440174494361407	1.82454273431283	2.0732046256389	0.752955711406499	6.47739094565628	18.5322100468289	1.55997261314859	1.03009882916139	0.516241990082033	2.7247464313366	189.283018867922
1989-030-0434	2018	SB	2018_SB	0.0721094420867037	2.20624797272611	1.81229973179688	1.26991215734733	8.96487367765548	22.007159545737	1.45267655594102	1.27000686015366	0.889975935433901	3.11264172422537	190.184210526313
1989-030-0434	2020	NW	2020_NW	0.057692435677962	2.74126825399281	1.46165411876546	0.749672586907306	6.66506315750777	19.0147182337583	0.7753342537813	0.642104702884086	0.414614590850546	1.68333308977882	197.454545454544
1989-030-0434	2021	SB	2021_SB	0.178059222778783	11.3454463917277	3.39173713774976	5.25211130558379	23.0239650546013	45.9334409462366	1.73659113332954	1.44201903534923	0.956681515997635	5.90397679590562	214
1989-030-0434	2016	SB	2016_SB	0.108676756205975	19.3786689882675	9.23668509374141	2.32106351805928	6.81011985986547	4.937811177988	1.45208959063155	1.52046328639681	0.841957816798924	1.79313402062702	215
1989-030-0434	2017	SB	2017_SB	0.288214654924771	10.1550757463397	4.95828379232651	3.02501064758516	43.3493455482005	21.9679743434891	3.07191836746152	2.48626427477982	1.26904261039936	7.02891217608876	198.1640625
1989-030-0446	2018	NW	2018_NW	0.0274243656688201	9.15708704752572	6.3636436828726	3.06353509340688	32.2312792375398	100.110554030745	1.66463700105002	2.62753479925121	0.384023121923744	6.1386989100231	208.171428571426
1989-030-0446	2018	SB	2018_SB	0.0104973014500532	4.96168330069309	3.32459468368944	2.07834938274583	63.6685041058393	156.955812463968	2.15370566523004	3.48331988952014	0.659677130934047	11.4045950206865	212
1989-030-0446	2019	NW	2019_NW	0.0848998860455831	32.6772411208159	15.0072499387423	5.8247859076043	145.475913548697	527.115919398239	6.38512666981958	6.37435837104074	1.02043146934081	34.6265028826522	218
1989-030-0446	2019	SB	2019_SB	0.0396127678659327	15.7782652960853	7.13984183051716	3.06320307194259	120.796185751899	299.70500418473	3.02723597604577	5.69381018120935	0.640723532235398	24.7048294136961	220.639344262294
1989-030-0446	2020	NW	2020_NW	0.0192965555155641	3.86544949924252	1.85831640283574	0.560143800106961	3.88391101099133	13.8743751581843	0.93256016139798	2.78326206093978	2.59592160754301	1.19950197766398	221.12676056338
1989-030-0446	2020	SB	2020_SB	0.0383144973701521	6.89277479489153	2.39600187556623	2.18435681414547	90.762565715133	150.163064020201	2.07095990518632	3.84952960941468	0.592080483139511	14.2389369686617	222.083333333332
1989-030-0446	2021	SB	2021_SB	0.025070890544137	0.600539635320636	0.282326621917772	0.455571360929875	5.54143684188321	5.01155442772185	1.64587553981298	1.0666724059732	0.210860245243512	3.33040139776426	237
1989-030-0446	2017	SB	2017_SB	0.128814896292414	2.06660639668129	1.61924879420981	0.843205362088734	30.3991078113065	11.9610423459058	2.49847958855899	2.27553912630441	0.483608440677853	7.1413034064518	233.130434782608
1989-030-0461	2018	NW	2018_NW	0.0565739785966505	5.89162598449421	3.64296999198067	2.21656944573749	17.8306411815745	44.362696044385	1.5129399662893	1.70584363174434	0.570140753607184	4.60151703358721	199
1989-030-0461	2018	SB	2018_SB	0.0425266957520947	5.28036349868754	2.09973585934907	1.99522548486314	23.3605341857026	38.7700089721722	3.68229638528584	1.48550306281481	1.04811166545525	5.23262955843147	206.199999999997
1989-030-0461	2019	SB	2019_SB	0.0389392531343554	10.9831121558926	3.74167165025718	2.11278231455698	14.7309081129139	33.8223490274445	1.82586824150108	0.986439875311504	0.223176561364723	4.15266909482359	225.006249999999
1989-030-0461	2020	NW	2020_NW	0.0468698880596959	4.26882451134431	1.43135170354831	0.918319256686331	9.83795070000678	16.3391741731082	1.58782520345914	0.449129554213256	0.19076115531652	2.80795885880968	222
1989-030-0461	2020	SB	2020_SB	0.0689803533789114	8.18454882114341	2.54036934166692	1.72167504259362	24.4921019242932	39.3023458052948	1.98916342691428	0.902869219420884	0.855595649961618	5.29002565710439	220.199074074073
1989-030-0461	2017	SB	2017_SB	0.286669889558321	7.79010479509137	3.34385459677013	2.33815477769758	24.6521094397995	8.38130525107893	2.423198200571	2.04884101747682	0.403051083256115	5.10539772061024	224.303370786518
1989-030-0484	2018	SB	2018_SB	0.107376750926989	8.40817013808157	6.42673138953637	8.09329437226985	56.5278223564178	128.973350340677	3.46997017300987	3.89053210803089	0.839430537368151	10.7990589127064	196
1989-030-0484	2020	NW	2020_NW	0.0734756464399819	10.262450054277	4.50033515837583	3.70864423337127	22.0336332734381	52.1546108581459	1.14447859075357	1.27321595789302	0.229792966192391	3.78854299122361	217
1989-030-0484	2020	SB	2020_SB	0.17022420115738	17.4655652061758	12.1444040454549	9.56613083798607	85.4821261660737	165.191916492031	2.28207616210776	3.18229003936415	0.391694579564407	11.3713323197153	208.827586206895
1989-030-0484	2021	SB	2021_SB	0.110139546497736	7.9035123033916	2.81081727739909	6.30371485954124	33.2244322084416	65.2585478165107	1.65811055496384	1.98846437104496	0.303156744503319	6.35097144680596	223
1989-030-0484	2016	SB	2016_SB	0.28299163464298	19.1793168025591	16.5933698247133	8.00754755266959	52.2173058180627	39.9549811689096	2.40591030660648	3.42281689816846	0.739613255746815	7.21469370704189	225
1989-030-0484	2017	SB	2017_SB	0.239415521532914	3.51776090548712	3.58228194131156	4.44064038750014	34.1060057139492	20.5295349614412	3.28829691715126	2.94516955586359	0.476843728721789	6.8356553414517	209.777777777781
1989-030-0494	2018	SB	2018_SB	0	4.43991032250206	2.39764791140749	0.615442234160322	52.7594720245276	105.323270497149	2.5375083098754	3.23761765254262	1.21694335863687	9.11235937560162	198.145985401461
1989-030-0494	2020	NW	2020_NW	0.00546857125281811	6.02191571603978	2.56716180111175	0.368414222391355	67.8289558182645	144.884492337555	1.02568646145492	2.81480545407533	0.358983244674065	10.7558660273132	221.777777777781
1989-030-0494	2021	NW	2021_NW	0.030114217619452	6.72006650824326	3.14460342307815	0.669147067411057	53.3572583412164	66.3527577399066	1.32734872182946	2.83811931970331	0.089414422330851	7.63889517753002	233
1989-030-0494	2021	SB	2021_SB	0.028636200712084	2.89550021727583	1.110583523154	0.469154029449642	39.2000600429935	28.7936540833218	1.97508510421514	2.06173307336892	1.47838779901032	8.11456836766307	224
1989-030-0494	2016	SB	2016_SB	0.0845705022839054	9.86111829862263	6.12498650178709	1.8331228299827	33.9916863881738	29.5985963936392	2.1430280798893	2.00174819248306	0.435373195198315	4.94361969019132	236
1989-030-0494	2017	SB	2017_SB	0.136531354797669	7.71205180008475	8.24033273559863	1.41444324344431	120.648626562242	50.1968376178465	1.99190936153975	5.13310751439981	0.395358224628291	14.5886351656662	217.694835680748
1989-030-0501	2018	NW	2018_NW	0.0425440124501248	3.3912912129474	2.51163387689875	1.15136525254629	11.2501366066006	27.8822840884728	2.62748924508904	1.22265496521132	1.39771175921722	3.01368763145494	208.5
1989-030-0501	2018	SB	2018_SB	NA	NA	0.961033327203331	0.545690424517035	5.48247119940148	10.2139241551285	2.68107256879708	0.746356806784414	2.06377860547378	2.0213750888852	214.868421052633
1989-030-0501	2019	NW	2019_NW	0	4.15408381366977	2.3011241602004	1.39666243993922	5.56915166933428	18.7580099111463	2.19266839562814	1.05493839787991	0.471289077503058	8.19649964428818	221
1989-030-0501	2019	SB	2019_SB	0	1.82908250021057	1.68681687112017	0.99136978212764	2.91042698335303	9.81309629959518	1.16658729446394	0.709418240070482	0.27316264056312	1.70478092064107	232.634146341465
1989-030-0501	2020	SB	2020_SB	0.0150463411866998	2.3843223759181	0.610732228153887	0.504366410965704	4.86708066225732	9.87131446796269	1.37355493272184	0.254904761475859	0.148408692189539	1.19241418757874	226.82857142857
1989-030-0501	2021	NW	2021_NW	0.0220745111545072	1.07556117818228	0.427971109096644	0.507383753679839	2.55446101960367	4.55549593425387	1.13315314288002	0.36890605907796	0.190559241138581	1.11243916893404	240
1989-030-0501	2016	SB	2016_SB	0.061297937084367	11.1303688949704	5.50455417470129	0.980832224013673	3.20659817665745	2.44558026514414	1.46132001043961	0.96222304681595	0.449663187224769	1.60523341700763	248
1989-030-0501	2017	SB	2017_SB	0.118466363573939	0.780282879569588	0.630868093713518	0.494850983724364	4.64788870555342	0.814590625604486	1.86579780229962	1.11312470064262	0.650506871310169	3.47108800734473	231.047619047618
1989-030-0503	2018	NW	2018_NW	0.105470492492292	18.1793670700841	14.5548787485051	3.40933177167029	105.944518916284	176.516841912019	4.54506837486829	4.89530807053305	1.09666168231804	16.6538165668398	217
1989-030-0503	2018	SB	2018_SB	0.0524283566800357	10.4775068183865	7.13125132418245	3.54675034574293	115.08234516249	175.864494363894	3.80622629225619	5.93923853733857	1.2305820649884	17.7454077859729	220
1989-030-0503	2019	NW	2019_NW	0.114597666397649	45.8566399354838	17.544574353646	9.56505222349902	61.5887610921411	298.037461497154	3.01483331503155	4.53284973280519	0.302520022261978	18.8399711771464	238
1989-030-0503	2020	NW	2020_NW	0.0226884829530071	10.5348155300242	3.11663621357318	1.56215864372428	55.7841063080531	100.122406992135	1.71892455098229	2.30434739286103	0.306928552337545	7.41550703947073	233.5
1989-030-0503	2020	SB	2020_SB	0.0369046684868545	17.1122060391638	7.71513539073422	2.38767430234328	129.455001430129	192.275965583045	2.54037372330558	5.04248989447566	0.227468945974147	18.8519468332057	235.052631578947
1989-030-0503	2021	NW	2021_NW	0.122684787434666	14.2731425004146	3.43690396997886	4.00226758840121	18.69866580447	19.8283057689281	1.41677299334322	1.30570147226517	0.833475402231353	3.79167136948353	242
1989-030-0503	2017	SB	2017_SB	0.127683684049495	3.11603011093325	1.46941838339365	1.16367799712212	44.7701761980282	12.9321457244461	2.26535453091345	2.47707136513172	0.403044000317606	6.840597986204	237.748387096777
1989-030-0505	2018	NW	2018_NW	0.203262899785988	16.0407912301976	7.98257561475001	8.1851795755608	27.0017097590353	73.5785220365725	1.52531699907148	3.85452625248833	1.27978887697831	5.28372595971252	189.675675675673
1989-030-0505	2018	SB	2018_SB	0.265846865953839	14.3912292238112	6.28311065413215	8.01621971772736	30.0468060449882	69.3097888314781	1.75491678853907	2.75020323981694	1.61593407477326	6.28372308690552	196
1989-030-0505	2019	NW	2019_NW	0.371380835653449	35.1389653712909	10.7777994747427	11.6417292676029	40.1245399715555	141.113280502471	2.8889143447664	5.09579485562217	0.598154262133956	13.7194821049308	211
1989-030-0505	2019	SB	2019_SB	0.29917685610421	32.2717438557617	10.7325811129264	10.2211549028947	36.8355076447403	130.98393045198	1.71119289697332	4.8930205666409	0.489367864146166	12.1800750819088	217.16216216216
1989-030-0505	2020	NW	2020_NW	0.20023347423569	17.3740995073278	4.52141861873901	5.86678760938076	20.1170963177628	47.5055090976988	1.59571958497814	1.0604485980306	0.479187479795768	3.01848418620364	215
1989-030-0505	2017	SB	2017_SB	0.355621699919931	11.4803712927355	4.35614056827008	5.68294244212301	33.2882867146407	17.651571231288	2.48351859637946	2.65387424543374	0.692307302676713	6.17761105999802	211.070796460175
1989-030-0508	2018	NW	2018_NW	0.015609506399016	1.55883246868851	1.33060624991097	0.899299566000585	8.85783366553209	20.7385589246992	1.39833492148505	2.16930827984888	0.706020641601809	2.69244709710971	214
1989-030-0508	2018	SB	2018_SB	0.0222007693387538	1.46611181488977	0.576091697860493	0.665069548699474	7.29433624131788	13.4730247063445	3.22029638684041	1.08132372397278	0.85593895269381	2.82916400040763	206.470588235294
1989-030-0508	2019	SB	2019_SB	0.0973798667514375	10.4593386851356	3.44403489034678	1.42214435316423	9.91010580116414	28.6290586417408	2.10493021118222	3.17826284878936	0.514684145842672	2.0032049483185	227.098360655735
1989-030-0508	2020	NW	2020_NW	0.0271246098181631	2.78749848798462	0.868769375680116	0.538924158099062	3.26980415687284	8.37124329603134	1.47102578102947	0.495492943591738	0.135514421434349	1.04659728842129	215.883720930229
1989-030-0508	2021	SB	2021_SB	0.038044377590182	0.804901797802986	0.353870235047386	0.440985443549265	2.93971670601573	2.9133359428584	1.3673396144895	0.478586128746818	0.685774750979953	1.49911134491357	243
1989-030-0508	2017	SB	2017_SB	0.124741557435933	2.17686643515032	1.61757292855788	0.954495218245303	18.2326293146422	8.37797993882729	2.16713754880609	1.84673585911426	0.731439294072231	4.62995293424604	227.919999999998
1989-030-0511	2018	SB	2018_SB	0.122751367287636	22.2381129364675	16.4624899033118	7.74608655256702	132.192320955	312.606027494654	2.7710852507563	7.16565695421641	0.483471192235933	22.1820602616544	214.210526315786
1989-030-0511	2019	SB	2019_SB	0.0928796496283917	38.7845060942777	18.0300952134274	8.81937342074024	87.2323562227115	182.07404734758	2.01733083324623	4.57757783617452	0.491444535111887	20.2111691598052	228.547945205479
1989-030-0511	2020	NW	2020_NW	0.103331685325419	12.5025716457277	3.56054282731577	2.41993864870068	23.4391891031329	40.0298998262018	1.66297719688261	0.905774665894395	1.10066432638716	4.53383253194015	225
1989-030-0511	2020	SB	2020_SB	0.066508003211672	17.2706172982342	11.3955418953445	3.85036436843892	95.8383540880561	134.8114230807	1.75011505478714	3.77293770540667	0.171113804861577	13.0264335145844	229.871287128713
1989-030-0511	2017	SB	2017_SB	0.275476871414651	21.8588053681016	16.0503760885486	5.01945371173985	84.8576462570901	35.4907840655516	2.25455821824326	4.98988492903645	0.407440544546645	12.3315937081494	231.148148148146
1989-030-0514	2018	NW	2018_NW	0.0423994633967066	19.3504216538334	14.1610389990672	6.97025191000619	103.554259781381	332.222390226008	2.33863954790689	7.81081260906788	0.937979148011443	22.2149021999223	192.085365853658
1989-030-0514	2018	SB	2018_SB	0.0920510665141166	19.3714357228531	10.2033231737379	9.34170895649583	136.564339199616	319.958118018895	2.59856196352928	6.66883995141858	1.90192768281749	23.4931163471737	194.117647058825
1989-030-0514	2019	NW	2019_NW	0.256156250024597	39.7622165357447	13.5205784059065	19.5155472610137	147.415112204424	413.739442204376	3.57143850442417	5.1739759182185	0.608035429781987	35.3286113906359	212
1989-030-0514	2020	NW	2020_NW	0.0956729221082009	27.5464341630588	7.54028842171091	9.62110420793592	61.5511969950715	136.178359433078	1.28182454810521	2.14142745274314	0.758688906260919	8.55077375327323	212.25
1989-030-0514	2016	SB	2016_SB	0.237341043490759	27.647879639992	13.217940062699	8.71894467983154	126.643536035688	101.714066127414	2.68433451410103	5.26500499735783	0.579744180107851	16.4222025567534	222
1989-030-0514	2017	SB	2017_SB	0.723784750603522	42.2030176107092	18.8181474991161	17.6454276575722	284.996036383536	154.202929332847	7.83718034364719	12.7775045261647	2.61795895304141	37.9047669422038	208.45054945055
1989-030-0518	2018	NW	2018_NW	0.0368477751881769	1.55903664820032	1.7581066684963	1.40406690890663	10.2404540581097	25.7763569502569	1.21834553275102	1.25344012994502	0.447314801987578	2.66944471466702	191.216
1989-030-0518	2019	SB	2019_SB	0.0383137042854079	8.78999236090843	4.32683471304068	2.95906178408287	9.30538278481936	31.5103994515033	1.81458508632371	1.24220793180471	0.55738000376556	1.80953048183862	211.666666666664
1989-030-0518	2020	NW	2020_NW	0.0178524941289673	1.92886888619831	0.763713875801424	0.57382434632661	3.66797543784276	7.50332066780319	1.24611236214208	0.224589541849695	0.467055327606299	1.02244742751521	205.78947368421
1989-030-0518	2021	NW	2021_NW	0.0245260985178674	0.907899874862422	0.438680256364301	0.472703078479635	3.17319850337815	5.48370944009923	1.15656508038235	0.422034285410927	0.333198479755571	1.01663281662133	224
1989-030-0518	2016	SB	2016_SB	0.0726809088536036	13.3857271012814	6.89548921351036	1.46864000784891	6.19232723844926	4.47141366872226	1.55848059458253	1.16128933653938	0.611633152451812	1.93965453830392	223
1989-030-0518	2017	SB	2017_SB	0.17736257262351	1.42206631064355	1.49218963676629	1.08879968087299	11.9165974132554	4.51129467720034	2.49060907045792	1.33601808748695	0.476734913001795	3.02479831001908	206.754385964916
1989-030-0519	2018	NW	2018_NW	0.00414677045524569	0.94436264967705	NA	NA	9.56381310392775	20.9203394415195	1.89601482454141	1.9952314816914	2.21830339304589	2.90844454802613	189.115384615383
1989-030-0519	2018	SB	2018_SB	0	2.95475547580737	1.61255048439118	0.63723384742038	11.6151401905718	23.574994365596	2.511429223286	1.72395290794303	1.49361815441698	3.19691790868782	192.739130434784
1989-030-0519	2019	NW	2019_NW	0.0633753066847082	13.0093443286396	5.66033263901239	2.38060040434407	19.59112464235	66.6372603032155	3.75382909887326	3.05110636825305	1.05836129555826	10.5650137716067	205
1989-030-0519	2019	SB	2019_SB	0.0169667926202362	16.7417528024462	6.25630801946526	1.7008277233798	21.4585794758771	65.4080810972099	2.00536999867744	2.58087921451289	0.496709705634322	4.91622438492166	215.616666666669
1989-030-0519	2020	NW	2020_NW	0.0269799939101856	6.34270629051112	5.21435827377422	0.826165964779473	10.760245826357	18.1505445922382	1.8229209129801	0.429576676330467	1.8500432865761	2.30439991688435	211
1989-030-0519	2020	SB	2020_SB	0.0327135164977532	5.42674023141802	2.57832023797643	0.469047185583643	14.5460840842968	25.0537788352623	1.55652223571053	0.679335369756103	0.648152380515442	3.14598915560478	208
1989-030-0519	2021	NW	2021_NW	0.0303657065474672	4.44394411285964	1.73906656151421	0.56768153000248	6.52098724798539	15.483892831024	1.0421774000023	0.743945184561307	0.127625188659247	1.26609631588779	224
1989-030-0519	2021	SB	2021_SB	0.0339528621084536	7.68590531775997	3.18122306239099	0.897436740681217	16.8359525648169	28.3331825924052	1.20959331764079	1.00782929469827	0.297293245749632	3.52263445447586	225
1989-030-0519	2016	SB	2016_SB	0.058645955963371	8.84829298449028	3.75801321626755	1.18001250992966	7.31096440449344	8.0145323273209	1.45172696395963	1.69341530685956	0.446834462037525	1.89022883296737	228
1989-030-0519	2017	SB	2017_SB	0.141809821057174	6.45851181262818	4.32100802362971	1.13689345303251	23.7154169114459	12.0305977770653	2.01865870104663	2.15741014568055	0.535032020592873	4.55209239903931	215
1989-030-0528	2018	NW	2018_NW	0.0097027116224147	1.47141686476927	1.79969225192233	NA	8.99133866543057	19.3956812196654	1.70557527995907	1.21716228832398	0.851770424267609	3.29078134138613	205
1989-030-0528	2018	SB	2018_SB	0	0.213472390283576	NA	NA	3.16245474598825	7.83016438912821	1.74679664570578	1.23445645309315	0.506630600262543	1.66935667284361	203.42105263158
1989-030-0528	2019	NW	2019_NW	0.0382040713725052	5.2337372396718	2.10219579923936	1.97121825928638	10.5251135448241	30.100551684757	2.27157418963392	1.40274109635676	0.564524317242165	6.40280944933605	220
1989-030-0528	2019	SB	2019_SB	0.0175416951395766	6.47198086898123	2.29329296966687	1.61215730471718	10.8988147275211	23.3163437588359	3.0397198880549	1.1057341198185	0.537813912358409	9.74813080065842	222.121212121216
1989-030-0528	2020	NW	2020_NW	0.0136813254278847	1.29809161700995	0.379568843353577	0.199616412547758	5.53339658196069	9.09759088514065	1.08021008115435	0.405186114917685	1.13138387030077	1.64859842824486	216
1989-030-0528	2020	SB	2020_SB	0.0146969787491537	1.35104548066488	0.635791396485954	0.145300612616829	4.34488269134118	6.71474773089123	1.6711175647631	0.279028057611699	0.352234079139442	1.7532767685524	221.015151515152
1989-030-0528	2021	SB	2021_SB	0.04849650032612	1.69623256359725	0.706754261703723	1.02004651036176	9.70265650255852	9.13092776419237	2.01686843917291	0.884966771628313	0.680058819808639	3.98934147581936	239
1989-030-0528	2017	SB	2017_SB	0.132024889541601	1.02282316032563	1.17580942296399	0.63923123891466	9.12906005352445	2.94422193856399	3.21611498131006	1.22137577382311	0.808083974277247	3.93226251125535	226.875
1989-030-0533	2018	NW	2018_NW	0.0294930275396956	2.25225062847461	1.20403153261062	0.933602542376462	6.86204585693351	14.6558918493656	1.47811853365071	1.10082880008126	0.553468273390828	2.60442182500364	191.714285714283
1989-030-0533	2018	SB	2018_SB	0.0387438220258781	5.10839602993436	3.64803110102613	1.06947754046695	19.0492903235935	42.9756406930899	1.42950846545326	1.50647938828165	0.941916214286592	3.76326171857143	192.085365853658
1989-030-0533	2019	NW	2019_NW	0.0918263696078692	18.492365747547	7.5600657144331	4.89653729456893	22.269771216344	69.0045304479142	1.58262869019907	2.11762006461451	0.519746670913098	4.7705308223729	207.18260869565
1989-030-0533	2019	SB	2019_SB	0.216956748469754	23.6700253968447	11.0132863540894	6.38871455973309	30.7800191936821	96.4323109887088	1.73035627351801	2.0582025423507	0.630365263740517	6.83550351243929	206.645161290326
1989-030-0533	2020	NW	2020_NW	0.0361903450346894	5.9615313115178	2.17234625424407	0.868692868673759	7.86807403307635	19.6194875177036	1.03494950347482	0.663929044591367	0.165487205086135	1.56446053215795	208
1989-030-0533	2020	SB	2020_SB	0.124362976769207	13.6336051854067	5.28778891237684	2.5085904961015	28.3234149685696	56.395405050784	1.24826533764431	1.23762761799955	0.0866354117899824	4.49797490327952	201.159793814433
1989-030-0533	2021	SB	2021_SB	0.159886027563335	24.268658067604	8.27202408491391	4.57147590632012	71.4848592447952	126.911781369883	1.45350096054267	2.87023255445456	0.273672330341614	9.34335046700916	219
1989-030-0533	2016	SB	2016_SB	0.17258419514902	12.2440598954767	8.79476441698448	2.40011012815032	21.0075922415086	15.1930914405386	1.96106027667731	1.75218325297317	0.805752330812719	3.65846638734292	222
1989-030-0533	2017	SB	2017_SB	0.297838755910648	14.2870232831603	8.65198678206244	3.48589295133944	97.0233210291315	45.2899715111897	2.89414319940443	4.08409243407337	0.659795147306021	12.0844205152172	203.310559006211
1989-030-0540	2018	NW	2018_NW	0	2.3087891053825	2.30671139085025	1.83982437243858	12.1243435229578	23.290297510715	1.90066552883714	1.33028399439925	1.39551764602987	3.69361685855817	199.526315789473
1989-030-0540	2018	SB	2018_SB	0	2.01611600726742	0.992035226366467	0.865839383700733	8.12119571246887	18.1821722613139	1.70199084906823	1.45793969820734	0.447047120984216	2.46288440194496	200.789473684214
1989-030-0540	2019	NW	2019_NW	0.0508782250530436	8.35869404740431	3.56966190998423	2.48287595910012	9.8171160530494	34.6682105162731	2.27767073620441	1.66003665235466	0.340214817644869	9.29885225216105	218
1989-030-0540	2020	NW	2020_NW	0.0288261868270212	2.49792728560638	1.20722415325809	0.47425705189728	3.75061753894577	7.45523293491737	1.67749225018292	0.395436534721936	0.135464259225809	1.37905063702165	215
1989-030-0540	2020	SB	2020_SB	0.0261268316855185	2.81498833845562	1.00825438612048	1.00564985831667	15.4392949152429	25.7300648072041	2.30183632882556	0.85718149462655	0.819603107184546	3.72449428394827	218.021739130436
1989-030-0540	2021	NW	2021_NW	0.050755187439513	2.42056046853564	0.731026565335662	0.958394031403633	9.63850594623895	9.39340902342048	2.21296317174823	0.792295345552115	0.753822092503171	3.45773733946132	226
1989-030-0540	2021	SB	2021_SB	0.040625906371816	2.2603022290395	1.88845473118686	0.80135987959882	4.20585359432388	5.77540113695788	1.263995612082	0.398219748891637	0.290964060957443	2.13545621315993	229
1989-030-0540	2016	SB	2016_SB	0.0591450828832709	9.02703601237342	4.58123240893153	1.17723328631995	9.27558869460574	4.55641633476731	1.47387259734145	1.23712518030912	0.671712050763821	2.69982531750809	231
1989-030-0540	2017	SB	2017_SB	0.127327010121262	0.980425297700784	1.15607714164476	0.607866988832044	6.98777831276236	1.94457907701231	3.15476954947576	1.16820024976664	0.72869069538843	3.28002235793085	212.890625
1989-030-0544	2018	NW	2018_NW	0.020961215059537	5.61450773244356	2.88534027143165	2.92273053135482	25.3476425082244	54.0489603094289	2.15168277007898	2.20046510903567	0.718424490714126	5.16896210417347	203
1989-030-0544	2018	SB	2018_SB	0.0741552504330373	5.40527278336561	3.16696081331168	2.8260939196855	51.7933823429179	88.5089617516506	2.34542152265904	3.13173363187691	1.1590550143009	10.5497050338883	206.714285714283
1989-030-0544	2020	NW	2020_NW	0.0345841968453304	3.23907555972505	1.04823673092903	1.43616452928385	10.6247627791631	26.4045457288005	1.02754047811476	0.892489216126028	0.110978740689404	1.97953692049271	222
1989-030-0544	2020	SB	2020_SB	0.0300927534925638	2.83924489187063	0.931711643766998	0.767624275818984	12.1343322219067	19.0952947253599	2.15784344987853	0.655274962865023	0.438081532506858	2.7189741038596	222.125
1989-030-0544	2021	NW	2021_NW	0.044810832162696	6.04630328308292	1.84015798852898	1.35718151628512	17.2815444760135	14.1289826651989	1.54098025237521	1.18526003052421	0.48299996060421	3.82554522480838	235
1989-030-0544	2021	SB	2021_SB	0.037342354442823	2.00073873584459	0.59777080669525	0.771499413911427	9.82257590056659	8.2340888669253	1.39284899565361	1.00748224996839	0.270460439080929	2.94009412644024	240
1989-030-0544	2016	SB	2016_SB	0.0669202273239555	8.16388294480123	1.48903176237262	0.955415717744352	4.65106963221945	3.03066202329612	1.52113444588594	1.57457217580701	0.448966422623496	1.92673139562227	247
1989-030-0544	2017	NW	2017_NW	0.181703625084026	4.26775881871867	2.84657551841782	1.64994201103091	20.1682564029819	8.93496337429978	2.88672517043805	1.95919804981478	1.44246699937932	4.38414608647434	223
1989-030-0544	2017	SB	2017_SB	0.172214382767642	6.6004851511435	3.39918398623227	2.17458424998186	36.7649300818682	15.0952755136426	3.16117223960948	2.38372336648412	0.596139782131815	6.1415139546373	224.552238805969
1989-030-0554	2018	NW	2018_NW	0	0.729751762789684	1.32721342964349	NA	5.98186828256477	13.3522729512094	1.64046462912952	0.866504535783716	0.781705429840389	2.18787386912609	195.913043478264
1989-030-0554	2018	SB	2018_SB	0	0.837517228743246	0.291048144609836	0.551687157599385	8.41332756130213	16.7128743482924	1.84404728280304	0.829533097094795	0.787768845908805	2.49292856903944	201.333333333336
1989-030-0554	2019	NW	2019_NW	0	2.18810403657959	2.6786558649382	1.34765948185966	12.3869778475108	33.3149166634149	2.47998276864553	1.17281269713114	0.446316976409268	10.1329155104859	213
1989-030-0554	2019	SB	2019_SB	0	5.6531235575364	2.29647359231391	1.5483241417675	7.12422988497519	20.7705120450563	1.92220171981815	0.783602685982513	0.422433003350758	2.43248929583406	216.73333333333
1989-030-0554	2020	NW	2020_NW	0.0117734630515551	1.39365441440239	0.523026139312279	0.166588837715106	4.22366775118118	6.82464173992481	1.33214966599455	0.195326460480506	0.35686052540071	1.47081289925184	212
1989-030-0554	2020	SB	2020_SB	0.0156071765086391	2.82273255116781	1.09612813689023	0.509553007886061	18.9486012402419	26.3131296269996	2.27125870840174	0.75983099865443	1.12204258257326	4.59002233771297	207.805084745763
1989-030-0554	2021	NW	2021_NW	0.045475251619425	1.23771168323704	0.696589703885938	0.781349698354954	2.75615543553252	3.7262373891271	1.42189635280954	0.646388117799822	0.100963363147945	1.23608967638552	224
1989-030-0554	2016	SB	2016_SB	0.0703382564572264	7.89064323987142	3.3093236256753	1.42976793225054	8.28440143555958	5.70958986947833	2.01212601316288	1.20978348874916	0.444047531164881	2.19171437823815	224
1989-030-0554	2017	SB	2017_SB	0.140252299151534	1.08683397040589	1.16885064498306	0.800959316773286	9.63478551435124	2.79053496772245	3.07063292059464	1.33793060109103	0.726541612077174	4.42158610219292	205.666666666664
1989-030-0555	2018	NW	2018_NW	0.123129970149601	0.636917231607489	0.585713289920839	0.502982862028249	3.60299765150968	10.4548431225065	1.5546815355375	0.775692290564192	0.390942810937885	1.49479209075818	207
1989-030-0555	2018	SB	2018_SB	0	0.638943785414892	0.102725911524307	0.530768707065975	4.69356969899165	10.5621799628699	1.5166701310511	1.63725269875127	0.662212970474517	1.62875243543937	199.090909090912
1989-030-0555	2019	NW	2019_NW	0.0174400055906494	3.76482749295093	3.33361047398824	1.5622783070241	4.91997222183456	18.3170772841433	0.94428578157164	1.94119135636865	0.588858696356429	6.34959953652356	223.093457943927
1989-030-0555	2019	SB	2019_SB	0	3.63387554650351	1.82216917181679	1.73313732614414	5.92468544082255	18.0599306623914	0.826991005677353	1.25037843656664	0.305202644676575	6.56882737873779	225.625
1989-030-0555	2020	NW	2020_NW	0.00805164679699287	2.02790422303978	0.689107710070855	0.393139878991117	2.85475319619744	6.61058404444004	0.867389255444271	0.404561622748891	0.099295536673489	0.771687635855922	215.5
1989-030-0555	2020	SB	2020_SB	0.0128124956850846	2.00126947653819	0.805538107009121	0.402507483001837	6.30153594013278	11.4583156665785	1.82806683295938	0.28592769509402	0.162024135482634	1.52452279758503	219.983783783784
1989-030-0555	2021	NW	2021_NW	0.025120233471891	0.873708069206329	0.283693861624033	0.494471409659622	2.49592469357663	3.30717134519249	1.32521978975569	0.465237538073912	0.169104387761977	1.10449882864027	237
1989-030-0555	2021	SB	2021_SB	0.021649544148846	0.990672586587829	0.407147790086592	0.492655225728104	5.89900447254953	5.29816759789204	1.06669177632609	0.59701655112842	0.613393386287386	2.2602879845241	239
1989-030-0555	2016	SB	2016_SB	0.104933336648618	12.5705133374498	6.35129177576235	2.85915018743003	21.7861298079726	15.2431754537935	2.28967854388933	1.96615891831051	0.454902517404588	3.77957324005551	239
1989-030-0555	2017	SB	2017_SB	0.117849387267805	0.769189909328129	0.761942553289509	0.46512078775971	5.23619126136693	1.52721059458675	1.61255892461302	1.25262628807579	0.416683400236848	3.21925173745465	221.164383561641
1989-030-0558	2018	NW	2018_NW	0.196352476950055	30.606541169594	16.9680220190761	6.67416170886415	67.0185703845732	120.023375030087	2.85076459809379	3.15877042707057	2.11037224079544	11.6366281204955	191.478873239437
1989-030-0558	2018	SB	2018_SB	0.378411776266505	44.4821630878301	27.7865049459424	8.81508867336354	119.414991756535	189.756081563158	4.42797572077035	5.27314404317965	3.18927383319166	19.3276168785411	189.071090047393
1989-030-0558	2019	NW	2019_NW	0.22139361428122	43.0929487413822	15.6191397347191	8.42989111826432	49.5683041703154	138.525833354584	2.25541860120921	2.24818792107105	0.530880142301319	13.4872076640553	209.269230769234
1989-030-0558	2019	SB	2019_SB	0.609328112736409	64.5775694573054	34.9354354471167	9.03850049844368	160.249648697225	232.989105690105	2.67900917251677	6.63540322729118	0.644429631328213	30.9645551316415	211.507246376808
1989-030-0558	2020	NW	2020_NW	0.129469571307172	23.5253203423337	8.36693921112335	5.44049819747411	28.2927387198156	60.6360693402931	1.67222952854603	1.11464193098908	0.936253378015798	4.36317113995158	201.23684210526
1989-030-0558	2020	SB	2020_SB	0.294465229442194	49.9524171542738	20.9915988006718	6.25704155037798	96.4837871839733	113.453457823395	2.18779159313557	3.33562102850157	2.36409944000179	13.7783335559129	214.204545454544
1989-030-0558	2021	SB	2021_SB	0.526570156383887	77.2324285440296	46.2465328357009	9.01913773017964	160.420079102639	123.150371811778	2.12772339357438	3.7551279839965	1.17706278018324	14.2218984751686	220
1989-030-0558	2017	SB	2017_SB	0.882948603553069	46.6163719036393	34.4877372137865	8.50916905952485	138.060587313587	40.4281282929642	2.04088490256212	4.43962640357204	0.742108223676586	14.2978341328983	203.454545454544
1989-030-0560	2018	NW	2018_NW	0.0760674449833331	6.85317638212125	5.32339889638371	5.6356271542825	30.3082291141345	68.6544608521373	2.22257325938395	1.92984635256709	1.45802956782771	5.91720469580162	189.765957446805
1989-030-0560	2018	SB	2018_SB	0.116128405278178	9.95547825736921	7.6290144485696	11.1190025337147	39.3144920557434	96.0242386300864	1.87854764429711	2.55735336715416	0.687422269198414	7.08735517412212	189.624277456649
1989-030-0560	2019	SB	2019_SB	0.440996721622078	39.778556222444	20.0036507857126	24.1416054675256	79.6793496749207	273.630775592944	3.26469965856171	3.34571758390011	0.63781828688353	24.9673512542587	210.434782608696
1989-030-0560	2020	NW	2020_NW	0.110694654425011	16.3103574948767	11.653613859706	8.02815088654222	35.4738355657315	74.0837676981019	1.71858551005467	1.53231937266227	1.82044288274564	5.85875504866032	203.006172839505
1989-030-0560	2020	SB	2020_SB	0.10985217733899	8.97559126604931	5.10070625355506	10.2773120142537	22.9975141442632	50.7564559114718	1.12327799904225	0.910138117469566	0.141481198997116	3.58660286494628	201.883977900554
1989-030-0560	2021	SB	2021_SB	0.090732424657932	5.62472299637759	2.06473730358453	3.30047648223145	7.88230451904022	9.5518820334986	1.44350303956453	0.983713649769317	0.240709532366727	2.37801560508802	219
1989-030-0560	2017	SB	2017_SB	0.300973274801097	5.11164671045287	5.28581161765926	6.38127368106977	36.2938534341855	18.1537230157617	2.72563308321769	2.32765302173832	1.19235390942121	6.45064371933036	206
1989-030-0563	2018	NW	2018_NW	0.0413466151914132	3.9257821207941	3.13597801136115	1.28792971648915	18.4623035961509	48.5302988196598	1.72120428399337	1.26513502970358	1.06021160068941	3.92438698192676	189.283018867922
1989-030-0563	2018	SB	2018_SB	0	4.5389235069703	3.15479300417921	2.09975050852979	16.3035729254336	43.4647985157321	1.62960475158676	1.60182329629904	0.964658007481615	3.69989454736484	192.319148936171
1989-030-0563	2019	NW	2019_NW	0.0503946070279177	10.1267573312787	4.70339224586735	2.87642052670251	30.8007522895095	63.4619731749655	2.99104040978287	1.40557252339913	1.20464752606609	11.0145894426496	199.828571428574
1989-030-0563	2019	SB	2019_SB	0	10.5734197730862	4.16621161671094	2.68542408558008	20.1191851537639	64.6659586850948	1.58943117862418	1.05205284402891	0.605418503039046	3.53212580945665	201.63636363636
1989-030-0563	2020	SB	2020_SB	0.0149441929191039	5.49347741260154	2.11293265716754	1.10664947952592	16.0314062159668	31.2285359510693	1.43767840323996	0.550368049941549	0.627158238291677	3.36842071057368	202.760416666668
1989-030-0563	2021	NW	2021_NW	0.060359006789977	6.08410892953886	1.63241028569064	2.06755744434935	10.488761549633	12.7129993242054	1.46721365332719	0.738304634366523	0.180262028407244	2.26135655440502	222
1989-030-0563	2021	SB	2021_SB	0.0431133778576364	6.18915872164481	1.85429824427986	2.40488334205678	12.0724133844503	20.3673278414567	0.974633760644222	0.699199459943216	0.598081613754226	2.84849187697058	215
1989-030-0563	2016	SB	2016_SB	0.039887110650969	5.11469492742309	2.50849427302042	1.03764754637711	1.96273640567314	1.45379013422144	1.60814378725386	0.822177173379285	0.432641642870541	1.11145266979323	217
1989-030-0563	2017	SB	2017_SB	0.141119834122287	4.17656915127799	2.06496496201184	1.89149421172729	17.3610833419285	6.33898228972516	2.26680647613475	1.40463103504886	2.0626900081411	4.7767047138895	203.300000000003
1989-030-0566	2018	NW	2018_NW	0	1.07636708413957	0.67112092719834	NA	5.46030224881247	14.7291094745476	1.75749139023931	1.46690354413132	1.48842979345391	2.29629041942577	213
1989-030-0566	2018	SB	2018_SB	0	0.700608825353458	1.08680261495699	0.539507936529708	4.8569445993321	12.0429296559722	1.67742320467337	1.41382324747023	0.732722292463614	2.02874013583325	205.199999999997
1989-030-0566	2019	SB	2019_SB	3.48303895469028e-05	8.63397122337874	2.87912332927472	2.18025879635336	3.53951841806099	15.1796652248617	1.52805187165784	1.41871285827517	0.243845221164349	1.40098402894705	228.5
1989-030-0566	2020	SB	2020_SB	0.0101049375888135	1.62084039906836	0.303312934591507	0.178062421223815	3.45007859768066	5.69117903396248	1.45956011854437	0.662058526806675	0.490594841816638	1.63348437605994	216.227272727272
1989-030-0566	2021	NW	2021_NW	0.041560069857089	2.03271688001392	0.750583812237566	0.735301312389005	3.45652382995095	4.19829366929886	1.14705977634425	0.468892667922496	0.300485332988474	1.71346750855965	242
1989-030-0566	2021	SB	2021_SB	0.030690891928557	1.44300484614836	0.500247512461582	0.479747818490775	4.72915037835965	3.67258354726653	1.44008359377995	0.731621317498997	0.154296602552727	2.33220218595637	245
1989-030-0566	2016	SB	2016_SB	0.0575042446452639	8.7637694329335	4.782245465443	1.31797076407754	5.5350739780574	4.11091361999926	1.6579869409359	1.52722033433946	0.453208364443755	1.71907936997495	244
1989-030-0566	2017	SB	2017_SB	0.145359746447695	3.08581090491508	1.11678902989948	1.09842357946099	6.52071675636374	2.02731063326632	1.88675045110317	1.26567665146823	0.396289185258251	2.9296880280074	229.307692307695
1989-030-0568	2018	SB	2018_SB	0	1.37871484403736	0.930927780310917	0.811084030677172	11.1375485888044	24.880816885782	2.49388567486367	1.11838219812156	0.74758951278978	3.1441184840561	192
1989-030-0568	2019	NW	2019_NW	0	12.2990865371495	4.39529414430541	1.86678135404792	10.632716821446	42.6735392215531	1.83661388630101	1.76583257005206	0.339903290622898	2.39786490444599	220.5
1989-030-0568	2020	NW	2020_NW	0.0369075699293883	5.09850730502808	4.27765391534985	1.11972399198343	9.64293863770062	17.0981002808899	1.63972045483676	0.396866785957052	0.974478317788549	1.66884932318118	216
1989-030-0568	2020	SB	2020_SB	0.00878603074658476	1.10680572042637	0.329321166149849	0.161982593760459	3.4962679285533	5.47154606245838	1.65425283183316	0.0483859570275366	0.63186548587625	1.37934806363504	215.099999999999
1989-030-0568	2021	NW	2021_NW	0.0184927944321882	0.285574423534336	0.193435391718676	0.357929615229941	2.30376755805584	4.09388147863092	1.20390383695084	0.311367315526201	0.16827100011442	1.14447415869039	231
1989-030-0568	2021	SB	2021_SB	0.0170018084576813	0.502540321705845	0.220597255662424	0.343564859963925	2.90496746459346	2.78120638625251	0.949374918765443	0.308167890327045	0.261787414503667	1.93575379880714	230
1989-030-0568	2016	SB	2016_SB	0.0303486283293548	6.54548518245491	3.70930832534475	0.796575659315802	3.30282908256883	2.1928520380131	1.67727940819524	0.99528042179785	0.425278234006771	1.50476535626753	238
1989-030-0568	2017	SB	2017_SB	0.127758169390597	0.904213102029316	1.04256818687765	0.561998673476069	4.51703148957702	1.36148260825367	2.26735866985935	1.13669333704482	0.421530228897738	2.68869449232014	219.25675675676
1989-030-0572	2018	SB	2018_SB	0.10068714815627	1.45012936735971	0.855699278777736	1.38244726645218	5.54082111840125	16.2384171144102	1.77218249577313	1.15356870721012	0.582519824913341	1.6452515436026	202.086956521736
1989-030-0572	2020	SB	2020_SB	0.209664383968077	4.73466191191994	1.37920831883856	1.78258523401961	11.3175407335999	22.8714900649197	1.65655060979445	0.69141075525788	1.42792877962715	3.01769991395774	210.170731707316
1989-030-0572	2016	SB	2016_SB	0.163082156849122	3.98355576625027	3.02223950389157	1.53763694853328	3.85713240629527	3.22372557735	1.54561900861512	1.2253845514972	0.492573354879301	1.4904629838369	230
1989-030-0573	2018	NW	2018_NW	0.187564373213913	30.4011771277393	18.1553213487934	15.459220332802	132.477993725534	316.223570220028	2.56447610778762	6.09297566741259	1.01800064578576	23.5445104596828	192
1989-030-0573	2018	SB	2018_SB	0.265183528757478	39.3943112956784	21.9873797304223	19.7753251489958	154.994023110194	314.805710486275	3.37377444889143	6.96617993452991	1.24321643785969	24.064843562267	194.410256410258
1989-030-0573	2019	NW	2019_NW	0.264894774576025	70.5197784116565	25.8149019291651	27.3052107676542	159.111093620015	512.344881043751	3.74394381894105	3.81501723493707	0.447651211099576	35.3604629204657	208
1989-030-0573	2019	SB	2019_SB	0.551117676649544	67.0488243582428	24.9415933543527	22.9356883784308	147.621816474536	383.378162002025	5.16779803348825	7.70001335746761	0.60481640728974	37.0442443509986	212.625954198476
1989-030-0573	2020	NW	2020_NW	0.194857152055022	35.3526094269321	10.7853761315813	14.7331665682072	68.928356791375	158.988445557763	2.12258823343351	2.78450730958404	0.193618006414799	10.7405781342288	211
1989-030-0573	2020	SB	2020_SB	0.254802542087194	37.5251037348153	11.6787725667311	16.3948404892549	100.379291413997	176.269320832659	2.55406200204744	3.94772941773147	0.330522525033803	13.6688978568245	208.785714285714
1989-030-0573	2021	NW	2021_NW	0.101937367144447	18.4735370044163	4.26930315987476	6.42566818261293	24.5389585490071	57.7439685987208	1.23872146508187	1.13789957017294	0.124884680028142	3.86993020123869	222
1989-030-0573	2021	SB	2021_SB	0.162158127040879	20.4749257852563	4.85088104716296	7.71281716652276	54.9290913448609	52.8141068963428	1.74781326315777	2.67416649604211	0.887271461564865	9.59415668616422	220
1989-030-0573	2016	SB	2016_SB	0.404040367211747	53.713617700706	25.5618128963855	14.1074076221997	98.9514146993616	63.4178845646767	3.14730879224824	3.96746088707611	0.804461924535168	12.7545236715243	223
1989-030-0573	2017	SB	2017_SB	0.34323592652962	19.7754498493426	8.5238029084142	10.086866083968	78.8054515109092	44.6670491335678	3.08124690768436	4.23137630419646	0.830541530195953	12.0112645269652	206.677419354841
1989-030-0575	2018	NW	2018_NW	0.0362921944998637	9.03085092088382	10.7891944844212	2.34715096163738	50.529554349504	105.725101840476	1.58563006099003	2.21940861569296	2.87632174784576	8.8279934954818	190.184210526313
1989-030-0575	2018	SB	2018_SB	0.00288697030011521	9.34220913365409	9.52113794003567	1.40460774474619	54.2105239582815	128.956473176553	1.83340375646119	2.71387957040756	1.31576951098976	9.70212473232426	191.070351758797
1989-030-0575	2019	NW	2019_NW	0.12598212536473	27.1409092436823	14.9171413782482	4.32577556717969	134.123365588451	261.398187961659	4.18612067675607	7.07912434681328	0.801796224008273	25.2290112391692	199.828571428574
1989-030-0575	2019	SB	2019_SB	0.226933291294912	38.729703694327	20.9788808679949	7.20424823108328	118.859148414537	303.426521920483	5.11204240484724	6.37178332772863	0.625154650893711	35.2664919441638	202.719008264459
1989-030-0575	2020	NW	2020_NW	0.0279454279673168	9.21663435526642	5.52649989742707	1.89992523676759	33.8842339501537	81.4337793432123	1.14229657414922	1.10138277650792	0.366894408862273	5.06561308801107	197.293577981654
1989-030-0575	2016	SB	2016_SB	0.0767589685495299	21.0778838098993	13.7815863605631	3.22261197782518	73.947720339924	51.4730253987722	2.63326380906952	2.81314774120576	0.930165742272785	10.0156470936691	214
1989-030-0575	2017	SB	2017_SB	0.180425234364182	17.7237336518413	10.3463778630677	4.17287746195616	131.40580797089	57.3569279097313	2.57571082366244	5.14706293034775	1.40540781722659	17.3401174651086	197.885931558936
1989-030-0578	2018	NW	2018_NW	0.00666390752260605	2.16951568180422	1.40667199560275	1.52675636456739	11.9125381874222	21.9910896364675	2.76418212619126	1.83285222160209	2.44222378832993	3.17987387763332	200.176470588238
1989-030-0578	2018	SB	2018_SB	0.0323972109995693	0.924095932653637	1.05405058294055	1.58026279236952	10.8978167030378	25.2837051026116	1.86671418966324	1.58014432568292	1.10535257803298	2.89013221202278	200.176470588238
1989-030-0578	2019	NW	2019_NW	0.0528172575000594	7.35608082058518	2.58765246571151	1.64250986366239	4.41722860604679	16.9484411043869	1.56802764547344	1.19810910708204	0.685223721313785	1.5779562175153	217
1989-030-0578	2019	SB	2019_SB	0.00131816205932808	6.18489169749809	2.84680926503055	1.65304833615651	2.90967157375227	13.4500638183559	1.39835775628474	1.57697444393318	0.468576212943521	1.41348450054352	214.405797101448
1989-030-0578	2020	NW	2020_NW	0.00662447502660452	1.67672202250192	0.662303869615796	0.384247684627175	2.59531108498701	6.86492419857832	1.03378051403534	0.307487666700097	0.281279247649636	1.00016280059417	213
1989-030-0578	2020	SB	2020_SB	0.0185174835295128	1.77921220026809	0.475354253630947	0.346487874817126	5.5208296578162	7.16272045110352	2.10245469943853	0.222937392785265	3.0083598707815	3.17476397337714	208.092592592591
1989-030-0578	2021	SB	2021_SB	0.0264978691346789	1.00044937911121	0.429049132241882	0.570448746437001	2.51512368267909	3.79903964792255	1.14196481463835	0.29189963609073	0.222309591370959	1.08820958976002	224
1989-030-0578	2016	SB	2016_SB	0.0426447558793624	11.6129464068713	4.57828283164141	1.00361672915061	2.14901899232796	2.25839566351095	1.59873621934916	1.33699460019384	0.458951607592426	1.1798952980999	226
1989-030-0578	2017	SB	2017_SB	0.131341428305773	1.08455080651997	0.844951096410726	0.7635218815222	4.99345055937105	1.61728127385246	2.17339228238874	1.13530696070537	0.755120920607573	2.21824973490676	208.247311827959
1989-030-0584	2018	NW	2018_NW	0	2.02042672266905	0.986505669906549	1.99531944450058	7.04387044796657	14.4468746031462	1.39060163733578	1.41842900147477	2.09808292232533	3.02459357635972	196
1989-030-0584	2018	SB	2018_SB	0	2.47645066128147	1.26472969638217	1.51833521801261	9.69481336510636	20.1458505334739	2.03336523339736	1.27528726347365	1.19084545613378	3.34163941021258	195.851162790699
1989-030-0584	2019	NW	2019_NW	0.0654144268750475	5.99031019701011	3.07075805084973	3.56824065594661	10.7744099026956	30.2282360663867	1.87198450705198	1.41546698848984	1.05603018773542	8.63200939740213	200
1989-030-0584	2019	SB	2019_SB	0.111004696840822	6.15446304479022	3.82925932971375	3.65335140607911	16.8601767464256	45.1333971263181	2.81206557898097	0.823534174376256	0.520413011644981	11.7086024971338	218.26470588235
1989-030-0584	2020	NW	2020_NW	0.0241074579696301	3.12440145108842	1.15542025404181	1.09833067753195	3.48013091656148	9.02594636450112	1.41081645104767	0.286099576088497	0.0849357558706124	0.957270290084821	210.434782608696
1989-030-0584	2020	SB	2020_SB	0.0226779538421943	3.57325845469564	1.30223424562535	1.15497186035998	21.172128219986	30.7026470046099	1.18920694475928	0.750486137441111	1.42762377027337	4.15391145854257	212.004950495051
1989-030-0584	2021	SB	2021_SB	0.0362489851437989	1.5792444617064	0.448692308884148	0.957388627041358	2.94026778339454	3.45570855141891	1.20150164465023	0.402286442736444	0.984633410611844	1.93409156383933	225
1989-030-0584	2016	SB	2016_SB	0.0565364317983305	6.84472351762733	1.72311169515065	1.4157564020113	7.12056986123327	4.7522045983679	1.86882736233988	1.34984435298442	0.556086301067375	2.07809743809375	228
1989-030-0584	2017	NW	2017_NW	0.210685064348386	7.81549985714625	3.39828223340291	3.22759928846055	13.7566029977264	6.26165432160533	2.29127864506671	1.5758447982512	2.26220896325111	3.76277594297575	209.855263157893
1989-030-0584	2017	SB	2017_SB	0.165796707341867	2.01809238783401	1.2532845579597	1.30261849985598	10.3738466938465	3.737645354514	2.6662544940374	1.57536782700245	1.0880577538101	4.71099022491299	208.476923076923
1989-030-0586	2018	NW	2018_NW	0.0706948955454899	2.74348920405272	2.49255062501092	1.07823551098456	12.2104182354387	26.8203576548902	1.56420511894095	0.990474076728319	2.0239819435419	3.04627359071813	190.184210526313
1989-030-0586	2018	SB	2018_SB	0.022972906765297	2.97153186751721	1.83057050969767	1.79023722986991	29.4390062263713	55.4807215387146	2.2762526883875	1.5491570349201	1.83348794263666	6.38716914878353	193.190476190473
1989-030-0586	2019	NW	2019_NW	0.115335063282319	12.0238246848323	5.17945371495196	3.51327895405268	53.6301327584157	101.353796786205	4.05446365870975	2.3584391658199	1.6432409712287	10.1174852945203	206
1989-030-0586	2019	SB	2019_SB	0.0411438856878742	10.0705808705771	4.83905729741009	3.96719413412254	39.0380391920219	90.470879315538	3.20321350782669	1.95618150715722	0.379619913617008	9.10508100220905	209.833333333336
1989-030-0586	2020	NW	2020_NW	0.0240361830484063	4.68065283905398	2.41954424641883	0.9030148723334	45.2178081999793	63.8180034971568	1.82500132758805	1.55953325587554	1.74741090188061	7.76871837324052	203.900000000001
1989-030-0586	2020	SB	2020_SB	0.0357022632882421	9.10682770016413	3.97095231253508	1.71100680741625	72.0917499871996	124.323046042586	2.14793226468975	2.62913787367185	1.80331899185224	11.8502073811898	203.841463414636
1989-030-0586	2021	SB	2021_SB	0.149764214204159	15.4262081849878	5.77666095794001	7.74022409768331	57.181616445025	125.083834258791	2.1970681999408	3.12743840811192	0.196784115175124	10.0797346938304	219
1989-030-0586	2016	SB	2016_SB	0.0594375320063453	12.3161341507212	7.49913849869544	2.22853752360001	70.6318846865974	43.4800817170083	2.1328838131632	2.57600706242866	0.93447960258477	9.98884774808402	217
1989-030-0588	2018	NW	2018_NW	0.0420183056359423	3.42579099885412	1.95306280329985	2.0031573019369	15.8813421104707	38.5459543153293	1.58091356427166	1.03369635199906	0.734150097265048	3.56932356400237	186.36363636364
1989-030-0588	2018	SB	2018_SB	0.0189592485608897	3.71617714809483	1.48420765977352	3.1153604510743	25.9080188153027	71.793373283992	1.83856811439334	1.77982072698639	0.545948225059138	4.82870235198108	191
1989-030-0588	2019	SB	2019_SB	0.0427278487930288	18.0705879938477	7.11129021652479	5.6265989836312	68.1132709291625	206.521079378643	1.94346602204694	3.00462985906922	0.488192319216152	12.8410789254421	204.302325581397
1989-030-0588	2020	NW	2020_NW	0.043078416770891	6.24090629588125	2.08232081166818	2.63945780442337	30.4493562483516	69.0023981086287	1.41071990086394	1.03011040211101	1.31219464480859	4.94577039536123	200
1989-030-0588	2020	SB	2020_SB	0.110904161470592	15.4004038971155	10.1538769326459	4.96655070234288	34.0593467310949	76.6629154618655	1.40225212964448	1.1670624787871	0.214824907457244	4.87603578045865	201.125
1989-030-0588	2016	SB	2016_SB	0.126246026848711	14.9770085581991	8.02358408072183	2.89228560585872	47.3658338818819	36.75215912587	1.47038182841599	2.1585995963385	0.57586496620676	3.23639258636197	219
1989-030-0588	2017	SB	2017_SB	0.166244752020341	7.92028371673955	4.88924320152751	2.74376020677758	149.193308396883	71.7554706021709	2.55458584954578	6.42673102336172	0.910818835703305	19.7859818520066	206.153846153844
1989-030-0592	2018	NW	2018_NW	0.218461281736538	25.7003300049756	11.8554409910703	7.22602049834704	46.8394948890939	82.7712867747433	1.93681620716043	2.45905091656345	1.66201498762159	8.00600284887366	191.216
1989-030-0592	2018	SB	2018_SB	0.238219533280269	30.8988594584027	15.5411179640267	8.77679961132917	75.7220333618528	134.190419010465	2.87857252295688	3.49371015320879	1.6134768077934	11.2474819777792	198.548387096773
1989-030-0592	2019	SB	2019_SB	0.426276891616595	61.7523471331464	17.0621213991672	13.7459281160782	74.3082921062693	169.445071966643	2.87380137266306	4.06498668512724	0.474501898608364	12.8135541435696	213.1875
1989-030-0592	2020	NW	2020_NW	0.204337472582571	20.5788841926549	6.00954990065866	5.02970975396559	57.2725589391522	91.3085477194139	2.28742510603833	2.32568075608412	0.737668606319947	8.89285996115491	206.985436893203
1989-030-0592	2021	NW	2021_NW	0.225546270165655	47.3898720898045	10.8479573297989	9.29801150998899	78.3264930909776	102.130016586473	1.28256908184066	2.63939436399757	0.593077184762867	10.2451816188762	224
1989-030-0592	2017	SB	2017_SB	0.769302784177193	49.032272003642	19.4129979512027	13.2362975721403	133.445198432097	63.0737778878636	3.88142995453769	5.65489464638916	0.618486951895237	14.8187841819416	207.400000000001
1989-030-0594	2018	NW	2018_NW	0.382122554440663	93.9744337025862	86.1224285214529	19.4591418181425	130.062618648115	322.430327869071	2.32392442272096	5.90959729685815	0.436743649475845	18.7632212068477	199.538461538461
1989-030-0594	2018	SB	2018_SB	0.812210721051387	62.7625650682124	96.554072550374	21.7644119731775	148.510574295608	233.602267774069	2.72505272099739	6.04529919431283	1.33179494391028	22.3578006259364	192.396226415098
1989-030-0594	2019	SB	2019_SB	1.12495494598894	124.199876002406	155.976918362694	24.4190792280282	107.53749457817	235.400682486521	3.00832467298599	4.55143292476524	0.795263042217831	18.5357350796398	215.113207547169
1989-030-0594	2020	NW	2020_NW	0.524225727379715	70.3986679297087	94.6172778558709	15.0577212208151	147.115593079503	208.225521998981	3.33785380268998	4.79860375346019	2.90558515905618	20.0241882191045	203.454545454544
1989-030-0594	2020	SB	2020_SB	0.531150155610147	51.8424329219589	49.2371684896217	14.9378383858407	51.5494276754349	108.356981876973	2.05864476589659	2.37357724361634	0.0656604961705345	7.42303913731985	203.23076923077
1989-030-0594	2017	SB	2017_SB	1.15702137895291	49.9511832550764	66.0118570183049	13.8417280390796	103.587002721328	38.3960043556137	3.07332513184123	4.37887630586494	1.26632227852395	14.3803951987572	204.927184466018
1989-030-0596	2018	NW	2018_NW	0.0413545324327734	9.92506000681727	9.4687252212879	4.40992116176222	50.9482478342198	198.032480313786	1.72397113450069	5.74725941627823	0.580538001479505	10.1259858589254	189.283018867922
1989-030-0596	2018	SB	2018_SB	0.0831302531527078	8.27287593454573	8.65093203772945	7.72641285287728	111.44766221149	267.566133572918	1.82055680383119	6.63459657714628	1.76576007473995	20.3395190440991	186.849056603773
1989-030-0596	2020	NW	2020_NW	0.0914631831370779	8.35829680843323	4.19598697561929	5.64240464737201	39.696589642909	119.982052487641	1.17134775614031	3.52792880387888	0.279519182190919	6.50762745366754	195.851162790699
1989-030-0596	2016	SB	2016_SB	0.3495781066361	28.0545322446361	23.3307369928074	15.3748354291057	141.245430788366	139.087500965032	4.02709397183837	6.31233569482575	1.09764429364899	18.0185384163123	216
1989-030-0596	2017	SB	2017_SB	0.723020911597414	22.1206804616855	17.6349548330867	25.0109824808278	344.523134123184	249.527255999812	4.88103511234291	13.3735766229073	0.754144567482084	42.776325341916	201.93457943925
1989-030-0598	2018	SB	2018_SB	0.067593107205163	26.0334151486132	12.8053885634745	4.87025813777557	93.3671161618155	241.888419947098	1.60043103818735	5.02243654856652	0.885261158278028	15.1314639930435	194.610169491527
1989-030-0598	2019	SB	2019_SB	0.159511827271936	81.309989613904	25.076084388801	17.3958157996047	86.7394562908128	320.879636155356	1.7981715975938	5.05184558728795	0.451011531469584	13.6641047140564	211.301204819276
1989-030-0598	2020	NW	2020_NW	0.0657258431953476	35.9262214052325	10.9013783085832	5.88143947093442	109.130599618708	177.09993294782	1.86561208199154	3.87669301368446	0.771132908959048	15.3657652930416	204
1989-030-0598	2020	SB	2020_SB	0.0668149718052109	43.2891863132365	11.9628426672108	7.35107303953792	95.7145863628369	210.031690712822	1.34576227633468	3.35446486365468	0.236049665198529	13.3716634021605	204.996153846154
1989-030-0598	2021	NW	2021_NW	0.129309846158529	51.8864523519113	11.6152994635262	9.03406753787995	45.3507589602305	114.47912095021	1.39449041323381	1.90457451364722	0.139326942307838	6.03991169658013	222
1989-030-0598	2021	SB	2021_SB	0.177398619990893	68.4346597609348	17.0260640359396	12.7246038125733	100.132511257772	195.935589482275	1.48378230103681	4.07593937981295	0.212751148369485	13.6850221405981	220
1989-030-0598	2017	SB	2017_SB	0.221598341931543	37.1178197913114	14.3424400573699	8.47210623171255	119.067494498865	72.0031249169062	3.0128172347861	5.21727317772321	0.660800537541434	15.5018286081374	206.599999999999
1989-030-0607	2018	NW	2018_NW	0.0456402926802054	22.1355741402441	20.6274607974607	2.95118392577137	277.733245034505	580.870295486634	3.35441498498199	11.3628600813105	1.48523865755437	48.129427898524	189.115384615383
1989-030-0607	2018	SB	2018_SB	0.0477535449994021	21.1897507616326	18.4101742184309	2.85090848494785	292.626500932497	536.497885639787	4.61922433541929	11.7053828598988	1.24160792176444	44.6320032976639	194.647058823532
1989-030-0607	2020	NW	2020_NW	0.0446198661367686	24.6117451468763	12.9136562824833	2.67099494505373	245.754739737325	533.058183546641	2.10055344601788	8.18471660486947	1.26216908098682	34.6230435301522	204.65217391304
1989-030-0607	2020	SB	2020_SB	0.132216663750284	35.9570074151157	15.9545491685045	5.47643689001024	534.034581518265	784.673510068282	2.99146474338915	17.2269708307668	1.9365551483189	69.727495308838	204.247747747748
1989-030-0607	2021	NW	2021_NW	0.0768765151050071	14.4936366969731	6.59412347334983	3.14563611612408	118.412289678277	180.037649696376	2.22352468715719	4.40796136784149	1.23557791665796	17.0950021359572	224
1989-030-0607	2021	SB	2021_SB	0.0738787412884488	12.4807472615311	5.91170537226762	3.99869737260717	180.046496906647	289.102519936679	2.98081079817691	7.80708996003634	0.572269461732962	26.3198675055622	219
1989-030-0607	2016	SB	2016_SB	0.11210585326357	35.9725275133965	31.2626058034121	3.81585508415204	295.906661916582	216.163678808627	3.9218941447001	8.69227818120441	0.764559083170688	38.4106439432168	226
1989-030-0607	2017	SB	2017_SB	0.339063558262428	19.0527357006812	14.1259695418006	6.99569116634848	350.606058618152	171.491448311818	6.19249498394212	13.4673168828615	1.5287393831605	41.3565569692053	212.228571428568
1989-030-0613	2018	NW	2018_NW	0.0150234246115823	4.2836510127672	2.2354660047389	1.8466506382177	10.8118189114261	24.8116319023534	1.66780650474491	1.66706708447562	0.393035897037457	3.86580143995454	208.941176470587
1989-030-0613	2018	SB	2018_SB	0.011106263063621	4.52257189831977	1.42346193201521	1.28500083306085	13.8585247174795	26.1197240929533	2.68095613060958	1.59628415754144	0.674915030400327	2.8989190663616	208.5
1989-030-0613	2019	NW	2019_NW	0.146623222669169	13.6612830844077	5.14820568397151	2.99983576557239	24.2043129634051	60.4638429895236	2.80963105956081	1.53356884551945	0.272604849833801	9.56303542028108	218
1989-030-0613	2020	NW	2020_NW	0.0232928772239131	4.18304687897008	1.29251790676466	0.545176821059272	4.24514535389976	10.3914013889281	1.13872647183227	0.334550171001836	0.0312745327416314	0.823398117438841	219.56451612903
1989-030-0613	2020	SB	2020_SB	0.0295186653917948	4.81580092607555	1.43028762677161	0.769837837183984	8.24009199974877	13.5540937867847	1.44944661124238	0.516340026458233	0.157760514276934	1.69348514475255	220.853333333333
1989-030-0613	2021	NW	2021_NW	0.0319902915997485	3.11443406103653	0.933715759786236	0.706980592087023	6.24655901420566	9.71349223298171	1.32999276466726	0.556017539348589	0.121993397275237	1.50711427406283	244
1989-030-0613	2021	SB	2021_SB	0.0369015660050977	5.9820999954159	1.55618233465928	1.31969317923914	11.7164141589054	13.8196538904727	1.08440924755712	0.609765717775238	0.289832201769937	2.58754113817952	220
1989-030-0613	2016	SB	2016_SB	0.0814982830261076	12.8881722598336	6.08780824239109	1.44584388686248	7.15850569109127	6.41735427119124	1.49731099573963	1.37554687100857	0.422619119949927	1.71479291515471	246
1989-030-0613	2017	SB	2017_SB	0.176579211959369	7.52096569859339	2.92974118502101	1.93788274128847	21.5488070654167	8.87567276723208	1.91424600390076	1.88761229135899	0.347176858724774	3.55951221142282	223.888888888891
1989-030-0620	2018	SB	2018_SB	0.0590570112178333	5.52868087523492	4.67012185316702	1.89158573865722	9.48987532038602	19.31589400776	1.73853840763335	1.48949104566536	1.60970160668531	2.74771150712511	192.708333333336
1989-030-0620	2019	NW	2019_NW	0.0507371299026266	16.574569641705	5.26441294532078	3.31175630805537	14.0725779324437	35.480610101914	1.56768146234167	1.45284172816553	0.543395899856492	3.25177247541899	204.302325581397
1989-030-0620	2019	SB	2019_SB	0.0808134118212911	14.2798845945475	7.36256977729391	3.25178594866772	23.364055769677	46.042017499628	1.90439916950899	1.71443878395405	0.759209975932365	5.41229184803944	213.253731343284
1989-030-0620	2020	NW	2020_NW	0.0435890340622777	6.71344102825639	4.50420361469911	1.50698236794384	10.8711445762054	20.1652531912453	1.37907657018024	0.861698575787655	1.91196221000409	2.72731944095073	199.090909090912
1989-030-0620	2020	SB	2020_SB	0.0609918854126085	6.98904109548822	3.5576184457461	1.62422055582025	13.3816323397279	20.6163910227691	1.60417556879484	0.639199234677292	1.05107542819261	3.33219249942002	204.244897959183
1989-030-0620	2016	SB	2016_SB	0.167161753931582	8.62168165498042	6.12266629494955	2.58968665238189	11.3296679554984	8.02770758762284	1.50999695977929	1.6493155321619	0.817804727891184	2.77727169559979	223
1989-030-0620	2017	SB	2017_SB	0.217847665251632	13.7358509815982	9.90617494398166	3.99982469449654	28.7261995705031	12.935802139466	1.97111291293924	2.26523022382786	0.68829210453592	5.67765971760548	207
1989-030-0621	2018	SB	2018_SB	0	4.04982399870206	2.46462830631716	1.27658190368981	13.137204309853	37.8740957083095	1.55589599368464	0.851264882487739	1.08883533452688	3.20353701209497	189.283018867922
1989-030-0621	2019	SB	2019_SB	0.0492588109513965	20.2145981902574	6.74339212974066	4.48850697063541	19.1347807049753	64.2392993868968	2.24200044617345	1.09015821720255	0.494855035638939	4.66943943061147	207.470588235294
1989-030-0621	2020	SB	2020_SB	0.0691192384837486	17.2492540534107	4.95491640832008	3.98848910151285	66.4901082335389	119.194840114559	2.07394955076866	2.35032787308432	2.15565570022066	10.9565373820523	203.900000000001
1989-030-0621	2021	SB	2021_SB	0.190587718463857	63.8719788192302	15.8658589411444	16.0585422058995	104.151105804621	191.276696052639	2.00319364775686	4.1584449714702	0.670697637953046	16.4469766648249	215
1989-030-0621	2016	SB	2016_SB	0.243221054180354	44.4839820880519	17.5216390854237	6.79379354788299	36.9743248266078	37.6614993119535	2.4512589989657	1.91885386878997	0.791414465654348	5.27991169880164	217
1989-030-0621	2017	SB	2017_SB	0.362041514971636	26.8548127664864	10.5225166623186	8.27694391482455	96.1920629280725	50.3230636931889	3.73938771599294	3.91994740468397	1.35889543889647	12.4502315371938	203.84210526316
1989-030-0622	2018	NW	2018_NW	0.0777936048473786	4.43830419686993	3.16433797037095	3.74650525159595	26.3413898365902	64.7669097166333	1.34473791632762	2.18342211478101	0.739656076053374	5.35431144500619	211.85185185185
1989-030-0622	2018	SB	2018_SB	0.0283631396001507	1.10478382916547	NA	3.4450278422557	9.14132498803181	22.1377168364955	1.65616915453628	1.4457049129661	0.38153024187377	2.36234973043892	200.738095238092
1989-030-0622	2019	SB	2019_SB	0.0398182373913526	10.4238791391845	3.14918641685628	6.23972710022554	15.5900742068091	45.9694069392531	1.06390467588976	1.61515989751829	0.429230057423812	6.22840614153422	226.2427184466
1989-030-0622	2020	NW	2020_NW	0.0777132234325844	6.38307010760906	2.42849729503259	4.65739179420922	14.588252230268	34.623728361735	1.34311352731838	0.64457378012279	0.160505833211201	2.52874474490457	220
1989-030-0622	2020	SB	2020_SB	0.0582646541192242	5.40198610077637	1.48556072965077	4.88328743402659	17.6855649356775	34.0260168102821	1.2769379419166	0.881491552973515	0.164569072039607	2.85125516930467	220.04326923077
1989-030-0622	2021	NW	2021_NW	0.0262972264681096	1.60764303423319	0.411364995447375	0.910374329438159	3.83935143804342	5.76300581955869	1.03530982439937	0.480384364858352	0.400957069904672	1.83440752312824	233
1989-030-0622	2021	SB	2021_SB	0.043679501176247	2.00072741217095	0.42071262432192	0.998512254466566	6.16876505611117	5.40863390255181	1.50880292517352	0.547486354006077	1.26807538375337	2.55052095983833	235
1989-030-0622	2016	SB	2016_SB	0.0715645850213964	6.48079829094151	3.19818840564059	2.9970866834677	6.97354452666023	5.78036284864253	1.93617045622623	1.28146753370687	0.425392345515775	1.95311247154609	242
1989-030-0622	2017	SB	2017_SB	0.14277882659775	2.4603329012035	1.17458114372436	1.93503194760721	8.67075607656303	3.41480030752998	1.83426121100219	1.27622492865344	0.399099030686035	3.37001291335878	218.958333333336
1989-030-0625	2018	SB	2018_SB	0	4.81450360398291	2.82026700829038	NA	21.7102780126419	38.4738273518948	1.97169169822987	1.64316025899115	1.62616164585358	6.12146939481068	186.36363636364
1989-030-0625	2020	NW	2020_NW	0.00815293689187645	3.1134819152406	0.960893814043519	0.314349916135302	2.12946784982278	7.14750237198794	0.957745993561528	0.262723437810251	0.0975007246571084	0.574404026702508	203.84210526316
1989-030-0625	2020	SB	2020_SB	0.023382520959408	5.66674813180144	1.90688370658727	0.777961887400012	6.5455946063309	9.60547158115744	1.31151698686984	0.202183957641345	1.71001535729575	2.22935265044257	198.806122448979
1989-030-0625	2021	SB	2021_SB	0.047858990947062	4.2471287284824	1.18321919373737	1.60015549177766	4.89071559711977	6.00319492478969	1.27540253648602	0.488540433591466	0.617544344633192	1.88372071769213	214
1989-030-0625	2016	SB	2016_SB	0.0399292516273078	7.84157097467349	4.80193778042907	1.22181805863555	14.7490176239651	9.5551188820464	1.86006429735226	1.39991167306017	0.784877658768711	2.9490443204117	217
1989-030-0625	2017	SB	2017_SB	0.175979492104576	3.38311928615105	2.294774844918	1.88334551439863	25.1080062510369	11.663158870121	2.81909102500362	1.80288441506967	1.18073677771544	5.71347362110306	199.128440366971
1989-030-0632	2018	SB	2018_SB	0.0155374678591764	1.93708538111085	1.17504610271082	0.783996602111186	12.2165163590413	32.9397320109952	2.6416147778365	2.34476003045117	1.07469951285341	4.09314273792817	200.944444444445
1989-030-0632	2020	SB	2020_SB	0.0431395467644063	2.90550196047752	0.949613667245477	0.535194501965825	5.00375939100923	11.2579476039928	1.75035467571083	0.404252068434292	0.214122339810543	1.28521840242877	208.853658536584
1989-030-0632	2021	NW	2021_NW	0.0723335540768087	4.75500836423517	1.38647463736487	1.80831017893584	7.18153899675487	15.4234663891934	1.46330948759945	0.774366629722061	0.555486143009852	1.64965207997488	225
1989-030-0632	2016	SB	2016_SB	0.0619960585082661	11.2413922657119	5.1612206400974	1.16116977623078	7.78653713867002	7.89982045991654	2.20933006550891	1.46807169330398	0.415821337167863	1.86957575898615	227
1989-030-0632	2017	SB	2017_SB	0.17657410830179	1.27128947842574	1.10299941645455	0.687334245610186	7.55147928938793	3.39656745371134	3.26320505526019	1.35564651948851	1.24045256183576	2.68860589918758	206.985436893203
1989-030-0634	2018	SB	2018_SB	0.143628875980329	20.2191055968756	9.56092344976901	9.14580176583806	24.4909615431721	57.4700045778022	2.07239907026984	1.63497901656598	0.818811892007672	5.37599793925485	200.222222222219
1989-030-0634	2019	NW	2019_NW	0	27.2844133837275	7.46401272675428	7.33885561582252	14.963414922283	42.1784805546791	1.27642963998087	0.227254005252907	0.383338569698902	3.28227524562618	217
1989-030-0634	2019	SB	2019_SB	0.192920149890729	25.0277623703862	8.5405234871441	7.93039248586036	32.164569767173	66.7049604216516	1.71094167304886	1.4403454845796	0.474590903516575	6.6490569310207	221.777777777781
1989-030-0634	2020	NW	2020_NW	0.0922735786854068	19.206092055936	5.69758204704546	6.34306868465954	19.9459829987006	29.4628796146434	1.38293495735733	0.498609418062628	1.07376279073616	3.56744454890865	219.190476190473
1989-030-0634	2020	SB	2020_SB	0.113789137230076	16.758239844176	3.99662368841128	5.79106911210136	31.3484850381592	41.2138956434146	1.61135542143438	0.932831911447054	1.87989406479414	5.4117733643922	218.090909090908
1989-030-0634	2017	SB	2017_SB	0.220493170274216	8.70179724910337	3.34410136051279	2.29952511641659	17.1074658151168	5.24833722553426	2.35015506384307	1.46062066755895	0.674885507000504	4.78372288073353	220.806201550389
1989-030-0637	2018	NW	2018_NW	0.028386573993578	3.83407011670271	2.62424969595692	1.3369061499433	10.2958014114522	37.2672218927134	1.03523647822256	1.63577504537302	0.792003138168709	2.51285490323497	191.478873239437
1989-030-0637	2018	SB	2018_SB	0.0329827655322837	6.03353976480837	3.37555455944151	2.14232962703243	22.0852750529093	51.8159294921606	2.00235612235676	2.70662495864784	2.37741611202392	5.24314028104058	191.478873239437
1989-030-0637	2020	SB	2020_SB	0.0399968293654094	8.90198244229901	13.4290969380245	2.15408115585564	24.0378118028214	40.1503504063944	1.32861065865655	0.967213083475607	1.19774219862385	4.068666902137	200.9765625
1989-030-0637	2017	SB	2017_SB	0.305505373691429	21.2661936755927	9.55039244271957	11.4488529224785	73.3211151143045	46.6493479140122	2.57388148140811	3.90957403204817	1.2098835400959	11.3816945448024	200.431472081218
1989-030-0639	2018	NW	2018_NW	0.0599540328992146	4.00808643864965	2.68400027880806	2.29459609544293	8.36781764017319	17.5602643675408	2.1192559145682	1.09907727203107	0.805388984990337	2.64306154169123	191.205479452052
1989-030-0639	2018	SB	2018_SB	0.0289512013917121	2.73401275852529	2.15541270659573	1.40209849786704	20.8490101934523	51.2633710988071	2.32685032972401	2.17881305070915	1.12989478308379	5.36977648791695	195.4375
1989-030-0639	2019	NW	2019_NW	0.0336627562112657	8.29486129801105	2.92170380206288	1.9940980893614	7.59478881735661	22.0311666650837	3.13607859215394	1.35026042843999	0.423042954630396	2.19940344565182	209.008771929824
1989-030-0639	2020	NW	2020_NW	0.0323512861920096	2.58947075272422	0.852931153045272	0.493357809339708	5.54990304802661	11.1746553397772	1.83966416414609	0.307205260269198	0.152134176323034	1.45799653022295	212
1989-030-0639	2020	SB	2020_SB	0.0797922283838947	4.49907716342888	1.13089803005376	1.59230450868439	9.96005074807091	17.2973248134525	2.18178070383188	0.48130465404456	1.41814368496756	2.84687436983051	210.104477611942
1989-030-0639	2016	SB	2016_SB	0.0741086887974848	3.92669703710858	3.52983009535973	1.19346495299779	5.45146657329457	3.64702477852928	2.28255273290507	0.992222929191861	0.631001475772477	1.7817598570047	217
1989-030-0639	2017	SB	2017_SB	0.16056781101945	2.07940630484922	1.73116204727094	1.36319077622305	26.2198659118183	12.1474712096693	3.34582470625206	1.99568376680091	0.75806730635923	4.97667832149513	207.415094339623
1989-030-0640	2018	NW	2018_NW	0.0205876557473115	2.04188688745002	2.32966791640709	0.597070441294301	4.80928195465485	10.1486930574286	2.30917302414463	1.2775850857707	1.03514797919496	2.26470369710071	191.205479452052
1989-030-0640	2018	SB	2018_SB	0	2.71155471373843	2.96657389809299	0.651978055186115	4.59924529854713	10.6294917020029	1.61542482352813	1.18550940508642	0.826401005093301	2.13281485308137	191.205479452052
1989-030-0640	2019	SB	2019_SB	0.0600395124283525	10.5942747908463	6.40657949536001	2.20601428040826	9.86888354960295	25.726871955353	1.81118643312018	1.77351093490142	0.691906645567628	4.29056344961265	210.168421052629
1989-030-0640	2020	NW	2020_NW	0.0236631177011943	4.87128681491877	2.44657689151018	0.592167386744956	5.5620915571772	15.8325905529624	0.798937271540951	0.359445128894612	0.251105746382479	0.982311720740415	208.171428571426
1989-030-0640	2020	SB	2020_SB	0.0209438731345498	5.37406693534055	4.29110712901292	0.43908068472644	4.9258403100395	10.1755660192671	1.16482340495958	0.282486091110994	0.556538620328311	1.268339755026	206.939597315435
1989-030-0640	2021	NW	2021_NW	0.028587637145357	5.13484740802412	2.10421787562152	0.944081477022	9.00218996385144	17.5660993041821	1.2174081928979	0.694372438822264	0.244564850856316	2.1089645393206	222
1989-030-0640	2016	SB	2016_SB	0.0645274148245002	10.6457761000031	6.9312631751389	1.85778647109555	9.26127125000108	7.00179734986003	1.82812330234193	1.50431941934698	0.775325921004718	1.9785282636046	224
1989-030-0640	2017	NW	2017_NW	0.178609293410971	5.28786692486257	5.41387563949693	1.13502778636222	9.51276414864905	4.48440249789778	2.31197366684778	1.31517363596764	1.50009031558845	2.54086348065762	209
1989-030-0640	2017	SB	2017_SB	0.156335333245255	2.64956795228413	3.58868767513915	1.22824697442001	8.34961087620634	4.22163683846383	2.44817289485858	0.89621630191635	0.558405049220467	2.33436484659295	203.714285714283
1989-030-0643	2018	NW	2018_NW	0.0880994603805223	28.1079924371715	17.75287044659	4.11514021731098	211.438295957534	350.309951486936	5.0283307020708	8.66207287104577	4.17165789495381	30.6620109539757	193.451612903227
1989-030-0643	2018	SB	2018_SB	0.113194830083043	28.8624795322084	21.1800439653097	7.7998270975221	133.084902836048	317.163112909799	2.2657962752849	6.99412341554157	2.05373435759904	23.5984564075183	196.714285714283
1989-030-0643	2020	NW	2020_NW	0.05629993841504	18.6185896478091	7.36582015371409	3.84998264541014	49.5118455525449	116.439615484919	2.34878016503963	2.42491907902574	0.237227482150599	8.40012136233181	211
1989-030-0643	2020	SB	2020_SB	0.0823670330007733	25.4164247018665	8.74801372099176	5.54644140814537	73.6867560009064	153.437693450801	1.91245463131791	3.70678801723772	0.233905989435747	11.8830741500628	210.014285714286
1989-030-0643	2021	SB	2021_SB	0.07793518738446	10.0514577781531	3.11396865935138	2.74788125910095	23.3514365198412	20.2383338313957	1.53533895970852	1.33021125090257	0.739572527461205	5.52597308202134	221
1989-030-0643	2017	SB	2017_SB	0.18620644743437	10.175776408605	5.63622028607798	3.20294122821979	46.4079394079991	22.2517841401604	2.71339237757098	3.13450860335294	0.611627585522589	8.89977575271311	212.445945945947
1989-030-0645	2018	NW	2018_NW	0.0284216981674161	2.01633235529183	1.31270289565158	1.17057192039432	7.24291344731676	14.3810280726735	2.10538964984721	0.947519396175411	2.03292209161833	2.86534187842931	199.909090909088
1989-030-0645	2018	SB	2018_SB	0.0142271738965065	1.01085024283666	0.486417711005817	0.925778139374556	7.09376906764668	14.9559900264358	2.10479375850253	0.978564742186052	1.59346652886665	2.61590425241077	199.777777777781
1989-030-0645	2020	NW	2020_NW	0.0261170718371767	5.11658145431422	2.00689933308424	1.19852344594047	8.40936918490763	21.2164737049782	0.971702348100897	0.547951275427837	0.174369222348987	1.38502831855479	212
1989-030-0645	2020	SB	2020_SB	0.024817873607651	3.07816107257647	1.04271808175113	0.687355748819676	7.23712338845353	11.5305351472831	1.44738382801764	0.291758945497046	1.48448293159037	2.01503924427687	217.040000000001
1989-030-0645	2021	NW	2021_NW	0.0582508501005741	5.61853992109852	1.55975349070793	1.49683036212361	6.6708438189264	9.98457419912216	0.973389938005783	0.26380723483496	0.549837692608595	1.48445662921863	233
1989-030-0645	2016	SB	2016_SB	0.0828785661692787	11.2264972916296	5.69131220913976	1.63992783748859	8.58663516717551	6.63042841718295	1.33855812744648	1.41721973952783	0.709528845492979	1.77184963188552	226
1989-030-0645	2017	SB	2017_SB	0.15996293129254	2.18773545674715	1.53322201596345	1.60576868279326	8.69403957040193	3.57096506513199	2.23628377807565	1.25093837883408	1.11952751149489	2.72731072338816	210.080952380951
1989-030-0646	2018	NW	2018_NW	0	1.31696031447285	0.647599206301992	0.670356737659121	4.60451750134481	11.2431630120388	1.47571042303701	1.29092563838778	0.384054910589881	1.7769852792695	216.5
1989-030-0646	2018	SB	2018_SB	0.00667547589749452	0.750341602381042	0.788268917810883	0.77614927209268	5.72769273495478	13.5156382205914	1.85921419558248	0.913932214388177	0.627337657778201	1.82044307595539	200.16216216216
1989-030-0646	2019	NW	2019_NW	0.0169142338658584	4.29208428432419	2.74750295264399	2.24138573765472	6.70846191526353	23.9377896595382	1.92053010261988	0.591650946873169	0.265730287789506	6.09595395820057	215.5
1989-030-0646	2019	SB	2019_SB	0	3.37236210611672	2.02316333550546	1.33905922511485	7.26486035402583	22.5442991522636	1.21933814341721	1.19384680807155	0.304943951633465	3.61574351555272	211.818181818184
1989-030-0646	2020	NW	2020_NW	0.00741606942011341	1.58337695399983	0.557424850835713	0.249191067397985	4.47868514092963	8.64841284107494	1.23339219776029	0.136175194555483	0.469809968280687	1.2236806863698	212
1989-030-0646	2021	NW	2021_NW	0.029236556806857	0.578694689409524	0.274592873016377	0.473272919255225	2.15833651557473	2.69229019509798	1.63583268769846	0.505258463941041	0.168293305292552	1.58443797211287	235
1989-030-0646	2016	SB	2016_SB	0.0388604042299893	7.23011311864182	5.01962332108009	0.956563928591565	6.11359117428	3.91516662988867	1.90185058757125	1.06154734238826	0.474803291211284	1.91569327882101	238
1989-030-0646	2017	SB	2017_SB	0.18017422862503	1.66974662055753	1.9404123319531	0.900002443833663	11.7426670237629	3.74660189909387	2.41879812337228	1.37060731493076	0.578388431643188	3.89938613319346	216.102941176468
1989-030-0647	2018	SB	2018_SB	0.0425229903609374	3.64899857298417	1.77066775685373	1.37198697774776	7.19117064334715	13.0800635858751	2.44014130257476	0.984727381908163	1.21396852190851	2.95750044024531	200
1989-030-0649	2018	NW	2018_NW	0.0417144254241656	5.96584907630583	4.1772739578322	2.88305562173338	15.2175242268484	32.5241013638047	2.38540745218393	1.823401502734	0.792679155356679	3.35077823714517	208.171428571426
1989-030-0649	2018	SB	2018_SB	0.0223508145143172	5.38989149098086	3.2643840297243	2.80101613067513	26.3817708963154	62.5607365079041	2.18817795084947	2.46984106138845	0.695365372953923	5.06848730224366	212
1989-030-0649	2020	NW	2020_NW	0.0483173530433649	7.51463798057722	2.52293008165219	2.44330019071713	15.3253700157721	44.3991685021314	1.48414032489852	1.11181735438612	0.0926824374647856	2.58538703875645	221.12676056338
1989-030-0649	2020	SB	2020_SB	0.0660913752822451	7.82108321630219	2.83587039206148	3.14300419664059	22.0233343003511	54.6469377650088	1.20575250844489	1.21218371203584	0.162973239792392	2.88919146709084	225.18181818182
1989-030-0649	2021	NW	2021_NW	0.0647728757155523	7.16480264148773	2.1421198070406	2.60497120020749	11.9946977843208	28.0369174728813	1.28589669185824	1.05991250215646	0.122344910117181	2.87458320609267	238
1989-030-0649	2017	SB	2017_SB	0.178937069109021	4.93610929509943	3.12105190824885	2.73010746918869	30.9399537335867	15.5369302294289	2.14569087553472	2.57265401635972	0.397888940400617	5.35438474256603	227.290322580644
1989-030-0650	2018	NW	2018_NW	0.0482013676271423	0.579934327381709	0.717224432415171	0.728220202853081	4.32957784520576	8.96222340309782	1.45582402924911	0.867643010182581	1.83468537698383	1.44779124272643	207.415999999997
1989-030-0650	2018	SB	2018_SB	0	0.38682680927242	NA	NA	7.35039278980585	12.0047895311562	2.22438952633276	0.698440285813486	2.08957285070381	2.25686714951055	214.428571428572
1989-030-0650	2019	NW	2019_NW	0	1.63576001490955	1.35910499304315	1.02751323263415	5.7290143295589	19.8885931216236	1.12287061791297	0.99835183252147	0.708510870961645	4.39402858168655	231
1989-030-0650	2019	SB	2019_SB	0.0817822634001022	7.77143245890173	3.97117460100447	1.75195060052149	23.1261926519562	58.2454991645065	1.95738098893914	1.88729563638578	0.546634353709779	9.53124584308451	224
1989-030-0650	2020	NW	2020_NW	0.0144179684458287	1.6815379555544	0.565474323761106	0.209330127633774	3.65731041845288	7.68857276330699	1.2895774845525	0.181106500635675	0.471796781616367	1.28480936737981	221.5
1989-030-0650	2020	SB	2020_SB	0.0160875013573288	1.79723419906853	0.605245691818749	0.274917136341055	5.47635233866241	9.67322656121878	1.77232344790871	0.28201965023801	0.992549281371609	1.88347569133818	225.18181818182
1989-030-0650	2021	NW	2021_NW	0.039716320497811	2.26464125963407	0.648472758886744	0.68493148523205	4.2668129937781	4.45506635012701	1.40921132578516	0.581869848154324	0.267866426266737	1.65026073899121	239
1989-030-0650	2021	SB	2021_SB	0.0215387820812671	0.613006445561955	0.359055134402956	0.432019498733089	2.93228570530403	3.80957696291207	1.90124724457592	0.306239843983108	0.453029563504619	3.30630903284679	245
1989-030-0650	2016	SB	2016_SB	0.103658407030054	7.35850895575134	2.27972831449599	1.51253108385686	9.53570699867838	5.7063349150259	1.99302605311022	1.07803823608406	0.487030317838836	2.66387148836925	240
1989-030-0650	2017	SB	2017_SB	0.137587497149148	1.1525987926397	1.04529711518298	0.487672452516439	8.40797891966249	2.11901375138891	1.96996013982399	1.16849321923442	0.81532882715093	3.81127333086105	228.598360655735
1989-030-0657	2018	NW	2018_NW	0.129409543339696	20.84151673483	12.2828398004279	3.70233576772333	21.7647644421544	51.8994468528473	1.79067835128312	1.76750216275627	1.03080035155432	4.77037360426994	193
1989-030-0657	2018	SB	2018_SB	0.293938099363121	57.5892077887946	26.3080254518324	10.9727605052246	163.984900525367	242.581039565221	4.22827530197458	5.65827739539688	1.37984534299777	19.2024826003759	195.403726708071
1989-030-0657	2019	NW	2019_NW	0.493914639908525	101.433667919878	27.9865081966673	23.1948860197024	143.387119792892	334.234764327761	3.64716920902574	5.0047733068904	0.641047005412513	29.5253667557895	219
1989-030-0657	2020	NW	2020_NW	0.19657518028738	55.3745815703612	17.5011811341702	11.6769357195797	38.7127359435932	104.962863773891	1.78375143057779	1.59827576296413	0.398904219671251	5.43711247422638	205
1989-030-0657	2020	SB	2020_SB	0.235222252113571	78.0093791465447	23.8021145201894	14.5552311808746	121.210975488026	205.607120430789	2.40235737195414	4.13495598241038	0.250234590804176	15.2063972605775	213.851063829788
1989-030-0657	2021	NW	2021_NW	0.264013421569235	97.986001202987	24.1080864915687	14.1918433468571	180.964372514392	154.671914405584	2.20544635809332	6.11469607762644	0.274392252803234	18.4535645854599	226
1989-030-0657	2016	SB	2016_SB	0.499090121294408	93.1746062576726	43.9820512067593	12.5234872102436	181.553865114296	130.212742550695	2.72661767896103	5.58526496015062	0.640170810309533	18.9926532644009	222
1989-030-0657	2017	SB	2017_SB	0.812457249023054	117.872015401931	65.9012463534205	17.8768206322797	350.719036696281	93.4697024073859	3.79162056324527	7.92189116573677	1.68239658976794	24.9332572987748	213.791666666664
1989-030-0659	2018	NW	2018_NW	0.0731817833546177	4.36239408569519	2.47888676175531	1.60286355010877	11.2342022067985	19.5336785017175	3.67548438936355	1.1373164313518	1.58502536701872	3.82794549447443	204.5
1989-030-0659	2018	SB	2018_SB	0.0306607137042697	2.60955984308913	1.26055904683298	1.39032811983814	5.97246749229136	10.730895080542	2.91808362615128	0.803992161372938	1.23311273427658	2.48724891249088	208.941176470587
1989-030-0659	2019	NW	2019_NW	0.00341965502383696	9.94249532377709	2.44948381689061	1.32297048710884	6.69168846706019	19.7711823137902	1.55273714397236	0.18666304459019	0.310246516383038	1.70166795572192	218.5
1989-030-0659	2019	SB	2019_SB	0.0413584220843827	7.12187375703702	3.26423911857917	2.20979977530646	13.2355424538906	26.3397328584901	2.77458264204766	0.663278373761448	0.436732913895083	11.1562946556807	227.056338028167
1989-030-0659	2020	NW	2020_NW	0.0136044651664061	1.97055133459727	0.433467672443896	0.342071982712265	3.75491772595436	6.53608501070931	1.76089048856237	0.889017440873195	1.14801690836084	1.5723095149909	217
1989-030-0659	2020	SB	2020_SB	0.0296570908757582	2.84202922121711	0.936754306205381	0.445737974241404	6.7071383534001	7.95124642760727	2.0129953013424	0.182751367701899	1.45230253271332	3.28356226167663	224.755813953489
1989-030-0659	2016	SB	2016_SB	0.0434928178460399	8.51691648215495	3.75480009620919	1.28909576323285	2.05325902572476	1.81831352309628	1.37937507230431	1.539687463724	0.485893849270017	1.1558732260763	242
1989-030-0659	2017	SB	2017_SB	0.213051255341724	4.88450929736226	1.53921563795383	1.57211677376271	22.9301142063283	8.24966157913375	2.77115621301057	2.12007852952372	0.662652859541065	6.40508359010032	227.493421052633
1989-030-0660	2018	SB	2018_SB	0.0257049948965111	1.42166374405775	1.51852152442656	1.36891131834684	11.1630050232041	23.1741849177212	2.40507789114156	1.3699200526494	1.03464154136281	2.92114505982129	215.133333333331
1989-030-0660	2019	NW	2019_NW	0.0314779198410117	4.0457296504882	3.07508633355659	1.61807240921339	5.72396208883911	22.5526477301224	1.11767645931578	2.82519516634865	0.537899101675927	6.38911882224799	225
1989-030-0660	2019	SB	2019_SB	0.117048344469041	9.92847744264481	3.05768267080115	3.95782201832006	21.163813649688	50.6485000769298	1.63327288646087	1.71709787225626	0.460510211683001	5.77886949835925	227.870229007633
1989-030-0660	2020	SB	2020_SB	0.0606822902072751	2.9340525364115	0.795534460469265	1.1939120525178	8.6298549851838	17.7032198087028	1.4276635670448	0.506442333567944	0.168382927454383	1.82918012958213	228.037037037036
1989-030-0660	2021	NW	2021_NW	0.0311777094013735	1.30796632504615	0.540561339942575	0.702236841121719	4.34996318211134	7.75902906529379	1.02942993094673	0.511935641092024	0.201154249700687	1.22765794735641	238
1989-030-0660	2021	SB	2021_SB	0.0388399715839642	0.990156990242555	0.419013144117009	0.481069180124782	4.12175783939911	4.40106625819648	1.01237404767392	0.411710125592618	0.533949843070675	2.22111353738957	242
1989-030-0660	2016	SB	2016_SB	0.137945982458211	14.271750199834	5.9746653106033	2.71739142243868	11.7518153579727	7.85729004164421	1.71594659426374	1.55854155374908	0.532159722763855	2.49989009968832	245
1989-030-0660	2017	SB	2017_SB	0.235713260178612	3.11569837827351	1.67222293338032	1.87694594684468	17.8352815859812	7.89175393528559	2.1569439968085	1.74799030848367	0.464247705533055	4.26887350021657	230.400000000001
1989-030-0666	2018	SB	2018_SB	0	0.771867668025858	0.171735835465186	0.822062537577817	6.7738257786227	14.4987720606266	2.89451714668447	0.84627069879633	1.04000132172198	2.34541186117671	202.57894736842
1989-030-0666	2020	SB	2020_SB	0.0288968538298823	2.97504199477703	0.890724054122208	0.386860245266074	3.39402625224578	6.9321541840866	2.41557954681567	0.193812176639403	0.353601363865275	1.10747665669307	217.963414634145
1989-030-0666	2021	NW	2021_NW	0.0269726545165972	1.3800327678573	0.458863533591666	0.651215126391756	1.97969523247495	4.50808184397862	1.06742111222159	0.230807626377776	0.0904829952743097	0.709892174192533	230
1989-030-0666	2016	SB	2016_SB	0.0535074884203777	17.6997462631914	7.35604461282422	1.31348809130248	4.30956237783477	3.13273655785729	3.02957472330694	1.21736057014964	0.564093149911616	1.59372047748815	228
1989-030-0666	2017	SB	2017_SB	0.172916365182318	4.09033183717273	2.65307396171252	1.43683208515619	17.0962886421879	6.93155655789334	3.78283836077511	1.46440423127006	0.712669197468027	4.0212324763315	206.343283582093
1989-030-0668	2018	NW	2018_NW	0.00487649117377853	3.87255063015847	2.02207739676069	1.34662084393961	9.9283001112061	21.9404996902472	1.90365657343948	1.62655233604984	1.085455052886	2.39936636913215	208
1989-030-0668	2018	SB	2018_SB	0	0.809082081395122	0.289438418667103	0.685766016605093	4.52599092792251	11.1139202605448	1.98710172432725	1.02076839237694	0.55017677248127	1.8952672724775	205.044444444444
1989-030-0668	2019	SB	2019_SB	0.0270711144029593	5.48855466578603	2.72850032405363	1.81311166043806	6.25863827047004	24.4958525671696	1.80490057819349	1.17828250095543	0.346668538940934	6.47555198867322	225.133333333331
1989-030-0668	2020	SB	2020_SB	0.00943868093864164	1.65504096680177	0.532023799724796	0.354915654403306	5.37933289790687	10.9164006237557	1.32679761776174	0.374093776532593	0.734964585328969	1.19888317885815	220.85135135135
1989-030-0668	2021	NW	2021_NW	0.032076187113045	1.38964681591854	0.423565997516736	0.671627631311216	2.34557548230514	3.52236114362685	1.26923822276816	0.430985221913909	0.078880561606016	0.990496858532809	231
1989-030-0668	2021	SB	2021_SB	0.0202658217362522	0.696308823184231	0.238934327628992	0.439461702010359	2.64994443224934	4.34542822943798	1.03030499205309	0.378949130193031	0.194469415854566	1.11514087331067	237
1989-030-0668	2016	SB	2016_SB	0.0319668624519514	5.43274727557616	2.83938075072281	0	2.51294876745279	1.91730289930642	1.94693464481667	0.924996498530986	0.460368269726859	1.35916046410795	243
1989-030-0668	2017	SB	2017_SB	0.124194990194706	0.509409633070227	0.530116931137616	0.472717442102773	6.34323849317707	1.85003884631017	2.88271764548407	1.26533989596358	0.823760051318179	3.83188428244248	222.5
1989-030-0672	2018	NW	2018_NW	0.0433970573950805	1.92439819779862	1.42842713362224	1.14730435769731	6.36128286207576	13.2561458043232	1.95053980189894	1.0548386706411	0.657322840527549	2.36372312656189	197.885931558936
1989-030-0672	2018	SB	2018_SB	0	1.33710177905168	0.617590760680526	0.816186791420543	8.66879446586195	17.5760630496441	2.31061353844045	1.24572568781544	0.854256896506413	2.81620834131177	208.428571428572
1989-030-0672	2019	NW	2019_NW	0.212183234730119	11.0455081855243	3.26242873676098	3.86720304858133	11.8820508580097	30.7755244485941	2.6689568258246	0.554456949865761	0.279257800278949	8.53632398763789	218
1989-030-0672	2019	SB	2019_SB	0.246085213103373	18.6361165489929	3.68400618704881	4.73751218543766	15.5385124893265	40.7162915406278	2.00579888826842	1.03457113993753	0.328596177772987	10.1545760484647	220.439393939392
1989-030-0672	2020	NW	2020_NW	0.0230707515201091	1.64572183527378	0.492102664703854	0.41130187854801	3.25658431419116	7.87907551846713	1.02934936793284	0.356750541855372	0.308814332160605	1.14806799193693	218
1989-030-0672	2020	SB	2020_SB	0.0525544432905576	3.89003657785041	0.546092437524454	0.664416026550084	5.8536039742171	7.47162091604698	1.81061113322169	0.263983116732056	0.749009203034931	3.19947177083091	219.98076923077
1989-030-0672	2021	NW	2021_NW	0.0679623575920469	3.78610412113418	0.561432065766052	0.818598723750707	2.17621191881132	3.8983318122591	1.4133089431975	0.441412242125122	0.103276923476206	0.936229884571528	235
1989-030-0672	2016	SB	2016_SB	0.114587694482885	6.80305536938081	2.98875990681305	1.28170544161026	2.73042766629959	1.61706013790406	1.57012977585998	0.908126218094103	0.471776632292989	1.45260399917956	241
1989-030-0674	2018	NW	2018_NW	0.0371164115017527	0.646778081816227	0.595583593201266	0.631067665022214	11.819431978113	27.0226653560045	2.26549060780716	1.95884473943445	1.78915116412266	3.66874391679475	203
1989-030-0674	2018	SB	2018_SB	0	0.84208544733835	0.53197344536941	0.692250658984617	4.45912036252012	10.1230142469208	1.82820588403065	1.05790918804094	0.754289550091964	1.61020385465703	204.65217391304
1989-030-0674	2019	NW	2019_NW	0.0193991120041104	5.14415305059951	2.16106228401892	1.37846555110942	5.71766202308079	14.7520122031433	2.15817485848011	1.39852445099053	0.460238684948033	2.18672282347626	222
1989-030-0674	2019	SB	2019_SB	0.0103213165919086	3.78840463534178	2.35787589548846	1.73191264622761	6.47938981919957	18.3200340510509	1.53694806081527	1.6187788646803	0.570693319545067	9.10699984843979	227.701030927834
1989-030-0674	2020	NW	2020_NW	0.00892219941793325	1.25927853936244	0.455305263713743	0.239122323200669	3.03985976105387	5.279034220816	1.17762830664305	0.812827536381209	0.516860444761432	1.15007871404452	218
1989-030-0674	2021	NW	2021_NW	0.027610158051167	0.468536131121474	0.277249650758015	0.512255195400677	2.23830207961703	2.57082135855714	1.38762931994732	0.514817628360759	0.238442042304014	1.54594347123941	240
1989-030-0674	2016	SB	2016_SB	0.0286354154584687	6.05718847487658	3.66174942550401	0.875695873111101	4.30586279384619	3.24791119724271	1.66986331341884	1.3239637130465	0.437918481055906	1.68391102720021	246
1989-030-0674	2017	SB	2017_SB	0.1203317792866	0.889019417436641	1.23955905671298	0.54658458240502	7.46404798500493	2.85297808117618	1.9190811560645	1.3656081493464	0.411531321554474	2.63941307464992	225.964285714283
1989-030-0678	2018	SB	2018_SB	0	3.0975419286564	0.883610184085251	0.971999320337599	4.61608715247357	12.6417609699293	2.29972168316421	2.14469527799859	0.725356007064049	1.73569704106737	196
1989-030-0678	2019	SB	2019_SB	0.0524251685261892	18.7109109108867	6.58721015382241	2.85692325216033	8.39206605379193	39.674061224506	1.36934049223617	3.0088605898876	0.264629602872459	7.49182738596795	213.947368421053
1989-030-0678	2021	SB	2021_SB	0.079663550669346	18.4084278938543	4.0180142613967	2.41295966341217	14.5508802694986	15.4324573343949	1.45070134055322	1.32652675296905	0.873285957157163	3.81174495854061	224
1989-030-0678	2016	SB	2016_SB	0.0882313027727342	21.8100546197547	11.1065639287079	2.25438351514354	6.74091060067966	5.53029224302643	1.40502331598949	3.42180545004246	0.70425407760595	1.4937371550045	224
1989-030-0678	2017	SB	2017_SB	0.150575067736723	10.6919408255019	4.7609909256874	1.40113604242473	11.0961266313791	5.5579059133522	2.24591483925084	2.12013975691235	0.781066672738006	2.6819977035518	206.305785123965
1989-030-0680	2018	NW	2018_NW	0.0200749238541511	7.19926790875721	6.9582971985455	1.07847041972731	32.3954239391475	67.0378441289515	1.56433363079122	1.94073007820192	0.856230913993604	6.73896648357779	194.610169491527
1989-030-0680	2018	SB	2018_SB	0.0371718604025304	9.0144667283308	5.02341914623757	1.95776324848941	156.365191874958	249.837208607368	4.42493464532371	7.27782804859545	1.88461339552462	27.3867731283564	198.027027027027
1989-030-0680	2019	NW	2019_NW	0.0221084132580427	12.963182340252	5.49168923404085	2.73009235409314	63.2225516702692	126.446388164994	2.4558047647281	2.93353400632912	0.507145106591952	12.0851646122855	206.454545454544
1989-030-0680	2020	NW	2020_NW	0.0431619499050992	15.4286228521551	6.947650346509	2.19762383334535	94.7536151977092	164.980068478451	2.27158739639089	3.77771104135419	0.374748560611327	13.8823541428987	200.9765625
1989-030-0680	2020	SB	2020_SB	0.0399610264477962	15.3486608462061	6.27208998642492	2.2403238368456	126.210966564415	176.973004549083	2.27269684777124	4.42036582710344	0.627324452881128	16.7982032444799	205.080882352941
1989-030-0680	2021	SB	2021_SB	0.037432309986392	9.86029438315304	3.38624583951698	2.16375664577098	90.399844697921	126.523163576292	1.96012901765383	4.32239158411391	0.203913037295763	14.4950844357517	221
1989-030-0680	2016	SB	2016_SB	0.099427729781545	14.4140280763907	10.1046822767942	2.12535792705947	99.0668768237266	49.7256826884525	2.82993614156014	4.04912649862982	0.954328674715046	15.9864576449286	223
1989-030-0680	2017	SB	2017_SB	0.191710753652185	8.62678921025528	5.2931043195089	2.95557978606441	162.910384450529	65.1487303196709	4.26756708545669	7.10523632837715	1.03297311094114	22.6037190508016	204.0206185567
1989-030-0683	2018	SB	2018_SB	0.0105630831562061	1.4657050229365	0.923440681714256	0.832380648587486	7.44026391163198	16.642392566754	2.39542848073083	1.34488409524668	0.537668947337133	2.46318278906492	215.239999999998
1989-030-0683	2019	SB	2019_SB	0.0116212884091606	2.50868710528845	1.75496707389085	1.51741152722896	8.8498744568788	19.7210012645483	2.5842026641435	0.789947891785918	0.22237168170065	8.18692512889534	227.648535564855
1989-030-0683	2020	NW	2020_NW	0.0219862281274766	1.26114137405115	0.426963470395207	0.0967702759593626	4.69845449883023	4.63666057737822	1.23459104907129	0.128536628010555	1.2522339487827	2.5990495595036	226
1989-030-0683	2020	SB	2020_SB	0.0164300351499313	2.04479697199298	0.919873771795782	0.250315180474761	5.88112373691407	7.80632596111485	1.54811843580388	0.435194936637021	0.301592210176628	2.62372240254218	228.79054054054
1989-030-0683	2021	SB	2021_SB	0.019425482599033	0.436516201444226	0.179355817715933	0.348329929583209	1.78952783460253	2.19631466635975	1.44779023240488	0.497461791507906	0.231589505222153	1.99213529658408	243
1989-030-0683	2017	SB	2017_SB	0.147921184020719	1.58401465715085	1.41233919614033	0.674073361178562	8.86743901467319	2.47197888724517	2.40053310695593	1.37777117401626	0.445777334501953	3.74796811846345	232.76470588235
1989-030-0689	2018	NW	2018_NW	0.0346784020234081	0.60772162839457	0.969365807345906	0.926362903550249	8.91807280782501	19.0121075404615	1.46909371771786	1.20125601727441	1.14542451745226	2.59822568914614	210.869565217392
1989-030-0689	2018	SB	2018_SB	0	1.1275763160224	0.789262806926606	1.19686790963743	11.8569172899606	23.8836547979199	1.70666696881953	1.20362422831358	1.22192060390349	4.02258061789476	213.444444444445
1989-030-0689	2019	NW	2019_NW	0	4.76397319027416	2.01539709529572	1.59628998197748	5.27907258989549	18.7547555966745	0.986402801192463	1.08223238052811	0.221132433191979	4.65759142873978	232
1989-030-0689	2019	SB	2019_SB	0	6.68365668348891	2.74668853315611	2.17633370526564	15.9672515747172	43.7872838420657	1.4592773990509	1.52948920875933	0.281999028398934	5.52089983928883	226.318840579712
1989-030-0689	2020	NW	2020_NW	0.0164730787203239	1.41199098435133	0.458657635526934	0.260976175250234	3.92062572332579	6.49919745076879	0.925818768046045	1.24650801303876	0.690907763068643	1.35642890920955	230
1989-030-0689	2020	SB	2020_SB	0.0136686861006702	1.70998035921026	0.471649246529756	0.500266972789598	2.5107017555762	6.84625115438265	1.58503065943666	0.29389158875346	0.0485585997232834	0.867833595622985	223.808823529413
1989-030-0689	2021	NW	2021_NW	0.0203949163565695	0.928021860544235	0.598925232236123	0.431713834844789	6.78519279188032	10.6751092237281	1.03593409171312	0.646735230245351	0.295013819973006	2.21792376230613	242
1989-030-0689	2016	SB	2016_SB	0.0386418935968331	6.87578422557476	3.65468939479939	1.06144255615595	3.05518438167483	2.23978106862297	1.45433623817626	1.11695377268363	0.45312739316446	1.35607479364877	249
1989-030-0689	2017	SB	2017_SB	0.133980566021551	0.640440010890416	0.812369472284043	0.78843450146169	5.51025280161515	1.25431902565622	1.95648426461056	1.12823233425724	0.437183383707528	3.75735549921389	225.765957446805
