# Supplementary material for: A multivariate Bayesian modeling strategy coupled with QTL analysis reveals genetic loci linking important sensory wine quality attributes with their corresponding wine aroma compounds
Source: Front Plant Sci. 2026 Jun 26;17:1851889. doi: 10.3389/fpls.2026.1851889 (PMC13350352; doi:10.3389/fpls.2026.1851889)
Supplement: Supplementary file 5 [file Table1.xlsx]

## Sheet: attribute_description
Attributes	Definition	Standard
Apple	Smell of ripe apples	250 ml/L cloudy apple juice
Citrus	Smell of fresh lemons	50 mL/L lemon juice; 80 drops/L citrus syrup
Floral	Smell of flowers / roses	10 drops/L stock solution (2 mg/mL) linalool; 4 drops/L essence of roses
Green/Green-grass	Unripe, smell of fresh, green-grass	Fresh grass, cut into small pieces extracted for 30 min
Passion fruit	Smell of passion fruit	50 drops/L passion fruit syrup
Off-Flavor	Foxy	4 drops/L of methyl anthranilate
	Strawberry	6 drops/L of furaneol
	untypical ageing (UTA)	3 drops/L 4-aminoacetophenone
	ethyl acetate	10 drops/L of ethyl acetate
	reductive off-flavor	Riesling wine showing distinctive reductive off-flavor
	oxidation	150 ml/L cloudy apple juice, 700 µL/L acetaldehyde
	musty	1 drop/L of 2,4,6-trichloroanisole (TCA) stock solution
	earthy	1 drop/L geosmine
In order to provide a comprehensive figure for further analysis, a "Total Quality Score" was calculated as the weighted average of all qualitative attribute scores factorizing values for quality - both odor and oral - by factor two.
Resulting equation:
quantitative attributes		qualitative attributes
aroma	taste	aroma	taste
fruity	sweet	genuiness	genuiness
tropical fruity	sour	intensity	intensity
floral	bitter	quality	persistance
green / green-grassy			quality
off-flavor		overall judgement
Table 1. Quantitative and qualitative attributes of the sensory evaluation score card.
