# Supplementary material for: A multivariate Bayesian modeling strategy coupled with QTL analysis reveals genetic loci linking important sensory wine quality attributes with their corresponding wine aroma compounds
Source: Front Plant Sci. 2026 Jun 26;17:1851889. doi: 10.3389/fpls.2026.1851889 (PMC13350352; doi:10.3389/fpls.2026.1851889)
Supplement: Supplementary file 6 [file Table2.xlsx]

## Sheet: GC_standards
Analyte	%	m/z	Internal Standard	LOD	LOQ	Calib. – range	Coefficent of Determination (R2)	CAS number	Manufacturer
	Concentration	(Quantifier, Qualifier)	-	[µg/L]	[µg/L]	[µg/L]
linalool	≥99	121, 136	d5-linalool	0.058	0.15	1 - 400	0.9975	78-70-6	Sigma-Aldrich KGaA (Darmstadt, Germany)
linalool oxide (mixture)	≥97.0	155, 111	d5-linalool	0.22	0.57	1 - 400	0.9703	60047-17-8	Sigma-Aldrich KGaA (Darmstadt, Germany)
nerol oxide	≥97	152, 123	d5-linalool	0.084	0.22	1 - 400	0.9995	1786-08-9	Sigma-Aldrich KGaA (Darmstadt, Germany)
nerol		121, 139	d5-linalool	0.124	0.32	1 - 400	0.998	106-25-2	Sigma-Aldrich KGaA (Darmstadt, Germany)
citronellol		123, 138	d5-linalool	0.121	0.32	1 - 400	0.9873	106-22-9	Sigma-Aldrich KGaA (Darmstadt, Germany)
cis‑rose oxide	≥98	139, 154	d5-linalool	0.008	0.02	0.2 - 160	0.9986	16409-43-1	Sigma-Aldrich KGaA (Darmstadt, Germany)
trans‑rose oxide	≥98	139, 154	d5-linalool	0.002	0.004	0.2 - 160	0.9983	16409-43-1	Sigma-Aldrich KGaA (Darmstadt, Germany)
β‑damascenone		190, 175	d4-ß-damascenone	0.012	0.68	0.5 – 40	0.9982	23696-85-7	Sigma-Aldrich KGaA (Darmstadt, Germany)
geraniol	98	123, 139	d5-linalool	0.245	0.68	1 - 400	0.9949	106-24-1	Sigma-Aldrich KGaA (Darmstadt, Germany)
α‑terpineol	≥95.0	121, 136	d5-linalool	0.256	0.67	1 - 400	0.9965	98-55-5	Sigma-Aldrich KGaA (Darmstadt, Germany)
Internal Standards
n-dodecane	≥99	156, 127		-	-	-	-	-	Sigma-Aldrich KGaA (Darmstadt, Germany)
d5-linalool		126, 141		-	-	-	-	-	DLR
d4-ß-damascenone		194, 179		-	-	-	-	-	DLR
Additional Supplies
D‑glucose	-	-		-	-	-	-	-	p.a.
D‑fructose	≥99.5	-		-	-	-	-	-	Carl Roth GmbH + Co. KG
D‑malic acid	≥99.5	-		-	-	-	-	-	Carl Roth GmbH + Co. KG
L-lactic acid	≥95	-		-	-	-	-	-	Carl Roth GmbH + Co. KG
L-tartaric acid	≥99	-		-	-	-	-	-	Carl Roth GmbH + Co. KG
dichlormethane	≥99.8	-		-	-	-	-	-	Carl Roth GmbH + Co. KG
ethanol	96	-		-	-	-	-	-	Carl Roth GmbH + Co. KG
glycerine	99.5	-		-	-	-	-	-	Carl Roth GmbH + Co. KG
methanol	≥99.9	-		-	-	-	-	-	Carl Roth GmbH + Co. KG
n-hexane	≥95	-		-	-	-	-	-	Carl Roth GmbH + Co. KG
potassium hydroxide	≥85	-		-	-	-	-	-	Carl Roth GmbH + Co. KG
sodium hydrogen carbonate	≥99.5	-		-	-	-	-	-	Carl Roth GmbH + Co. KG
